# Supplementary material for: Composition and Interactions of Hepatitis B Virus Quasispecies Defined the Virological Response During Telbivudine Therapy
Source: Sci Rep. 2015 Nov 24;5:17123. doi: 10.1038/srep17123 (PMC4657086; doi:10.1038/srep17123)
Supplement: Supplementary Table S4 [file srep17123-s2.xls]

## Sheet: readme
"RT position" indicates the position of nucleotides in HBV RT gene.
"VB.1-0 coverage" indicates the total number of sequenced nucleotides with Q³20 at each position in week-0 sample of patient VB.1.
"VB.1-0 mutation" indicates the number of sequenced nucleotides with Q³20 which is different from reference sequence in week-0 sample of patient VB.1.
VB.1-0 mutation frequency = VB.1-0 mutation/VB.1-0 coverage
"VB.1-0 distribution" indicates the number of A,T,C,G observed in each position in week-0 sample of patient VB.1.
667	The mutation (T/C>A) at position of 667 would lead to amino acid alteration of rtL180M.
670	The mutation (G>A) at RT position of 670 would lead to amino acid alteration of rtA181T.
741	The mutation (G>T,C or A) at RT position of 741 would lead to amino acid alteration of rtM204I.
774	Mutations at this RT position are introduced by the degenerate primer TCAAGATGYTGTACAGACTT.

## Sheet: CVR group
RT position	CVR.1-0 coverage	CVR.1-0 mutation	CVR.1-0 mutation frequency	CVR.1-0 distribution	CVR.1-12 coverage	CVR.1-12 mutation	CVR.1-12 mutation frequency	CVR.1-12 distribution	CVR.2-0 coverage	CVR.2-0 mutation	CVR.2-0 mutation frequency	CVR.2-0 distribution	CVR.2-12 coverage	CVR.2-12 mutation	CVR.2-12 mutation frequency	CVR.2-12 distribution	CVR.3-0 coverage	CVR.3-0 mutation	CVR.3-0 mutation frequency	CVR.3-0 distribution	CVR.3-12 coverage	CVR.3-12 mutation	CVR.3-12 mutation frequency	CVR.3-12 distribution	CVR.4-0 coverage	CVR.4-0 mutation	CVR.4-0 mutation frequency	CVR.4-0 distribution	CVR.4-12 coverage	CVR.4-12 mutation	CVR.4-12 mutation frequency	CVR.4-12 distribution	CVR.5-0 coverage	CVR.5-0 mutation	CVR.5-0 mutation frequency	CVR.5-0 distribution	CVR.5-12 coverage	CVR.5-12 mutation	CVR.5-12 mutation frequency	CVR.5-12 distribution	CVR.6-0 coverage	CVR.6-0 mutation	CVR.6-0 mutation frequency	CVR.6-0 distribution	CVR.6-12 coverage	CVR.6-12 mutation	CVR.6-12 mutation frequency	CVR.6-12 distribution	CVR.7-0 coverage
415	1352	0	0	a:0 t:0 g:1352 c:0	2273	0	0	a:0 t:0 g:2273 c:0	2561	0	0	a:0 t:0 g:2561 c:0	4918	0	0	a:0 t:0 g:4918 c:0	4258	0	0	a:0 t:0 g:4258 c:0	2543	0	0	a:0 t:0 g:2543 c:0	3439	0	0	a:0 t:0 g:3439 c:0	6307	0	0	a:0 t:0 g:6307 c:0	2867	0	0	a:0 t:0 g:2867 c:0	5151	0	0	a:0 t:0 g:5151 c:0	3539	0	0	a:0 t:0 g:3539 c:0	4579	0	0	a:0 t:0 g:4579 c:0	3515
416	1352	0	0	a:0 t:0 g:0 c:1352	2272	0	0	a:0 t:0 g:0 c:2272	2561	0	0	a:0 t:0 g:0 c:2561	4912	0	0	a:0 t:0 g:0 c:4912	4261	0	0	a:0 t:0 g:0 c:4261	2542	0	0	a:0 t:0 g:0 c:2542	3439	0	0	a:0 t:0 g:0 c:3439	6314	0	0	a:0 t:0 g:0 c:6314	2868	0	0	a:0 t:0 g:0 c:2868	5145	0	0	a:0 t:0 g:0 c:5145	3540	0	0	a:0 t:0 g:0 c:3540	4573	0	0	a:0 t:0 g:0 c:4573	3515
417	1352	0	0	a:0 t:1352 g:0 c:0	2272	0	0	a:0 t:2272 g:0 c:0	2561	0	0	a:0 t:2561 g:0 c:0	4909	0	0	a:0 t:4909 g:0 c:0	4261	0	0	a:0 t:4261 g:0 c:0	2541	0	0	a:0 t:2541 g:0 c:0	3439	0	0	a:0 t:3439 g:0 c:0	6316	0	0	a:0 t:6316 g:0 c:0	2868	0	0	a:0 t:2868 g:0 c:0	5141	0	0	a:0 t:5141 g:0 c:0	3540	0	0	a:0 t:3540 g:0 c:0	4574	0	0	a:0 t:4574 g:0 c:0	3515
418	1352	0	0	a:0 t:0 g:1352 c:0	2274	0	0	a:0 t:0 g:2274 c:0	2561	0	0	a:0 t:0 g:2561 c:0	4907	0	0	a:0 t:0 g:4907 c:0	4261	0	0	a:0 t:0 g:4261 c:0	2541	0	0	a:0 t:0 g:2541 c:0	3439	0	0	a:0 t:0 g:3439 c:0	6317	0	0	a:0 t:0 g:6317 c:0	2870	0	0	a:0 t:0 g:2870 c:0	5137	0	0	a:0 t:0 g:5137 c:0	3541	0	0	a:0 t:0 g:3541 c:0	4577	0	0	a:0 t:0 g:4577 c:0	3515
419	1352	0	0	a:0 t:0 g:0 c:1352	2273	0	0	a:0 t:0 g:0 c:2273	2561	0	0	a:0 t:0 g:0 c:2561	4915	0	0	a:0 t:0 g:0 c:4915	4261	0	0	a:0 t:0 g:0 c:4261	2542	0	0	a:0 t:0 g:0 c:2542	3439	0	0	a:0 t:0 g:0 c:3439	6318	0	0	a:0 t:0 g:0 c:6318	2870	0	0	a:0 t:0 g:0 c:2870	5139	0	0	a:0 t:0 g:0 c:5139	3541	0	0	a:0 t:0 g:0 c:3541	4580	0	0	a:0 t:0 g:0 c:4580	3515
420	1352	0	0	a:0 t:1352 g:0 c:0	2273	0	0	a:0 t:2273 g:0 c:0	2561	0	0	a:0 t:2561 g:0 c:0	4924	0	0	a:0 t:4924 g:0 c:0	4261	0	0	a:0 t:4261 g:0 c:0	2543	0	0	a:0 t:2543 g:0 c:0	3439	0	0	a:0 t:3439 g:0 c:0	6319	0	0	a:0 t:6319 g:0 c:0	2870	0	0	a:0 t:2870 g:0 c:0	5148	0	0	a:0 t:5148 g:0 c:0	3541	0	0	a:0 t:3541 g:0 c:0	4582	0	0	a:0 t:4582 g:0 c:0	3515
421	1352	0	0	a:1352 t:0 g:0 c:0	2273	0	0	a:2273 t:0 g:0 c:0	2561	0	0	a:2561 t:0 g:0 c:0	4926	0	0	a:4926 t:0 g:0 c:0	4261	0	0	a:4261 t:0 g:0 c:0	2543	0	0	a:2543 t:0 g:0 c:0	3439	0	0	a:3439 t:0 g:0 c:0	6320	0	0	a:6320 t:0 g:0 c:0	2872	0	0	a:2872 t:0 g:0 c:0	5150	0	0	a:5150 t:0 g:0 c:0	3541	0	0	a:3541 t:0 g:0 c:0	4584	0	0	a:4584 t:0 g:0 c:0	3515
422	1352	0	0	a:0 t:1352 g:0 c:0	2274	0	0	a:0 t:2274 g:0 c:0	2561	0	0	a:0 t:2561 g:0 c:0	4925	0	0	a:0 t:4925 g:0 c:0	4261	0	0	a:0 t:4261 g:0 c:0	2542	0	0	a:0 t:2542 g:0 c:0	3439	0	0	a:0 t:3439 g:0 c:0	6318	0	0	a:0 t:6318 g:0 c:0	2872	0	0	a:0 t:2872 g:0 c:0	5150	0	0	a:0 t:5150 g:0 c:0	3540	0	0	a:0 t:3540 g:0 c:0	4582	0	0	a:0 t:4582 g:0 c:0	3515
423	1352	0	0	a:0 t:0 g:1352 c:0	2274	0	0	a:0 t:0 g:2274 c:0	2560	0	0	a:0 t:0 g:2560 c:0	4913	0	0	a:0 t:0 g:4913 c:0	4259	0	0	a:0 t:0 g:4259 c:0	2542	0	0	a:0 t:0 g:2542 c:0	3439	0	0	a:0 t:0 g:3439 c:0	6315	0	0	a:0 t:0 g:6315 c:0	2872	0	0	a:0 t:0 g:2872 c:0	5144	0	0	a:0 t:0 g:5144 c:0	3540	0	0	a:0 t:0 g:3540 c:0	4579	0	0	a:0 t:0 g:4579 c:0	3514
424	1352	0	0	a:0 t:0 g:0 c:1352	2274	0	0	a:0 t:0 g:0 c:2274	2559	0	0	a:0 t:0 g:0 c:2559	4912	0	0	a:0 t:0 g:0 c:4912	4260	0	0	a:0 t:0 g:0 c:4260	2542	0	0	a:0 t:0 g:0 c:2542	3439	0	0	a:0 t:0 g:0 c:3439	6315	0	0	a:0 t:0 g:0 c:6315	2871	0	0	a:0 t:0 g:0 c:2871	5145	0	0	a:0 t:0 g:0 c:5145	3540	0	0	a:0 t:0 g:0 c:3540	4580	0	0	a:0 t:0 g:0 c:4580	3514
425	1352	0	0	a:0 t:0 g:0 c:1352	2274	0	0	a:0 t:0 g:0 c:2274	2559	0	0	a:0 t:0 g:0 c:2559	4913	0	0	a:0 t:0 g:0 c:4913	4260	0	0	a:0 t:0 g:0 c:4260	2542	0	0	a:0 t:0 g:0 c:2542	3439	0	0	a:0 t:0 g:0 c:3439	6314	0	0	a:0 t:0 g:0 c:6314	2872	0	0	a:0 t:0 g:0 c:2872	5145	0	0	a:0 t:0 g:0 c:5145	3538	0	0	a:0 t:0 g:0 c:3538	4581	0	0	a:0 t:0 g:0 c:4581	3514
426	1352	0	0	a:0 t:1352 g:0 c:0	2275	0	0	a:0 t:2275 g:0 c:0	2560	0	0	a:0 t:2560 g:0 c:0	4925	0	0	a:0 t:4925 g:0 c:0	4262	0	0	a:0 t:4262 g:0 c:0	2543	0	0	a:0 t:2543 g:0 c:0	3439	0	0	a:0 t:3439 g:0 c:0	6320	0	0	a:0 t:6320 g:0 c:0	2872	0	0	a:0 t:2872 g:0 c:0	5152	0	0	a:0 t:5152 g:0 c:0	3540	0	0	a:0 t:3540 g:0 c:0	4587	0	0	a:0 t:4587 g:0 c:0	3513
427	1352	0	0	a:0 t:0 g:0 c:1352	2275	0	0	a:0 t:0 g:0 c:2275	2560	0	0	a:0 t:0 g:0 c:2560	4925	0	0	a:0 t:0 g:0 c:4925	4262	0	0	a:0 t:0 g:0 c:4262	2543	0	0	a:0 t:0 g:0 c:2543	3439	0	0	a:0 t:0 g:0 c:3439	6322	0	0	a:0 t:0 g:0 c:6322	2872	0	0	a:0 t:0 g:0 c:2872	5151	0	0	a:0 t:0 g:0 c:5151	3541	0	0	a:0 t:0 g:0 c:3541	4588	0	0	a:0 t:0 g:0 c:4588	3514
428	1352	0	0	a:1352 t:0 g:0 c:0	2275	0	0	a:2275 t:0 g:0 c:0	2560	0	0	a:2560 t:0 g:0 c:0	4924	0	0	a:4924 t:0 g:0 c:0	4262	0	0	a:4262 t:0 g:0 c:0	2543	0	0	a:2543 t:0 g:0 c:0	3439	0	0	a:3439 t:0 g:0 c:0	6324	0	0	a:6324 t:0 g:0 c:0	2872	0	0	a:2872 t:0 g:0 c:0	5151	0	0	a:5151 t:0 g:0 c:0	3541	0	0	a:3541 t:0 g:0 c:0	4587	0	0	a:4587 t:0 g:0 c:0	3514
429	1352	0	0	a:0 t:1352 g:0 c:0	2275	0	0	a:0 t:2275 g:0 c:0	2560	0	0	a:0 t:2560 g:0 c:0	4914	0	0	a:0 t:4914 g:0 c:0	4262	0	0	a:0 t:4262 g:0 c:0	2543	0	0	a:0 t:2543 g:0 c:0	3439	0	0	a:0 t:3439 g:0 c:0	6324	0	0	a:0 t:6324 g:0 c:0	2872	0	0	a:0 t:2872 g:0 c:0	5144	0	0	a:0 t:5144 g:0 c:0	3541	0	0	a:0 t:3541 g:0 c:0	4585	0	0	a:0 t:4585 g:0 c:0	3515
430	1351	0	0	a:0 t:0 g:0 c:1351	2275	0	0	a:0 t:0 g:0 c:2275	2560	0	0	a:0 t:0 g:0 c:2560	4907	0	0	a:0 t:0 g:0 c:4907	4262	0	0	a:0 t:0 g:0 c:4262	2542	0	0	a:0 t:0 g:0 c:2542	3439	0	0	a:0 t:0 g:0 c:3439	6322	0	0	a:0 t:0 g:0 c:6322	2872	0	0	a:0 t:0 g:0 c:2872	5137	0	0	a:0 t:0 g:0 c:5137	3541	0	0	a:0 t:0 g:0 c:3541	4580	0	0	a:0 t:0 g:0 c:4580	3513
431	1351	0	0	a:0 t:1351 g:0 c:0	2273	0	0	a:0 t:2273 g:0 c:0	2558	0	0	a:0 t:2558 g:0 c:0	4906	0	0	a:0 t:4906 g:0 c:0	4256	0	0	a:0 t:4256 g:0 c:0	2540	0	0	a:0 t:2540 g:0 c:0	3438	0	0	a:0 t:3438 g:0 c:0	6318	0	0	a:0 t:6318 g:0 c:0	2872	0	0	a:0 t:2872 g:0 c:0	5131	0	0	a:0 t:5131 g:0 c:0	3535	0	0	a:0 t:3535 g:0 c:0	4573	0	0	a:0 t:4573 g:0 c:0	3512
432	1351	0	0	a:0 t:1351 g:0 c:0	2274	0	0	a:0 t:2274 g:0 c:0	2557	0	0	a:0 t:2557 g:0 c:0	4895	0	0	a:0 t:4895 g:0 c:0	4251	0	0	a:0 t:4251 g:0 c:0	2539	0	0	a:0 t:2539 g:0 c:0	3438	0	0	a:0 t:3438 g:0 c:0	6317	0	0	a:0 t:6317 g:0 c:0	2871	0	0	a:0 t:2871 g:0 c:0	5126	0	0	a:0 t:5126 g:0 c:0	3533	0	0	a:0 t:3533 g:0 c:0	4570	0	0	a:0 t:4570 g:0 c:0	3512
433	1352	0	0	a:0 t:0 g:0 c:1352	2273	0	0	a:0 t:0 g:0 c:2273	2555	0	0	a:0 t:0 g:0 c:2555	4895	0	0	a:0 t:0 g:0 c:4895	4247	0	0	a:0 t:0 g:0 c:4247	2538	0	0	a:0 t:0 g:0 c:2538	3437	0	0	a:0 t:0 g:0 c:3437	6319	0	0	a:0 t:0 g:0 c:6319	2871	0	0	a:0 t:0 g:0 c:2871	5121	0	0	a:0 t:0 g:0 c:5121	3530	0	0	a:0 t:0 g:0 c:3530	4565	0	0	a:0 t:0 g:0 c:4565	3513
434	1352	0	0	a:0 t:1352 g:0 c:0	2273	0	0	a:0 t:2273 g:0 c:0	2555	0	0	a:0 t:2555 g:0 c:0	4886	0	0	a:0 t:4886 g:0 c:0	4243	0	0	a:0 t:4243 g:0 c:0	2537	0	0	a:0 t:2537 g:0 c:0	3437	0	0	a:0 t:3437 g:0 c:0	6307	1	0.0002	a:0 t:6306 g:0 c:1	2870	0	0	a:0 t:2870 g:0 c:0	5116	0	0	a:0 t:5116 g:0 c:0	3532	2	0.0006	a:0 t:3530 g:0 c:2	4559	0	0	a:0 t:4559 g:0 c:0	3514
435	1352	1	0.0007	a:0 t:1351 g:1 c:0	2272	0	0	a:0 t:2272 g:0 c:0	2557	0	0	a:0 t:2557 g:0 c:0	4887	0	0	a:0 t:4887 g:0 c:0	4246	0	0	a:0 t:4246 g:0 c:0	2534	0	0	a:0 t:2534 g:0 c:0	3435	0	0	a:0 t:3435 g:0 c:0	6303	0	0	a:0 t:6303 g:0 c:0	2869	0	0	a:0 t:2869 g:0 c:0	5117	0	0	a:0 t:5117 g:0 c:0	3532	2	0.0006	a:0 t:3530 g:0 c:2	4555	0	0	a:0 t:4555 g:0 c:0	3514
436	1350	0	0	a:0 t:0 g:1350 c:0	2273	1	0.0004	a:1 t:0 g:2272 c:0	2558	0	0	a:0 t:0 g:2558 c:0	4895	0	0	a:0 t:0 g:4895 c:0	4247	1	0.0002	a:1 t:0 g:4246 c:0	2529	0	0	a:0 t:0 g:2529 c:0	3430	0	0	a:0 t:0 g:3430 c:0	6273	0	0	a:0 t:0 g:6273 c:0	2865	0	0	a:0 t:0 g:2865 c:0	5130	1	0.0002	a:1 t:0 g:5129 c:0	3530	3	0.0008	a:3 t:0 g:3527 c:0	4531	0	0	a:0 t:0 g:4531 c:0	3509
437	1349	0	0	a:0 t:1349 g:0 c:0	2270	0	0	a:0 t:2270 g:0 c:0	2555	0	0	a:0 t:2555 g:0 c:0	4894	0	0	a:0 t:4894 g:0 c:0	4242	0	0	a:0 t:4242 g:0 c:0	2531	0	0	a:0 t:2531 g:0 c:0	3427	0	0	a:0 t:3427 g:0 c:0	6248	2	0.0003	a:0 t:6246 g:2 c:0	2864	1	0.0003	a:0 t:2863 g:0 c:1	5121	0	0	a:0 t:5121 g:0 c:0	3530	0	0	a:0 t:3530 g:0 c:0	4506	0	0	a:0 t:4506 g:0 c:0	3508
438	1349	11	0.0082	a:9 t:1338 g:2 c:0	2270	0	0	a:0 t:2270 g:0 c:0	2554	1	0.0004	a:1 t:2553 g:0 c:0	4895	0	0	a:0 t:4895 g:0 c:0	4240	70	0.0165	a:70 t:4170 g:0 c:0	2533	0	0	a:0 t:2533 g:0 c:0	3425	64	0.0187	a:1 t:3361 g:62 c:1	6213	575	0.0925	a:0 t:5638 g:575 c:0	2863	0	0	a:0 t:2863 g:0 c:0	5122	0	0	a:0 t:5122 g:0 c:0	3528	1	0.0003	a:0 t:3527 g:1 c:0	4506	1	0.0002	a:0 t:4505 g:1 c:0	3508
439	1345	0	0	a:0 t:0 g:1345 c:0	2267	0	0	a:0 t:0 g:2267 c:0	2542	1	0.0004	a:1 t:0 g:2541 c:0	4911	2	0.0004	a:2 t:0 g:4909 c:0	4215	1	0.0002	a:1 t:0 g:4214 c:0	2539	1	0.0004	a:1 t:0 g:2538 c:0	3414	0	0	a:0 t:0 g:3414 c:0	6180	0	0	a:0 t:0 g:6180 c:0	2865	6	0.0021	a:6 t:0 g:2859 c:0	5128	0	0	a:0 t:0 g:5128 c:0	3501	0	0	a:0 t:0 g:3501 c:0	4548	1	0.0002	a:1 t:0 g:4547 c:0	3496
440	1344	0	0	a:0 t:0 g:1344 c:0	2267	0	0	a:0 t:0 g:2267 c:0	2540	1	0.0004	a:1 t:0 g:2539 c:0	4910	1	0.0002	a:1 t:0 g:4909 c:0	4211	0	0	a:0 t:0 g:4211 c:0	2539	0	0	a:0 t:0 g:2539 c:0	3412	1	0.0003	a:1 t:0 g:3411 c:0	6173	1	0.0002	a:1 t:0 g:6172 c:0	2863	0	0	a:0 t:0 g:2863 c:0	5128	0	0	a:0 t:0 g:5128 c:0	3497	2	0.0006	a:2 t:0 g:3495 c:0	4546	0	0	a:0 t:0 g:4546 c:0	3491
441	1344	1	0.0007	a:0 t:1343 g:0 c:1	2270	0	0	a:0 t:2270 g:0 c:0	2539	2	0.0008	a:0 t:2537 g:2 c:0	4911	0	0	a:0 t:4911 g:0 c:0	4209	2	0.0005	a:0 t:4207 g:1 c:1	2540	0	0	a:0 t:2540 g:0 c:0	3412	13	0.0038	a:0 t:3399 g:12 c:1	6189	1	0.0002	a:0 t:6188 g:0 c:1	2863	11	0.0038	a:0 t:2852 g:8 c:3	5129	0	0	a:0 t:5129 g:0 c:0	3496	0	0	a:0 t:3496 g:0 c:0	4552	0	0	a:0 t:4552 g:0 c:0	3493
442	1344	0	0	a:0 t:1344 g:0 c:0	2270	0	0	a:0 t:2270 g:0 c:0	2540	0	0	a:0 t:2540 g:0 c:0	4911	0	0	a:0 t:4911 g:0 c:0	4204	0	0	a:0 t:4204 g:0 c:0	2540	0	0	a:0 t:2540 g:0 c:0	3411	1	0.0003	a:0 t:3410 g:0 c:1	6186	0	0	a:0 t:6186 g:0 c:0	2861	0	0	a:0 t:2861 g:0 c:0	5131	0	0	a:0 t:5131 g:0 c:0	3495	0	0	a:0 t:3495 g:0 c:0	4552	0	0	a:0 t:4552 g:0 c:0	3493
443	1350	0	0	a:0 t:0 g:0 c:1350	2272	0	0	a:0 t:0 g:0 c:2272	2552	0	0	a:0 t:0 g:0 c:2552	4910	1	0.0002	a:0 t:1 g:0 c:4909	4246	0	0	a:0 t:0 g:0 c:4246	2542	0	0	a:0 t:0 g:0 c:2542	3433	0	0	a:0 t:0 g:0 c:3433	6298	0	0	a:0 t:0 g:0 c:6298	2868	0	0	a:0 t:0 g:0 c:2868	5138	0	0	a:0 t:0 g:0 c:5138	3527	0	0	a:0 t:0 g:0 c:3527	4581	0	0	a:0 t:0 g:0 c:4581	3505
444	1351	0	0	a:0 t:1351 g:0 c:0	2270	0	0	a:0 t:2270 g:0 c:0	2557	0	0	a:0 t:2557 g:0 c:0	4912	0	0	a:0 t:4912 g:0 c:0	4253	2	0.0005	a:0 t:4251 g:0 c:2	2541	0	0	a:0 t:2541 g:0 c:0	3435	0	0	a:0 t:3435 g:0 c:0	6301	1	0.0002	a:0 t:6300 g:0 c:1	2870	3	0.001	a:3 t:2867 g:0 c:0	5135	0	0	a:0 t:5135 g:0 c:0	3534	1	0.0003	a:0 t:3533 g:0 c:1	4576	0	0	a:0 t:4576 g:0 c:0	3507
445	1351	0	0	a:0 t:1351 g:0 c:0	2269	0	0	a:0 t:2269 g:0 c:0	2557	1	0.0004	a:0 t:2556 g:1 c:0	4912	0	0	a:0 t:4912 g:0 c:0	4255	2	0.0005	a:0 t:4253 g:0 c:2	2542	0	0	a:0 t:2542 g:0 c:0	3435	0	0	a:0 t:3435 g:0 c:0	6300	1	0.0002	a:1 t:6299 g:0 c:0	2870	0	0	a:0 t:2870 g:0 c:0	5134	0	0	a:0 t:5134 g:0 c:0	3535	1	0.0003	a:0 t:3534 g:1 c:0	4576	0	0	a:0 t:4576 g:0 c:0	3507
446	1350	2	0.0015	a:0 t:0 g:2 c:1348	2275	0	0	a:0 t:0 g:0 c:2275	2558	0	0	a:0 t:0 g:0 c:2558	4916	1	0.0002	a:1 t:0 g:0 c:4915	4261	651	0.1528	a:0 t:0 g:651 c:3610	2540	22	0.0087	a:0 t:0 g:22 c:2518	3439	0	0	a:0 t:0 g:0 c:3439	6319	0	0	a:0 t:0 g:0 c:6319	2871	43	0.015	a:0 t:1 g:42 c:2828	5117	1172	0.229	a:0 t:1 g:1171 c:3945	3540	4	0.0011	a:0 t:0 g:4 c:3536	4578	2	0.0004	a:0 t:2 g:0 c:4576	3513
447	1351	5	0.0037	a:0 t:1346 g:2 c:3	2274	1	0.0004	a:0 t:2273 g:0 c:1	2557	3	0.0012	a:0 t:2554 g:0 c:3	4910	0	0	a:0 t:4910 g:0 c:0	4261	8	0.0019	a:0 t:4253 g:8 c:0	2539	1	0.0004	a:0 t:2538 g:0 c:1	3439	0	0	a:0 t:3439 g:0 c:0	6316	0	0	a:0 t:6316 g:0 c:0	2871	9	0.0031	a:1 t:2862 g:7 c:1	5135	0	0	a:0 t:5135 g:0 c:0	3538	4	0.0011	a:0 t:3534 g:4 c:0	4578	4	0.0009	a:4 t:4574 g:0 c:0	3513
448	1350	0	0	a:0 t:0 g:1350 c:0	2274	0	0	a:0 t:0 g:2274 c:0	2557	1	0.0004	a:1 t:0 g:2556 c:0	4906	0	0	a:0 t:0 g:4906 c:0	4255	7	0.0016	a:7 t:0 g:4248 c:0	2539	0	0	a:0 t:0 g:2539 c:0	3436	2	0.0006	a:2 t:0 g:3434 c:0	6300	2	0.0003	a:2 t:0 g:6298 c:0	2872	3	0.001	a:3 t:0 g:2869 c:0	5126	0	0	a:0 t:0 g:5126 c:0	3532	0	0	a:0 t:0 g:3532 c:0	4570	0	0	a:0 t:0 g:4570 c:0	3511
449	1350	0	0	a:0 t:0 g:1350 c:0	2274	0	0	a:0 t:0 g:2274 c:0	2557	0	0	a:0 t:0 g:2557 c:0	4905	1	0.0002	a:1 t:0 g:4904 c:0	4255	6	0.0014	a:6 t:0 g:4249 c:0	2539	0	0	a:0 t:0 g:2539 c:0	3435	0	0	a:0 t:0 g:3435 c:0	6300	0	0	a:0 t:0 g:6300 c:0	2872	1	0.0003	a:1 t:0 g:2871 c:0	5125	0	0	a:0 t:0 g:5125 c:0	3532	0	0	a:0 t:0 g:3532 c:0	4568	0	0	a:0 t:0 g:4568 c:0	3509
450	1348	1	0.0007	a:1347 t:0 g:1 c:0	2272	1	0.0004	a:2271 t:0 g:1 c:0	2557	5	0.002	a:2552 t:0 g:4 c:1	4913	0	0	a:4913 t:0 g:0 c:0	4258	6	0.0014	a:4252 t:3 g:2 c:1	2541	0	0	a:2541 t:0 g:0 c:0	3435	0	0	a:3435 t:0 g:0 c:0	6301	0	0	a:6301 t:0 g:0 c:0	2871	0	0	a:2871 t:0 g:0 c:0	5131	0	0	a:5131 t:0 g:0 c:0	3534	4	0.0011	a:3530 t:0 g:4 c:0	4574	0	0	a:4574 t:0 g:0 c:0	3511
451	1351	0	0	a:0 t:0 g:0 c:1351	2274	0	0	a:0 t:0 g:0 c:2274	2557	0	0	a:0 t:0 g:0 c:2557	4913	1	0.0002	a:0 t:1 g:0 c:4912	4256	2	0.0005	a:0 t:2 g:0 c:4254	2542	0	0	a:0 t:0 g:0 c:2542	3436	0	0	a:0 t:0 g:0 c:3436	6308	1	0.0002	a:0 t:1 g:0 c:6307	2872	0	0	a:0 t:0 g:0 c:2872	5142	0	0	a:0 t:0 g:0 c:5142	3537	3	0.0008	a:0 t:3 g:0 c:3534	4578	0	0	a:0 t:0 g:0 c:4578	3506
452	1352	0	0	a:0 t:1352 g:0 c:0	2275	0	0	a:0 t:2275 g:0 c:0	2556	0	0	a:0 t:2556 g:0 c:0	4902	0	0	a:0 t:4902 g:0 c:0	4255	1	0.0002	a:0 t:4254 g:0 c:1	2542	1	0.0004	a:0 t:2541 g:0 c:1	3436	0	0	a:0 t:3436 g:0 c:0	6309	1	0.0002	a:0 t:6308 g:0 c:1	2871	1	0.0003	a:0 t:2870 g:0 c:1	5125	0	0	a:0 t:5125 g:0 c:0	3533	0	0	a:0 t:3533 g:0 c:0	4572	0	0	a:0 t:4572 g:0 c:0	3508
453	1350	2	0.0015	a:1348 t:2 g:0 c:0	2275	0	0	a:2275 t:0 g:0 c:0	2556	1	0.0004	a:2555 t:1 g:0 c:0	4899	0	0	a:4899 t:0 g:0 c:0	4246	12	0.0028	a:4234 t:3 g:7 c:2	2539	0	0	a:2539 t:0 g:0 c:0	3439	8	0.0023	a:3431 t:0 g:2 c:6	6314	0	0	a:6314 t:0 g:0 c:0	2868	1	0.0003	a:2867 t:0 g:1 c:0	5117	0	0	a:5117 t:0 g:0 c:0	3526	2	0.0006	a:3524 t:0 g:2 c:0	4556	0	0	a:4556 t:0 g:0 c:0	3511
454	1350	6	0.0044	a:0 t:1344 g:6 c:0	2275	0	0	a:0 t:2275 g:0 c:0	2557	4	0.0016	a:0 t:2553 g:4 c:0	4901	0	0	a:0 t:4901 g:0 c:0	4241	6	0.0014	a:0 t:6 g:0 c:4235	2537	1	0.0004	a:0 t:1 g:0 c:2536	3438	0	0	a:0 t:3438 g:0 c:0	6311	1	0.0002	a:0 t:6310 g:0 c:1	2866	1	0.0003	a:0 t:1 g:0 c:2865	5097	1544	0.3029	a:1 t:1542 g:1 c:3553	3524	0	0	a:0 t:0 g:0 c:3524	4547	8	0.0018	a:0 t:8 g:0 c:4539	3514
455	1350	4	0.003	a:0 t:4 g:0 c:1346	2272	0	0	a:0 t:0 g:0 c:2272	2555	0	0	a:0 t:0 g:0 c:2555	4893	0	0	a:0 t:0 g:0 c:4893	4239	3	0.0007	a:0 t:3 g:0 c:4236	2537	0	0	a:0 t:0 g:0 c:2537	3436	0	0	a:0 t:0 g:0 c:3436	6299	0	0	a:0 t:0 g:0 c:6299	2865	1	0.0003	a:1 t:0 g:0 c:2864	5101	0	0	a:0 t:0 g:0 c:5101	3525	4	0.0011	a:0 t:4 g:0 c:3521	4544	0	0	a:0 t:0 g:0 c:4544	3514
456	1350	1	0.0007	a:1349 t:1 g:0 c:0	2269	0	0	a:2269 t:0 g:0 c:0	2553	0	0	a:2553 t:0 g:0 c:0	4878	0	0	a:4878 t:0 g:0 c:0	4250	2	0.0005	a:4248 t:0 g:2 c:0	2529	0	0	a:2529 t:0 g:0 c:0	3429	0	0	a:3429 t:0 g:0 c:0	6267	0	0	a:6267 t:0 g:0 c:0	2867	0	0	a:2867 t:0 g:0 c:0	5088	0	0	a:5088 t:0 g:0 c:0	3534	2	0.0006	a:3532 t:0 g:0 c:2	4506	0	0	a:4506 t:0 g:0 c:0	3506
457	1350	26	0.0193	a:1324 t:0 g:9 c:17	2268	0	0	a:2268 t:0 g:0 c:0	2551	9	0.0035	a:2542 t:0 g:1 c:8	4878	1	0.0002	a:4877 t:0 g:1 c:0	4247	53	0.0125	a:4194 t:0 g:41 c:12	2526	0	0	a:2526 t:0 g:0 c:0	3427	4	0.0012	a:3423 t:0 g:0 c:4	6265	1	0.0002	a:6264 t:0 g:1 c:0	2867	6	0.0021	a:2861 t:0 g:0 c:6	5082	1	0.0002	a:5081 t:1 g:0 c:0	3533	24	0.0068	a:3509 t:1 g:15 c:8	4504	1	0.0002	a:4503 t:0 g:0 c:1	3506
458	1347	0	0	a:0 t:0 g:1347 c:0	2258	0	0	a:0 t:0 g:2258 c:0	2551	4	0.0016	a:4 t:0 g:2547 c:0	4869	2	0.0004	a:2 t:0 g:4867 c:0	4249	8	0.0019	a:7 t:1 g:4241 c:0	2507	0	0	a:0 t:0 g:2507 c:0	3425	4	0.0012	a:4 t:0 g:3421 c:0	6244	2	0.0003	a:0 t:2 g:6242 c:0	2863	1	0.0003	a:0 t:1 g:2862 c:0	5081	0	0	a:0 t:0 g:5081 c:0	3526	8	0.0023	a:8 t:0 g:3518 c:0	4489	1	0.0002	a:1 t:0 g:4488 c:0	3498
459	1346	2	0.0015	a:1 t:0 g:1344 c:1	2257	0	0	a:0 t:0 g:2257 c:0	2551	5	0.002	a:3 t:2 g:2546 c:0	4867	0	0	a:0 t:0 g:4867 c:0	4242	5	0.0012	a:3 t:0 g:4237 c:2	2508	0	0	a:0 t:0 g:2508 c:0	3427	6	0.0018	a:6 t:0 g:3421 c:0	6234	0	0	a:0 t:0 g:6234 c:0	2861	1	0.0003	a:1 t:0 g:2860 c:0	5076	1	0.0002	a:1 t:0 g:5075 c:0	3527	8	0.0023	a:5 t:0 g:3519 c:3	4487	245	0.0546	a:245 t:0 g:4242 c:0	3498
460	1347	0	0	a:0 t:1347 g:0 c:0	2261	0	0	a:0 t:2261 g:0 c:0	2552	1	0.0004	a:0 t:2551 g:0 c:1	4873	0	0	a:0 t:4873 g:0 c:0	4252	0	0	a:0 t:4252 g:0 c:0	2518	0	0	a:0 t:2518 g:0 c:0	3425	0	0	a:0 t:3425 g:0 c:0	6249	0	0	a:0 t:6249 g:0 c:0	2864	0	0	a:0 t:2864 g:0 c:0	5097	0	0	a:0 t:5097 g:0 c:0	3528	0	0	a:0 t:3528 g:0 c:0	4511	0	0	a:0 t:4511 g:0 c:0	3500
461	1351	0	0	a:1351 t:0 g:0 c:0	2269	0	0	a:2269 t:0 g:0 c:0	2557	0	0	a:2557 t:0 g:0 c:0	4898	0	0	a:4898 t:0 g:0 c:0	4255	0	0	a:4255 t:0 g:0 c:0	2535	0	0	a:2535 t:0 g:0 c:0	3434	2	0.0006	a:3432 t:0 g:2 c:0	6294	0	0	a:6294 t:0 g:0 c:0	2869	0	0	a:2869 t:0 g:0 c:0	5126	0	0	a:5126 t:0 g:0 c:0	3532	0	0	a:3532 t:0 g:0 c:0	4553	0	0	a:4553 t:0 g:0 c:0	3508
462	1352	0	0	a:0 t:1352 g:0 c:0	2272	0	0	a:0 t:2272 g:0 c:0	2558	0	0	a:0 t:2558 g:0 c:0	4900	0	0	a:0 t:4900 g:0 c:0	4260	0	0	a:0 t:4260 g:0 c:0	2542	0	0	a:0 t:2542 g:0 c:0	3437	0	0	a:0 t:3437 g:0 c:0	6312	0	0	a:0 t:6312 g:0 c:0	2871	0	0	a:0 t:2871 g:0 c:0	5126	0	0	a:0 t:5126 g:0 c:0	3539	1	0.0003	a:0 t:3538 g:0 c:1	4579	0	0	a:0 t:4579 g:0 c:0	3514
463	1351	1	0.0007	a:1 t:0 g:1350 c:0	2268	0	0	a:0 t:0 g:2268 c:0	2556	2	0.0008	a:2 t:0 g:2554 c:0	4891	0	0	a:0 t:0 g:4891 c:0	4250	0	0	a:0 t:0 g:4250 c:0	2536	0	0	a:0 t:0 g:2536 c:0	3430	0	0	a:0 t:0 g:3430 c:0	6296	2	0.0003	a:1 t:1 g:6294 c:0	2865	0	0	a:0 t:0 g:2865 c:0	5120	0	0	a:0 t:0 g:5120 c:0	3526	0	0	a:0 t:0 g:3526 c:0	4558	7	0.0015	a:7 t:0 g:4551 c:0	3502
464	1351	0	0	a:0 t:1351 g:0 c:0	2268	0	0	a:0 t:2268 g:0 c:0	2554	1	0.0004	a:0 t:2553 g:0 c:1	4882	0	0	a:0 t:4882 g:0 c:0	4249	2	0.0005	a:0 t:4247 g:0 c:2	2538	1	0.0004	a:0 t:2537 g:0 c:1	3427	1	0.0003	a:1 t:3426 g:0 c:0	6291	0	0	a:0 t:6291 g:0 c:0	2864	0	0	a:0 t:2864 g:0 c:0	5104	0	0	a:0 t:5104 g:0 c:0	3523	0	0	a:0 t:3523 g:0 c:0	4542	0	0	a:0 t:4542 g:0 c:0	3502
465	1349	0	0	a:0 t:1349 g:0 c:0	2267	0	0	a:0 t:2267 g:0 c:0	2551	1	0.0004	a:0 t:2550 g:1 c:0	4881	0	0	a:0 t:4881 g:0 c:0	4248	1	0.0002	a:1 t:4247 g:0 c:0	2534	0	0	a:0 t:2534 g:0 c:0	3426	0	0	a:0 t:3426 g:0 c:0	6279	0	0	a:0 t:6279 g:0 c:0	2864	1	0.0003	a:0 t:2863 g:1 c:0	5105	0	0	a:0 t:5105 g:0 c:0	3523	1	0.0003	a:0 t:3522 g:1 c:0	4536	1	0.0002	a:1 t:4535 g:0 c:0	3499
466	1346	1	0.0007	a:0 t:1 g:1345 c:0	2274	0	0	a:0 t:0 g:2274 c:0	2546	4	0.0016	a:4 t:0 g:2542 c:0	4823	2	0.0004	a:0 t:2 g:4821 c:0	4251	7	0.0016	a:7 t:0 g:4244 c:0	2540	0	0	a:0 t:0 g:2540 c:0	3429	1	0.0003	a:0 t:0 g:3428 c:1	6292	3	0.0005	a:3 t:0 g:6289 c:0	2868	2	0.0007	a:2 t:0 g:2866 c:0	5101	0	0	a:0 t:0 g:5101 c:0	3527	5	0.0014	a:0 t:5 g:3522 c:0	4550	1	0.0002	a:1 t:0 g:4549 c:0	3508
467	1327	2	0.0015	a:0 t:0 g:2 c:1325	2240	0	0	a:0 t:0 g:0 c:2240	2522	1	0.0004	a:0 t:0 g:1 c:2521	4215	0	0	a:0 t:0 g:0 c:4215	4199	0	0	a:0 t:0 g:0 c:4199	2519	0	0	a:0 t:0 g:0 c:2519	3400	11	0.0032	a:0 t:7 g:4 c:3389	5974	0	0	a:0 t:0 g:0 c:5974	2837	0	0	a:0 t:0 g:0 c:2837	4821	0	0	a:0 t:0 g:0 c:4821	3469	4	0.0012	a:0 t:3 g:1 c:3465	4278	1	0.0002	a:0 t:1 g:0 c:4277	3476
468	1327	20	0.0151	a:1 t:0 g:19 c:1307	2237	0	0	a:0 t:0 g:0 c:2237	2521	1	0.0004	a:1 t:0 g:0 c:2520	4211	0	0	a:0 t:0 g:0 c:4211	4197	1	0.0002	a:1 t:0 g:0 c:4196	2517	0	0	a:0 t:0 g:0 c:2517	3395	0	0	a:0 t:0 g:0 c:3395	5958	1	0.0002	a:0 t:1 g:0 c:5957	2837	1	0.0004	a:0 t:1 g:0 c:2836	4818	0	0	a:0 t:0 g:0 c:4818	3470	0	0	a:0 t:0 g:0 c:3470	4276	0	0	a:0 t:0 g:0 c:4276	3475
469	1327	0	0	a:0 t:0 g:0 c:1327	2231	0	0	a:0 t:0 g:0 c:2231	2522	1	0.0004	a:0 t:1 g:0 c:2521	4150	0	0	a:0 t:0 g:0 c:4150	4199	2	0.0005	a:0 t:2 g:0 c:4197	2501	1	0.0004	a:0 t:1 g:0 c:2500	3391	0	0	a:0 t:0 g:0 c:3391	5801	2	0.0003	a:0 t:2 g:0 c:5799	2823	0	0	a:0 t:0 g:0 c:2823	4718	0	0	a:0 t:0 g:0 c:4718	3467	3	0.0009	a:0 t:3 g:0 c:3464	4211	0	0	a:0 t:0 g:0 c:4211	3474
470	1335	0	0	a:0 t:0 g:1335 c:0	2236	2	0.0009	a:1 t:1 g:2234 c:0	2540	0	0	a:0 t:0 g:2540 c:0	4397	0	0	a:0 t:0 g:4397 c:0	4217	3	0.0007	a:3 t:0 g:4214 c:0	2505	0	0	a:0 t:0 g:2505 c:0	3408	2	0.0006	a:2 t:0 g:3406 c:0	5740	0	0	a:0 t:0 g:5740 c:0	2819	2	0.0007	a:2 t:0 g:2817 c:0	4739	0	0	a:0 t:0 g:4739 c:0	3491	2	0.0006	a:0 t:2 g:3489 c:0	4228	0	0	a:0 t:0 g:4228 c:0	3484
471	1328	0	0	a:0 t:1328 g:0 c:0	2218	0	0	a:0 t:2218 g:0 c:0	2521	1	0.0004	a:0 t:2520 g:0 c:1	4311	0	0	a:0 t:4311 g:0 c:0	4186	4	0.001	a:0 t:4182 g:3 c:1	2493	0	0	a:0 t:2493 g:0 c:0	3397	1	0.0003	a:0 t:3396 g:0 c:1	5513	1	0.0002	a:0 t:5512 g:0 c:1	2795	5	0.0018	a:1 t:2790 g:3 c:1	4660	0	0	a:0 t:4660 g:0 c:0	3469	12	0.0035	a:0 t:3457 g:10 c:2	4125	0	0	a:0 t:4125 g:0 c:0	3460
472	1329	0	0	a:0 t:1329 g:0 c:0	2216	0	0	a:0 t:2216 g:0 c:0	2523	0	0	a:0 t:2523 g:0 c:0	4368	0	0	a:0 t:4368 g:0 c:0	4190	4	0.001	a:0 t:4186 g:0 c:4	2493	0	0	a:0 t:2493 g:0 c:0	3398	6	0.0018	a:0 t:3392 g:0 c:6	5540	1	0.0002	a:0 t:5539 g:0 c:1	2800	0	0	a:0 t:2800 g:0 c:0	4695	0	0	a:0 t:4695 g:0 c:0	3472	1	0.0003	a:0 t:3471 g:0 c:1	4152	0	0	a:0 t:4152 g:0 c:0	3461
473	1327	0	0	a:0 t:1327 g:0 c:0	2217	0	0	a:0 t:2217 g:0 c:0	2519	0	0	a:0 t:2519 g:0 c:0	4344	1	0.0002	a:0 t:4343 g:0 c:1	4192	0	0	a:0 t:4192 g:0 c:0	2496	0	0	a:0 t:2496 g:0 c:0	3395	0	0	a:0 t:3395 g:0 c:0	5432	0	0	a:0 t:5432 g:0 c:0	2797	0	0	a:0 t:2797 g:0 c:0	4701	0	0	a:0 t:4701 g:0 c:0	3470	0	0	a:0 t:3470 g:0 c:0	4087	0	0	a:0 t:4087 g:0 c:0	3457
474	1346	0	0	a:0 t:0 g:1346 c:0	2263	0	0	a:0 t:0 g:2263 c:0	2552	0	0	a:0 t:0 g:2552 c:0	4705	1	0.0002	a:1 t:0 g:4704 c:0	4251	1	0.0002	a:1 t:0 g:4250 c:0	2530	0	0	a:0 t:0 g:2530 c:0	3437	0	0	a:0 t:0 g:3437 c:0	6066	2	0.0003	a:2 t:0 g:6064 c:0	2850	1	0.0004	a:1 t:0 g:2849 c:0	5020	0	0	a:0 t:0 g:5020 c:0	3528	2	0.0006	a:2 t:0 g:3526 c:0	4471	0	0	a:0 t:0 g:4471 c:0	3504
475	1336	0	0	a:0 t:1336 g:0 c:0	2225	0	0	a:0 t:2225 g:0 c:0	2544	0	0	a:0 t:2544 g:0 c:0	4553	0	0	a:0 t:4553 g:0 c:0	4235	0	0	a:0 t:4235 g:0 c:0	2506	0	0	a:0 t:2506 g:0 c:0	3421	1	0.0003	a:0 t:3420 g:0 c:1	5942	0	0	a:0 t:5942 g:0 c:0	2829	0	0	a:0 t:2829 g:0 c:0	4921	0	0	a:0 t:4921 g:0 c:0	3504	1	0.0003	a:0 t:3503 g:1 c:0	4393	0	0	a:0 t:4393 g:0 c:0	3494
476	1348	0	0	a:0 t:0 g:0 c:1348	2245	0	0	a:0 t:0 g:0 c:2245	2557	0	0	a:0 t:0 g:0 c:2557	4705	0	0	a:0 t:0 g:0 c:4705	4250	0	0	a:0 t:0 g:0 c:4250	2528	0	0	a:0 t:0 g:0 c:2528	3433	0	0	a:0 t:0 g:0 c:3433	6125	1	0.0002	a:0 t:1 g:0 c:6124	2852	0	0	a:0 t:0 g:0 c:2852	5077	2	0.0004	a:0 t:2 g:0 c:5075	3523	1	0.0003	a:0 t:1 g:0 c:3522	4522	3	0.0007	a:0 t:3 g:0 c:4519	3507
477	1348	1	0.0007	a:1 t:0 g:0 c:1347	2242	0	0	a:0 t:0 g:0 c:2242	2554	5	0.002	a:5 t:0 g:0 c:2549	4696	0	0	a:0 t:0 g:0 c:4696	4252	7	0.0016	a:3 t:4 g:0 c:4245	2526	1	0.0004	a:1 t:0 g:0 c:2525	3432	4	0.0012	a:0 t:4 g:0 c:3428	6118	3	0.0005	a:0 t:3 g:0 c:6115	2849	1	0.0004	a:1 t:0 g:0 c:2848	5071	0	0	a:0 t:0 g:0 c:5071	3523	0	0	a:0 t:0 g:0 c:3523	4520	1	0.0002	a:0 t:1 g:0 c:4519	3506
478	1352	1	0.0007	a:0 t:1351 g:0 c:1	2270	3	0.0013	a:1 t:2267 g:2 c:0	2556	6	0.0023	a:2 t:2550 g:1 c:3	4877	0	0	a:0 t:4877 g:0 c:0	4257	0	0	a:0 t:4257 g:0 c:0	2541	0	0	a:0 t:2541 g:0 c:0	3434	3	0.0009	a:0 t:3431 g:0 c:3	6251	0	0	a:0 t:6251 g:0 c:0	2866	7	0.0024	a:4 t:2859 g:1 c:2	5143	0	0	a:0 t:5143 g:0 c:0	3534	1	0.0003	a:0 t:3533 g:1 c:0	4576	0	0	a:0 t:4576 g:0 c:0	3511
479	1350	2	0.0015	a:0 t:1 g:1 c:1348	2269	0	0	a:0 t:0 g:0 c:2269	2555	0	0	a:0 t:0 g:0 c:2555	4894	0	0	a:0 t:0 g:0 c:4894	4259	3	0.0007	a:0 t:3 g:0 c:4256	2543	0	0	a:0 t:0 g:0 c:2543	3430	0	0	a:0 t:0 g:0 c:3430	6289	0	0	a:0 t:0 g:0 c:6289	2868	0	0	a:0 t:0 g:0 c:2868	5149	1	0.0002	a:0 t:1 g:0 c:5148	3538	1	0.0003	a:1 t:0 g:0 c:3537	4583	0	0	a:0 t:0 g:0 c:4583	3511
480	1344	133	0.099	a:21 t:1211 g:0 c:112	2264	0	0	a:0 t:2264 g:0 c:0	2551	247	0.0968	a:16 t:2304 g:0 c:231	4880	0	0	a:0 t:4880 g:0 c:0	4259	7	0.0016	a:0 t:4252 g:0 c:7	2543	0	0	a:0 t:2543 g:0 c:0	3425	379	0.1107	a:0 t:3046 g:0 c:379	6290	1	0.0002	a:0 t:6289 g:0 c:1	2871	21	0.0073	a:0 t:2850 g:0 c:21	5141	0	0	a:0 t:5141 g:0 c:0	3538	2	0.0006	a:0 t:3536 g:0 c:2	4584	1	0.0002	a:0 t:4583 g:0 c:1	3502
481	1342	6	0.0045	a:1336 t:0 g:6 c:0	2260	0	0	a:2260 t:0 g:0 c:0	2548	46	0.0181	a:2502 t:0 g:44 c:2	4862	0	0	a:4862 t:0 g:0 c:0	4257	2	0.0005	a:4255 t:0 g:1 c:1	2542	0	0	a:2542 t:0 g:0 c:0	3415	6	0.0018	a:3409 t:0 g:6 c:0	6266	0	0	a:6266 t:0 g:0 c:0	2868	1	0.0003	a:2867 t:0 g:1 c:0	5137	0	0	a:5137 t:0 g:0 c:0	3535	1	0.0003	a:3534 t:0 g:1 c:0	4583	7	0.0015	a:4576 t:0 g:0 c:7	3498
482	1342	6	0.0045	a:1336 t:0 g:0 c:6	2259	0	0	a:2259 t:0 g:0 c:0	2545	191	0.075	a:2354 t:0 g:0 c:191	4864	0	0	a:4864 t:0 g:0 c:0	4253	0	0	a:0 t:0 g:0 c:4253	2542	1	0.0004	a:0 t:1 g:0 c:2541	3416	459	0.1344	a:2957 t:0 g:0 c:459	6249	495	0.0792	a:5754 t:0 g:0 c:495	2866	1	0.0003	a:1 t:0 g:0 c:2865	5132	0	0	a:0 t:0 g:0 c:5132	3533	0	0	a:0 t:0 g:0 c:3533	4579	9	0.002	a:8 t:1 g:0 c:4570	3499
483	1346	0	0	a:0 t:1346 g:0 c:0	2251	0	0	a:0 t:2251 g:0 c:0	2546	1	0.0004	a:0 t:2545 g:0 c:1	4800	1	0.0002	a:0 t:4799 g:0 c:1	4250	0	0	a:0 t:4250 g:0 c:0	2537	0	0	a:0 t:2537 g:0 c:0	3417	0	0	a:0 t:3417 g:0 c:0	6173	0	0	a:0 t:6173 g:0 c:0	2856	0	0	a:0 t:2856 g:0 c:0	5112	0	0	a:0 t:5112 g:0 c:0	3527	0	0	a:0 t:3527 g:0 c:0	4559	0	0	a:0 t:4559 g:0 c:0	3502
484	1346	56	0.0416	a:4 t:1290 g:52 c:0	2250	0	0	a:0 t:2250 g:0 c:0	2545	10	0.0039	a:0 t:2535 g:10 c:0	4801	0	0	a:0 t:4801 g:0 c:0	4249	2	0.0005	a:0 t:4247 g:2 c:0	2535	1	0.0004	a:1 t:2534 g:0 c:0	3417	11	0.0032	a:0 t:3406 g:11 c:0	6177	0	0	a:0 t:6177 g:0 c:0	2854	1	0.0004	a:1 t:2853 g:0 c:0	5115	0	0	a:0 t:5115 g:0 c:0	3527	2	0.0006	a:1 t:3525 g:0 c:1	4562	2	0.0004	a:0 t:4560 g:0 c:2	3498
485	1345	0	0	a:0 t:0 g:0 c:1345	2253	0	0	a:0 t:0 g:0 c:2253	2545	5	0.002	a:5 t:0 g:0 c:2540	4707	0	0	a:0 t:0 g:0 c:4707	4251	0	0	a:0 t:0 g:0 c:4251	2535	0	0	a:0 t:0 g:0 c:2535	3427	0	0	a:0 t:0 g:0 c:3427	6097	2	0.0003	a:1 t:1 g:0 c:6095	2853	1	0.0004	a:1 t:0 g:0 c:2852	5101	0	0	a:0 t:0 g:0 c:5101	3523	0	0	a:0 t:0 g:0 c:3523	4553	0	0	a:0 t:0 g:0 c:4553	3503
486	1343	40	0.0298	a:27 t:13 g:0 c:1303	2255	0	0	a:0 t:0 g:0 c:2255	2537	7	0.0028	a:1 t:6 g:0 c:2530	4690	0	0	a:0 t:0 g:0 c:4690	4246	140	0.033	a:26 t:114 g:0 c:4106	2524	232	0.0919	a:0 t:232 g:0 c:2292	3423	20	0.0058	a:20 t:0 g:0 c:3403	6072	0	0	a:0 t:0 g:0 c:6072	2849	70	0.0246	a:2 t:68 g:0 c:2779	5090	0	0	a:0 t:0 g:0 c:5090	3521	45	0.0128	a:5 t:40 g:0 c:3476	4536	1	0.0002	a:0 t:1 g:0 c:4535	3493
487	1343	0	0	a:1343 t:0 g:0 c:0	2257	0	0	a:2257 t:0 g:0 c:0	2541	4	0.0016	a:2537 t:0 g:3 c:1	4693	1	0.0002	a:4692 t:1 g:0 c:0	4248	9	0.0021	a:4239 t:0 g:6 c:3	2523	1	0.0004	a:2522 t:1 g:0 c:0	3424	7	0.002	a:3417 t:0 g:3 c:4	6063	4	0.0007	a:6059 t:0 g:4 c:0	2857	1	0.0004	a:2856 t:0 g:0 c:1	5093	1	0.0002	a:5092 t:0 g:1 c:0	3530	4	0.0011	a:3526 t:0 g:0 c:4	4538	0	0	a:4538 t:0 g:0 c:0	3495
488	1340	32	0.0239	a:28 t:1 g:1308 c:3	2258	3	0.0013	a:1 t:2 g:2255 c:0	2536	3	0.0012	a:3 t:0 g:2533 c:0	4705	0	0	a:0 t:0 g:4705 c:0	4225	16	0.0038	a:9 t:7 g:4209 c:0	2516	1	0.0004	a:1 t:0 g:2515 c:0	3415	1	0.0003	a:1 t:0 g:3414 c:0	6063	1	0.0002	a:1 t:0 g:6062 c:0	2845	4	0.0014	a:3 t:1 g:2841 c:0	5053	2	0.0004	a:2 t:0 g:5051 c:0	3507	6	0.0017	a:6 t:0 g:3501 c:0	4511	0	0	a:0 t:0 g:4511 c:0	3486
489	1341	3	0.0022	a:2 t:0 g:1338 c:1	2257	0	0	a:0 t:0 g:2257 c:0	2535	2	0.0008	a:2 t:0 g:2533 c:0	4727	0	0	a:0 t:0 g:4727 c:0	4225	10	0.0024	a:7 t:3 g:4215 c:0	2514	0	0	a:0 t:0 g:2514 c:0	3414	0	0	a:0 t:0 g:3414 c:0	6069	0	0	a:0 t:0 g:6069 c:0	2847	7	0.0025	a:7 t:0 g:2840 c:0	5055	0	0	a:0 t:0 g:5055 c:0	3507	1	0.0003	a:1 t:0 g:3506 c:0	4517	0	0	a:0 t:0 g:4517 c:0	3492
490	1345	2	0.0015	a:1343 t:0 g:2 c:0	2270	0	0	a:2270 t:0 g:0 c:0	2545	2	0.0008	a:2543 t:0 g:0 c:2	4894	0	0	a:4894 t:0 g:0 c:0	4196	2	0.0005	a:4194 t:0 g:2 c:0	2513	1	0.0004	a:2512 t:1 g:0 c:0	3427	2	0.0006	a:3425 t:0 g:1 c:1	6276	0	0	a:6276 t:0 g:0 c:0	2834	0	0	a:2834 t:0 g:0 c:0	5021	0	0	a:5021 t:0 g:0 c:0	3490	0	0	a:3490 t:0 g:0 c:0	4476	0	0	a:4476 t:0 g:0 c:0	3502
491	1350	1	0.0007	a:0 t:1349 g:1 c:0	2270	0	0	a:0 t:2270 g:0 c:0	2549	1	0.0004	a:1 t:2548 g:0 c:0	4909	0	0	a:0 t:4909 g:0 c:0	4197	1	0.0002	a:4196 t:0 g:1 c:0	2509	0	0	a:2509 t:0 g:0 c:0	3432	5	0.0015	a:0 t:3427 g:5 c:0	6292	1	0.0002	a:1 t:6291 g:0 c:0	2827	2	0.0007	a:2825 t:1 g:0 c:1	5008	0	0	a:5008 t:0 g:0 c:0	3491	0	0	a:3491 t:0 g:0 c:0	4468	8	0.0018	a:4460 t:8 g:0 c:0	3510
492	1351	1	0.0007	a:1 t:0 g:0 c:1350	2272	0	0	a:0 t:0 g:0 c:2272	2555	1	0.0004	a:1 t:0 g:0 c:2554	4916	2	0.0004	a:0 t:2 g:0 c:4914	4201	2	0.0005	a:0 t:2 g:0 c:4199	2513	1	0.0004	a:0 t:1 g:0 c:2512	3430	0	0	a:0 t:0 g:0 c:3430	6297	1	0.0002	a:1 t:0 g:0 c:6296	2837	2	0.0007	a:0 t:2 g:0 c:2835	5035	1	0.0002	a:0 t:1 g:0 c:5034	3499	1	0.0003	a:0 t:1 g:0 c:3498	4482	0	0	a:0 t:0 g:0 c:4482	3512
493	1352	0	0	a:1352 t:0 g:0 c:0	2274	0	0	a:2274 t:0 g:0 c:0	2560	1	0.0004	a:2559 t:0 g:0 c:1	4919	0	0	a:4919 t:0 g:0 c:0	4240	2	0.0005	a:4238 t:0 g:2 c:0	2531	0	0	a:2531 t:0 g:0 c:0	3433	2	0.0006	a:3431 t:0 g:0 c:2	6312	0	0	a:6312 t:0 g:0 c:0	2852	1	0.0004	a:2851 t:0 g:0 c:1	5121	0	0	a:5121 t:0 g:0 c:0	3530	1	0.0003	a:3529 t:1 g:0 c:0	4544	0	0	a:4544 t:0 g:0 c:0	3514
494	1352	1	0.0007	a:1 t:1351 g:0 c:0	2271	0	0	a:0 t:2271 g:0 c:0	2558	10	0.0039	a:0 t:2548 g:7 c:3	4914	0	0	a:0 t:4914 g:0 c:0	4250	12	0.0028	a:2 t:4238 g:10 c:0	2542	0	0	a:0 t:2542 g:0 c:0	3435	0	0	a:0 t:3435 g:0 c:0	6310	1	0.0002	a:0 t:6309 g:0 c:1	2863	1	0.0003	a:0 t:2862 g:1 c:0	5122	1279	0.2497	a:2 t:3843 g:1277 c:0	3535	0	0	a:0 t:3535 g:0 c:0	4570	10	0.0022	a:0 t:4560 g:10 c:0	3514
495	1352	2	0.0015	a:0 t:2 g:0 c:1350	2270	0	0	a:0 t:0 g:0 c:2270	2557	0	0	a:0 t:0 g:0 c:2557	4905	1	0.0002	a:0 t:1 g:0 c:4904	4253	2	0.0005	a:0 t:2 g:0 c:4251	2539	0	0	a:0 t:0 g:0 c:2539	3435	0	0	a:0 t:0 g:0 c:3435	6305	0	0	a:0 t:0 g:0 c:6305	2861	2	0.0007	a:0 t:2 g:0 c:2859	5141	1	0.0002	a:0 t:1 g:0 c:5140	3535	0	0	a:0 t:0 g:0 c:3535	4578	0	0	a:0 t:0 g:0 c:4578	3514
496	1348	14	0.0104	a:1334 t:0 g:13 c:1	2271	1	0.0004	a:2270 t:0 g:1 c:0	2546	6	0.0024	a:2540 t:0 g:3 c:3	4871	0	0	a:4871 t:0 g:0 c:0	4247	4	0.0009	a:4243 t:0 g:2 c:2	2536	0	0	a:2536 t:0 g:0 c:0	3417	4	0.0012	a:3413 t:0 g:4 c:0	6261	3	0.0005	a:6258 t:0 g:3 c:0	2861	0	0	a:2861 t:0 g:0 c:0	5134	0	0	a:5134 t:0 g:0 c:0	3531	2	0.0006	a:3529 t:0 g:1 c:1	4568	0	0	a:4568 t:0 g:0 c:0	3499
497	1347	0	0	a:1347 t:0 g:0 c:0	2271	0	0	a:2271 t:0 g:0 c:0	2548	0	0	a:2548 t:0 g:0 c:0	4837	0	0	a:4837 t:0 g:0 c:0	4246	0	0	a:4246 t:0 g:0 c:0	2534	0	0	a:2534 t:0 g:0 c:0	3415	0	0	a:3415 t:0 g:0 c:0	6263	0	0	a:6263 t:0 g:0 c:0	2860	0	0	a:2860 t:0 g:0 c:0	5133	0	0	a:5133 t:0 g:0 c:0	3531	1	0.0003	a:3530 t:1 g:0 c:0	4568	0	0	a:4568 t:0 g:0 c:0	3498
498	1347	0	0	a:0 t:0 g:0 c:1347	2270	1	0.0004	a:0 t:1 g:0 c:2269	2547	0	0	a:0 t:0 g:0 c:2547	4814	2	0.0004	a:0 t:2 g:0 c:4812	4249	2	0.0005	a:1 t:1 g:0 c:4247	2537	0	0	a:0 t:0 g:0 c:2537	3411	3	0.0009	a:2 t:1 g:0 c:3408	6251	0	0	a:0 t:0 g:0 c:6251	2861	1	0.0003	a:0 t:1 g:0 c:2860	5133	0	0	a:0 t:0 g:0 c:5133	3533	0	0	a:0 t:0 g:0 c:3533	4567	1	0.0002	a:0 t:1 g:0 c:4566	3495
499	1346	8	0.0059	a:1338 t:0 g:8 c:0	2272	0	0	a:2272 t:0 g:0 c:0	2546	6	0.0024	a:2540 t:0 g:2 c:4	4776	0	0	a:4776 t:0 g:0 c:0	4247	6	0.0014	a:2 t:4241 g:0 c:4	2539	0	0	a:0 t:2539 g:0 c:0	3409	3408	0.9997	a:1 t:0 g:0 c:3408	6231	6228	0.9995	a:3 t:1 g:0 c:6227	2862	9	0.0031	a:8 t:2853 g:0 c:1	5129	1539	0.3001	a:0 t:3590 g:0 c:1539	3528	4	0.0011	a:0 t:3524 g:0 c:4	4564	9	0.002	a:7 t:4555 g:0 c:2	3492
500	1346	2	0.0015	a:1344 t:0 g:1 c:1	2271	0	0	a:2271 t:0 g:0 c:0	2547	0	0	a:2547 t:0 g:0 c:0	4787	0	0	a:4787 t:0 g:0 c:0	4246	11	0.0026	a:4235 t:0 g:11 c:0	2536	0	0	a:2536 t:0 g:0 c:0	3422	0	0	a:3422 t:0 g:0 c:0	6160	0	0	a:6160 t:0 g:0 c:0	2852	23	0.0081	a:2829 t:0 g:23 c:0	5082	0	0	a:5082 t:0 g:0 c:0	3526	3	0.0009	a:3523 t:0 g:3 c:0	4557	0	0	a:4557 t:0 g:0 c:0	3491
501	1343	1	0.0007	a:1 t:0 g:0 c:1342	2267	0	0	a:0 t:0 g:0 c:2267	2546	0	0	a:0 t:0 g:0 c:2546	4808	0	0	a:0 t:0 g:0 c:4808	4247	3	0.0007	a:0 t:3 g:0 c:4244	2537	0	0	a:0 t:0 g:0 c:2537	3422	1	0.0003	a:1 t:0 g:0 c:3421	6170	0	0	a:0 t:0 g:0 c:6170	2855	2	0.0007	a:0 t:2 g:0 c:2853	5064	0	0	a:0 t:0 g:0 c:5064	3529	1	0.0003	a:0 t:1 g:0 c:3528	4562	0	0	a:0 t:0 g:0 c:4562	3488
502	1343	0	0	a:0 t:0 g:0 c:1343	2268	0	0	a:0 t:0 g:0 c:2268	2543	6	0.0024	a:6 t:0 g:0 c:2537	4805	0	0	a:0 t:0 g:0 c:4805	4247	2	0.0005	a:1 t:1 g:0 c:4245	2538	0	0	a:0 t:0 g:0 c:2538	3421	0	0	a:0 t:0 g:0 c:3421	6180	1	0.0002	a:0 t:1 g:0 c:6179	2857	3	0.0011	a:3 t:0 g:0 c:2854	5055	2	0.0004	a:0 t:2 g:0 c:5053	3530	0	0	a:0 t:0 g:0 c:3530	4567	0	0	a:0 t:0 g:0 c:4567	3490
503	1344	0	0	a:1344 t:0 g:0 c:0	2270	0	0	a:2270 t:0 g:0 c:0	2542	0	0	a:2542 t:0 g:0 c:0	4843	0	0	a:4843 t:0 g:0 c:0	4254	9	0.0021	a:4245 t:0 g:0 c:9	2540	0	0	a:2540 t:0 g:0 c:0	3411	1	0.0003	a:3410 t:0 g:1 c:0	6260	3	0.0005	a:6257 t:0 g:3 c:0	2865	7	0.0024	a:2858 t:0 g:0 c:7	5065	0	0	a:5065 t:0 g:0 c:0	3534	1	0.0003	a:3533 t:0 g:1 c:0	4575	2	0.0004	a:4573 t:1 g:1 c:0	3491
504	1345	4	0.003	a:4 t:0 g:1341 c:0	2266	0	0	a:0 t:0 g:2266 c:0	2535	0	0	a:0 t:0 g:2535 c:0	4873	0	0	a:0 t:0 g:4873 c:0	4255	10	0.0024	a:10 t:0 g:4245 c:0	2535	0	0	a:0 t:0 g:2535 c:0	3398	3	0.0009	a:1 t:2 g:3395 c:0	6223	3	0.0005	a:1 t:2 g:6220 c:0	2863	1	0.0003	a:1 t:0 g:2862 c:0	5038	13	0.0026	a:13 t:0 g:5025 c:0	3535	6	0.0017	a:3 t:3 g:3529 c:0	4556	1	0.0002	a:1 t:0 g:4555 c:0	3481
505	1346	1	0.0007	a:0 t:0 g:1 c:1345	2267	0	0	a:0 t:0 g:0 c:2267	2535	5	0.002	a:0 t:4 g:1 c:2530	4881	0	0	a:0 t:0 g:0 c:4881	4254	11	0.0026	a:0 t:1 g:10 c:4243	2532	0	0	a:0 t:0 g:0 c:2532	3406	2	0.0006	a:0 t:2 g:0 c:3404	6231	3	0.0005	a:0 t:3 g:0 c:6228	2864	2	0.0007	a:0 t:1 g:1 c:2862	5048	0	0	a:0 t:0 g:0 c:5048	3536	2	0.0006	a:0 t:1 g:1 c:3534	4553	1	0.0002	a:1 t:0 g:0 c:4552	3489
506	1344	0	0	a:1344 t:0 g:0 c:0	2268	0	0	a:2268 t:0 g:0 c:0	2545	0	0	a:2545 t:0 g:0 c:0	4871	0	0	a:4871 t:0 g:0 c:0	4212	1	0.0002	a:4211 t:0 g:1 c:0	2530	0	0	a:2530 t:0 g:0 c:0	3398	1	0.0003	a:3397 t:0 g:1 c:0	6196	0	0	a:6196 t:0 g:0 c:0	2853	3	0.0011	a:2850 t:0 g:3 c:0	5053	0	0	a:5053 t:0 g:0 c:0	3506	0	0	a:3506 t:0 g:0 c:0	4524	0	0	a:4524 t:0 g:0 c:0	3493
507	1332	0	0	a:0 t:0 g:0 c:1332	2264	0	0	a:0 t:0 g:0 c:2264	2530	2	0.0008	a:0 t:2 g:0 c:2528	4837	0	0	a:0 t:0 g:0 c:4837	4148	1	0.0002	a:0 t:1 g:0 c:4147	2520	0	0	a:0 t:0 g:0 c:2520	3359	1	0.0003	a:0 t:1 g:0 c:3358	6055	0	0	a:0 t:0 g:0 c:6055	2817	7	0.0025	a:7 t:0 g:0 c:2810	4957	0	0	a:0 t:0 g:0 c:4957	3456	0	0	a:0 t:0 g:0 c:3456	4370	0	0	a:0 t:0 g:0 c:4370	3458
508	1331	12	0.009	a:0 t:1 g:11 c:1319	2266	0	0	a:0 t:0 g:0 c:2266	2531	28	0.0111	a:0 t:3 g:25 c:2503	4845	0	0	a:0 t:0 g:0 c:4845	4035	2	0.0005	a:2 t:0 g:4033 c:0	2500	0	0	a:0 t:0 g:2500 c:0	3284	3284	1	a:0 t:0 g:3284 c:0	5761	5760	0.9998	a:0 t:0 g:5760 c:1	2757	10	0.0036	a:7 t:2 g:2747 c:1	4737	1	0.0002	a:1 t:0 g:4736 c:0	3369	5	0.0015	a:5 t:0 g:3364 c:0	4088	7	0.0017	a:0 t:0 g:4081 c:7	3463
509	1321	5	0.0038	a:5 t:0 g:1316 c:0	2250	1	0.0004	a:1 t:0 g:2249 c:0	2494	42	0.0168	a:41 t:1 g:2452 c:0	4816	2	0.0004	a:2 t:0 g:4814 c:0	4013	7	0.0017	a:7 t:0 g:4006 c:0	2483	1	0.0004	a:1 t:0 g:2482 c:0	3224	3	0.0009	a:1 t:2 g:3221 c:0	5496	0	0	a:0 t:0 g:5496 c:0	2737	6	0.0022	a:6 t:0 g:2731 c:0	4593	1	0.0002	a:0 t:1 g:4592 c:0	3335	5	0.0015	a:5 t:0 g:3330 c:0	4023	1	0.0002	a:0 t:1 g:4022 c:0	3421
510	1318	0	0	a:0 t:0 g:1318 c:0	2240	0	0	a:0 t:0 g:2240 c:0	2473	8	0.0032	a:2 t:5 g:2465 c:1	4805	0	0	a:0 t:0 g:4805 c:0	3997	122	0.0305	a:6 t:116 g:3875 c:0	2477	26	0.0105	a:0 t:26 g:2451 c:0	3188	3	0.0009	a:2 t:1 g:3185 c:0	5399	1	0.0002	a:0 t:1 g:5398 c:0	2728	1	0.0004	a:0 t:1 g:2727 c:0	4566	0	0	a:0 t:0 g:4566 c:0	3330	1	0.0003	a:0 t:1 g:3329 c:0	3992	0	0	a:0 t:0 g:3992 c:0	3400
511	1319	2	0.0015	a:1317 t:0 g:1 c:1	2240	0	0	a:2240 t:0 g:0 c:0	2468	3	0.0012	a:2465 t:0 g:2 c:1	4777	0	0	a:4777 t:0 g:0 c:0	4054	2	0.0005	a:4052 t:1 g:1 c:0	2490	0	0	a:2490 t:0 g:0 c:0	3264	0	0	a:3264 t:0 g:0 c:0	5612	0	0	a:5612 t:0 g:0 c:0	2762	0	0	a:2762 t:0 g:0 c:0	4706	1	0.0002	a:4705 t:0 g:1 c:0	3373	0	0	a:3373 t:0 g:0 c:0	4182	0	0	a:4182 t:0 g:0 c:0	3393
512	1321	1	0.0008	a:0 t:1 g:0 c:1320	2244	0	0	a:0 t:0 g:0 c:2244	2479	3	0.0012	a:2 t:1 g:0 c:2476	4749	0	0	a:0 t:0 g:0 c:4749	4125	52	0.0126	a:50 t:2 g:0 c:4073	2513	0	0	a:0 t:0 g:0 c:2513	3309	5	0.0015	a:1 t:4 g:0 c:3304	5783	0	0	a:0 t:0 g:0 c:5783	2794	2	0.0007	a:1 t:1 g:0 c:2792	4807	1	0.0002	a:0 t:1 g:0 c:4806	3424	12	0.0035	a:7 t:5 g:0 c:3412	4334	5	0.0012	a:5 t:0 g:0 c:4329	3389
513	1337	2	0.0015	a:0 t:2 g:0 c:1335	2253	0	0	a:0 t:0 g:0 c:2253	2514	0	0	a:0 t:0 g:0 c:2514	4769	2	0.0004	a:0 t:2 g:0 c:4767	4194	3	0.0007	a:0 t:3 g:0 c:4191	2533	1	0.0004	a:0 t:1 g:0 c:2532	3389	1	0.0003	a:0 t:1 g:0 c:3388	6070	3	0.0005	a:0 t:3 g:0 c:6067	2836	0	0	a:0 t:0 g:0 c:2836	4995	0	0	a:0 t:0 g:0 c:4995	3491	0	0	a:0 t:0 g:0 c:3491	4496	1	0.0002	a:0 t:1 g:0 c:4495	3443
514	1349	1	0.0007	a:1348 t:1 g:0 c:0	2270	0	0	a:2270 t:0 g:0 c:0	2554	2	0.0008	a:2552 t:0 g:0 c:2	4842	0	0	a:4842 t:0 g:0 c:0	4216	2	0.0005	a:4214 t:0 g:2 c:0	2537	0	0	a:2537 t:0 g:0 c:0	3430	4	0.0012	a:3426 t:1 g:2 c:1	6267	2	0.0003	a:6265 t:0 g:1 c:1	2840	3	0.0011	a:2837 t:0 g:1 c:2	5123	0	0	a:5123 t:0 g:0 c:0	3501	4	0.0011	a:3497 t:0 g:2 c:2	4546	0	0	a:4546 t:0 g:0 c:0	3508
515	1350	0	0	a:0 t:1350 g:0 c:0	2274	0	0	a:0 t:2274 g:0 c:0	2558	1	0.0004	a:1 t:2557 g:0 c:0	4878	0	0	a:0 t:4878 g:0 c:0	4227	3	0.0007	a:1 t:4224 g:1 c:1	2540	0	0	a:0 t:2540 g:0 c:0	3430	2	0.0006	a:2 t:3428 g:0 c:0	6300	0	0	a:0 t:6300 g:0 c:0	2848	0	0	a:0 t:2848 g:0 c:0	5135	0	0	a:0 t:5135 g:0 c:0	3512	2	0.0006	a:0 t:3510 g:2 c:0	4559	0	0	a:0 t:4559 g:0 c:0	3514
516	1348	1	0.0007	a:0 t:1 g:1347 c:0	2271	0	0	a:0 t:0 g:2271 c:0	2554	0	0	a:0 t:0 g:2554 c:0	4877	0	0	a:0 t:0 g:4877 c:0	4252	5	0.0012	a:4 t:1 g:4247 c:0	2540	1	0.0004	a:1 t:0 g:2539 c:0	3426	1	0.0003	a:1 t:0 g:3425 c:0	6297	1	0.0002	a:1 t:0 g:6296 c:0	2858	1	0.0003	a:1 t:0 g:2857 c:0	5144	0	0	a:0 t:0 g:5144 c:0	3529	0	0	a:0 t:0 g:3529 c:0	4569	0	0	a:0 t:0 g:4569 c:0	3508
517	1345	0	0	a:0 t:0 g:0 c:1345	2266	3	0.0013	a:0 t:3 g:0 c:2263	2546	1	0.0004	a:0 t:1 g:0 c:2545	4776	0	0	a:0 t:0 g:0 c:4776	4253	0	0	a:0 t:0 g:0 c:4253	2534	2	0.0008	a:0 t:2 g:0 c:2532	3415	1	0.0003	a:0 t:1 g:0 c:3414	6188	2	0.0003	a:0 t:2 g:0 c:6186	2858	0	0	a:0 t:0 g:0 c:2858	5138	0	0	a:0 t:0 g:0 c:5138	3532	0	0	a:0 t:0 g:0 c:3532	4566	0	0	a:0 t:0 g:0 c:4566	3491
518	1204	0	0	a:1204 t:0 g:0 c:0	2100	0	0	a:2100 t:0 g:0 c:0	2272	0	0	a:2272 t:0 g:0 c:0	3563	0	0	a:3563 t:0 g:0 c:0	4218	5	0.0012	a:4213 t:1 g:3 c:1	2528	0	0	a:2528 t:0 g:0 c:0	2963	1	0.0003	a:2962 t:1 g:0 c:0	4703	0	0	a:4703 t:0 g:0 c:0	2846	0	0	a:2846 t:0 g:0 c:0	5102	0	0	a:5102 t:0 g:0 c:0	3509	1	0.0003	a:3508 t:0 g:0 c:1	4543	0	0	a:4543 t:0 g:0 c:0	3086
519	1203	0	0	a:1203 t:0 g:0 c:0	2099	0	0	a:2099 t:0 g:0 c:0	2277	2	0.0009	a:2275 t:0 g:1 c:1	3562	0	0	a:3562 t:0 g:0 c:0	4219	21	0.005	a:4198 t:1 g:18 c:2	2526	0	0	a:2526 t:0 g:0 c:0	2989	0	0	a:2989 t:0 g:0 c:0	4731	0	0	a:4731 t:0 g:0 c:0	2849	2	0.0007	a:2847 t:0 g:2 c:0	5103	1536	0.301	a:3567 t:0 g:1536 c:0	3514	9	0.0026	a:3505 t:2 g:7 c:0	4548	1	0.0002	a:4547 t:0 g:1 c:0	3091
520	1202	5	0.0042	a:1197 t:0 g:4 c:1	2094	0	0	a:2094 t:0 g:0 c:0	2277	2	0.0009	a:2275 t:0 g:1 c:1	3572	0	0	a:3572 t:0 g:0 c:0	4243	5	0.0012	a:5 t:0 g:4238 c:0	2534	2	0.0008	a:2 t:0 g:2532 c:0	3015	2	0.0007	a:3013 t:0 g:2 c:0	4777	1	0.0002	a:4776 t:0 g:1 c:0	2855	7	0.0025	a:7 t:0 g:2848 c:0	5099	0	0	a:0 t:0 g:5099 c:0	3526	3	0.0009	a:3 t:0 g:3523 c:0	4553	6	0.0013	a:6 t:0 g:4547 c:0	3096
521	1210	0	0	a:1210 t:0 g:0 c:0	2101	0	0	a:2101 t:0 g:0 c:0	2288	2	0.0009	a:2286 t:0 g:0 c:2	3594	0	0	a:3594 t:0 g:0 c:0	4223	4	0.0009	a:4219 t:0 g:3 c:1	2530	0	0	a:2530 t:0 g:0 c:0	3039	0	0	a:3039 t:0 g:0 c:0	4859	0	0	a:4859 t:0 g:0 c:0	2851	1377	0.483	a:1474 t:0 g:1376 c:1	5078	460	0.0906	a:4618 t:0 g:460 c:0	3526	5	0.0014	a:3521 t:1 g:4 c:0	4531	0	0	a:4531 t:0 g:0 c:0	3117
522	1279	0	0	a:0 t:0 g:0 c:1279	2194	0	0	a:0 t:0 g:0 c:2194	2418	12	0.005	a:0 t:12 g:0 c:2406	4160	0	0	a:0 t:0 g:0 c:4160	4239	62	0.0146	a:0 t:62 g:0 c:4177	2534	1	0.0004	a:0 t:1 g:0 c:2533	3244	7	0.0022	a:0 t:7 g:0 c:3237	5624	2	0.0004	a:0 t:2 g:0 c:5622	2862	2	0.0007	a:2 t:0 g:0 c:2860	5095	1	0.0002	a:0 t:1 g:0 c:5094	3527	4	0.0011	a:4 t:0 g:0 c:3523	4546	0	0	a:0 t:0 g:0 c:4546	3338
523	1280	3	0.0023	a:2 t:1 g:0 c:1277	2198	3	0.0014	a:0 t:3 g:0 c:2195	2420	1	0.0004	a:0 t:1 g:0 c:2419	4154	0	0	a:0 t:0 g:0 c:4154	4239	5	0.0012	a:1 t:4 g:0 c:4234	2534	0	0	a:0 t:0 g:0 c:2534	3246	5	0.0015	a:4 t:1 g:0 c:3241	5633	0	0	a:0 t:0 g:0 c:5633	2865	3	0.001	a:3 t:0 g:0 c:2862	5097	1	0.0002	a:0 t:1 g:0 c:5096	3527	11	0.0031	a:6 t:5 g:0 c:3516	4548	1	0.0002	a:0 t:0 g:1 c:4547	3344
524	1352	0	0	a:0 t:1352 g:0 c:0	2271	1	0.0004	a:1 t:2270 g:0 c:0	2555	0	0	a:0 t:2555 g:0 c:0	4881	3	0.0006	a:0 t:4878 g:0 c:3	4257	4	0.0009	a:2 t:4253 g:0 c:2	2541	0	0	a:0 t:2541 g:0 c:0	3430	0	0	a:0 t:3430 g:0 c:0	6287	0	0	a:0 t:6287 g:0 c:0	2869	2	0.0007	a:0 t:2867 g:2 c:0	5133	1	0.0002	a:0 t:5132 g:0 c:1	3538	0	0	a:0 t:3538 g:0 c:0	4578	2	0.0004	a:0 t:4576 g:0 c:2	3513
525	1351	1	0.0007	a:1 t:0 g:1350 c:0	2271	0	0	a:0 t:0 g:2271 c:0	2558	0	0	a:0 t:0 g:2558 c:0	4889	0	0	a:0 t:0 g:4889 c:0	4261	2	0.0005	a:2 t:0 g:4259 c:0	2542	2	0.0008	a:2 t:0 g:2540 c:0	3437	0	0	a:0 t:0 g:3437 c:0	6290	1	0.0002	a:1 t:0 g:6289 c:0	2870	0	0	a:0 t:0 g:2870 c:0	5141	0	0	a:0 t:0 g:5141 c:0	3541	0	0	a:0 t:0 g:3541 c:0	4585	1	0.0002	a:1 t:0 g:4584 c:0	3512
526	1350	0	0	a:0 t:0 g:0 c:1350	2273	1	0.0004	a:0 t:1 g:0 c:2272	2559	0	0	a:0 t:0 g:0 c:2559	4902	2	0.0004	a:0 t:2 g:0 c:4900	4261	1	0.0002	a:0 t:1 g:0 c:4260	2542	0	0	a:0 t:0 g:0 c:2542	3437	1	0.0003	a:0 t:1 g:0 c:3436	6298	0	0	a:0 t:0 g:0 c:6298	2871	2	0.0007	a:0 t:2 g:0 c:2869	5141	3	0.0006	a:0 t:3 g:0 c:5138	3540	0	0	a:0 t:0 g:0 c:3540	4583	0	0	a:0 t:0 g:0 c:4583	3512
527	1350	0	0	a:1350 t:0 g:0 c:0	2273	0	0	a:2273 t:0 g:0 c:0	2556	0	0	a:2556 t:0 g:0 c:0	4909	0	0	a:4909 t:0 g:0 c:0	4254	0	0	a:4254 t:0 g:0 c:0	2539	0	0	a:2539 t:0 g:0 c:0	3436	0	0	a:3436 t:0 g:0 c:0	6296	0	0	a:6296 t:0 g:0 c:0	2869	0	0	a:2869 t:0 g:0 c:0	5145	0	0	a:5145 t:0 g:0 c:0	3540	0	0	a:3540 t:0 g:0 c:0	4574	0	0	a:4574 t:0 g:0 c:0	3511
528	1351	1	0.0007	a:0 t:1 g:0 c:1350	2272	0	0	a:0 t:0 g:0 c:2272	2557	2	0.0008	a:0 t:2 g:0 c:2555	4908	0	0	a:0 t:0 g:0 c:4908	4250	5	0.0012	a:0 t:5 g:0 c:4245	2540	0	0	a:0 t:0 g:0 c:2540	3436	0	0	a:0 t:0 g:0 c:3436	6288	5	0.0008	a:1 t:4 g:0 c:6283	2869	3	0.001	a:0 t:3 g:0 c:2866	5144	2	0.0004	a:1 t:1 g:0 c:5142	3538	3	0.0008	a:0 t:3 g:0 c:3535	4571	0	0	a:0 t:0 g:0 c:4571	3510
529	1346	27	0.0201	a:1319 t:0 g:27 c:0	2267	0	0	a:2267 t:0 g:0 c:0	2543	1350	0.5309	a:1193 t:0 g:1349 c:1	4907	4902	0.999	a:5 t:0 g:4902 c:0	4253	0	0	a:0 t:0 g:4253 c:0	2538	1	0.0004	a:1 t:0 g:2537 c:0	3435	3433	0.9994	a:2 t:0 g:3433 c:0	6283	6274	0.9986	a:9 t:0 g:6274 c:0	2870	2	0.0007	a:2 t:0 g:2868 c:0	5142	0	0	a:0 t:0 g:5142 c:0	3538	0	0	a:0 t:0 g:3538 c:0	4570	6	0.0013	a:6 t:0 g:4564 c:0	3486
530	1348	24	0.0178	a:1324 t:0 g:24 c:0	2267	0	0	a:2267 t:0 g:0 c:0	2549	69	0.0271	a:2480 t:68 g:1 c:0	4914	0	0	a:4914 t:0 g:0 c:0	4254	36	0.0085	a:4218 t:0 g:36 c:0	2537	0	0	a:2537 t:0 g:0 c:0	3437	9	0.0026	a:3428 t:6 g:2 c:1	6292	1	0.0002	a:6291 t:0 g:0 c:1	2870	1	0.0003	a:2869 t:0 g:1 c:0	5146	0	0	a:5146 t:0 g:0 c:0	3536	0	0	a:3536 t:0 g:0 c:0	4573	0	0	a:4573 t:0 g:0 c:0	3493
531	1348	3	0.0022	a:0 t:3 g:0 c:1345	2270	1	0.0004	a:0 t:1 g:0 c:2269	2552	1	0.0004	a:0 t:1 g:0 c:2551	4915	0	0	a:0 t:0 g:0 c:4915	4242	737	0.1737	a:13 t:3505 g:703 c:21	2535	1794	0.7077	a:840 t:741 g:954 c:0	3437	0	0	a:0 t:0 g:0 c:3437	6295	2	0.0003	a:1 t:1 g:0 c:6293	2862	10	0.0035	a:0 t:2852 g:8 c:2	5132	0	0	a:0 t:5132 g:0 c:0	3529	9	0.0026	a:0 t:3520 g:5 c:4	4566	8	0.0018	a:0 t:4558 g:0 c:8	3499
532	1350	0	0	a:0 t:1350 g:0 c:0	2268	0	0	a:0 t:2268 g:0 c:0	2559	5	0.002	a:1 t:2554 g:4 c:0	4911	0	0	a:0 t:4911 g:0 c:0	4240	1	0.0002	a:0 t:4239 g:1 c:0	2532	1	0.0004	a:0 t:2531 g:0 c:1	3439	11	0.0032	a:0 t:3428 g:11 c:0	6297	1	0.0002	a:0 t:6296 g:1 c:0	2862	1	0.0003	a:1 t:2861 g:0 c:0	5132	0	0	a:0 t:5132 g:0 c:0	3527	0	0	a:0 t:3527 g:0 c:0	4567	0	0	a:0 t:4567 g:0 c:0	3514
533	1351	158	0.117	a:1 t:157 g:0 c:1193	2268	1609	0.7094	a:0 t:1609 g:0 c:659	2557	7	0.0027	a:3 t:2 g:2 c:2550	4910	0	0	a:0 t:0 g:0 c:4910	4243	0	0	a:0 t:0 g:0 c:4243	2533	0	0	a:0 t:0 g:0 c:2533	3436	0	0	a:0 t:0 g:0 c:3436	6298	2	0.0003	a:1 t:1 g:0 c:6296	2860	0	0	a:0 t:0 g:0 c:2860	5133	6	0.0012	a:0 t:6 g:0 c:5127	3525	0	0	a:0 t:0 g:0 c:3525	4561	0	0	a:0 t:0 g:0 c:4561	3514
534	1351	1	0.0007	a:0 t:1 g:0 c:1350	2270	0	0	a:0 t:0 g:0 c:2270	2557	1	0.0004	a:1 t:0 g:0 c:2556	4910	1	0.0002	a:0 t:1 g:0 c:4909	4243	5	0.0012	a:4 t:0 g:1 c:4238	2531	0	0	a:0 t:0 g:0 c:2531	3436	0	0	a:0 t:0 g:0 c:3436	6294	2	0.0003	a:1 t:1 g:0 c:6292	2862	0	0	a:0 t:0 g:0 c:2862	5135	0	0	a:0 t:0 g:0 c:5135	3524	0	0	a:0 t:0 g:0 c:3524	4562	0	0	a:0 t:0 g:0 c:4562	3513
535	1351	0	0	a:0 t:1351 g:0 c:0	2273	0	0	a:0 t:2273 g:0 c:0	2558	0	0	a:0 t:2558 g:0 c:0	4916	0	0	a:0 t:4916 g:0 c:0	4250	1	0.0002	a:0 t:4249 g:1 c:0	2542	0	0	a:0 t:2542 g:0 c:0	3436	2	0.0006	a:0 t:3434 g:0 c:2	6305	0	0	a:0 t:6305 g:0 c:0	2868	0	0	a:0 t:2868 g:0 c:0	5143	0	0	a:0 t:5143 g:0 c:0	3535	0	0	a:0 t:3535 g:0 c:0	4567	0	0	a:0 t:4567 g:0 c:0	3512
536	1351	0	0	a:0 t:0 g:1351 c:0	2274	0	0	a:0 t:0 g:2274 c:0	2561	1	0.0004	a:1 t:0 g:2560 c:0	4921	1	0.0002	a:1 t:0 g:4920 c:0	4257	5	0.0012	a:5 t:0 g:4252 c:0	2543	0	0	a:0 t:0 g:2543 c:0	3439	3	0.0009	a:3 t:0 g:3436 c:0	6319	5	0.0008	a:4 t:1 g:6314 c:0	2871	0	0	a:0 t:0 g:2871 c:0	5149	0	0	a:0 t:0 g:5149 c:0	3540	0	0	a:0 t:0 g:3540 c:0	4585	2	0.0004	a:2 t:0 g:4583 c:0	3515
537	1351	0	0	a:0 t:0 g:0 c:1351	2273	0	0	a:0 t:0 g:0 c:2273	2560	2	0.0008	a:0 t:2 g:0 c:2558	4920	0	0	a:0 t:0 g:0 c:4920	4257	7	0.0016	a:0 t:7 g:0 c:4250	2541	0	0	a:0 t:0 g:0 c:2541	3438	1	0.0003	a:1 t:0 g:0 c:3437	6324	0	0	a:0 t:0 g:0 c:6324	2871	1	0.0003	a:0 t:1 g:0 c:2870	5149	0	0	a:0 t:0 g:0 c:5149	3540	2	0.0006	a:0 t:2 g:0 c:3538	4585	1	0.0002	a:0 t:1 g:0 c:4584	3513
538	1352	0	0	a:0 t:1352 g:0 c:0	2274	0	0	a:0 t:2274 g:0 c:0	2554	0	0	a:0 t:2554 g:0 c:0	4920	0	0	a:0 t:4920 g:0 c:0	4257	0	0	a:0 t:4257 g:0 c:0	2541	0	0	a:0 t:2541 g:0 c:0	3431	0	0	a:0 t:3431 g:0 c:0	6316	0	0	a:0 t:6316 g:0 c:0	2870	0	0	a:0 t:2870 g:0 c:0	5148	0	0	a:0 t:5148 g:0 c:0	3540	1	0.0003	a:1 t:3539 g:0 c:0	4584	0	0	a:0 t:4584 g:0 c:0	3508
539	1352	0	0	a:0 t:0 g:0 c:1352	2274	0	0	a:0 t:0 g:0 c:2274	2553	0	0	a:0 t:0 g:0 c:2553	4917	0	0	a:0 t:0 g:0 c:4917	4258	0	0	a:0 t:0 g:0 c:4258	2539	0	0	a:0 t:0 g:0 c:2539	3426	0	0	a:0 t:0 g:0 c:3426	6305	6	0.001	a:5 t:1 g:0 c:6299	2867	2	0.0007	a:0 t:2 g:0 c:2865	5148	0	0	a:0 t:0 g:0 c:5148	3541	3	0.0008	a:1 t:2 g:0 c:3538	4581	0	0	a:0 t:0 g:0 c:4581	3508
540	1352	2	0.0015	a:1350 t:0 g:0 c:2	2270	0	0	a:2270 t:0 g:0 c:0	2541	2	0.0008	a:2539 t:0 g:1 c:1	4897	0	0	a:4897 t:0 g:0 c:0	4229	1	0.0002	a:4228 t:0 g:0 c:1	2533	0	0	a:2533 t:0 g:0 c:0	3410	0	0	a:3410 t:0 g:0 c:0	6283	0	0	a:6283 t:0 g:0 c:0	2855	2	0.0007	a:2853 t:0 g:1 c:1	5123	0	0	a:5123 t:0 g:0 c:0	3516	0	0	a:3516 t:0 g:0 c:0	4558	0	0	a:4558 t:0 g:0 c:0	3498
541	1352	1	0.0007	a:1351 t:0 g:0 c:1	2270	0	0	a:2270 t:0 g:0 c:0	2544	11	0.0043	a:2533 t:0 g:0 c:11	4896	0	0	a:4896 t:0 g:0 c:0	4231	3	0.0007	a:4228 t:0 g:2 c:1	2532	0	0	a:2532 t:0 g:0 c:0	3409	0	0	a:3409 t:0 g:0 c:0	6283	0	0	a:6283 t:0 g:0 c:0	2856	1	0.0004	a:2855 t:0 g:0 c:1	5124	0	0	a:5124 t:0 g:0 c:0	3516	0	0	a:3516 t:0 g:0 c:0	4559	0	0	a:4559 t:0 g:0 c:0	3499
542	1346	4	0.003	a:4 t:0 g:1342 c:0	2263	0	0	a:0 t:0 g:2263 c:0	2533	17	0.0067	a:17 t:0 g:2516 c:0	4856	0	0	a:0 t:0 g:4856 c:0	4226	31	0.0073	a:31 t:0 g:4195 c:0	2528	0	0	a:0 t:0 g:2528 c:0	3394	55	0.0162	a:55 t:0 g:3339 c:0	6225	0	0	a:0 t:0 g:6225 c:0	2847	10	0.0035	a:10 t:0 g:2837 c:0	5083	0	0	a:0 t:0 g:5083 c:0	3496	0	0	a:0 t:0 g:3496 c:0	4519	0	0	a:0 t:0 g:4519 c:0	3490
543	1346	0	0	a:0 t:0 g:1346 c:0	2262	1	0.0004	a:1 t:0 g:2261 c:0	2533	1	0.0004	a:1 t:0 g:2532 c:0	4855	0	0	a:0 t:0 g:4855 c:0	4229	2	0.0005	a:2 t:0 g:4227 c:0	2529	0	0	a:0 t:0 g:2529 c:0	3392	1	0.0003	a:1 t:0 g:3391 c:0	6225	0	0	a:0 t:0 g:6225 c:0	2847	6	0.0021	a:6 t:0 g:2841 c:0	5082	0	0	a:0 t:0 g:5082 c:0	3495	1	0.0003	a:1 t:0 g:3494 c:0	4520	0	0	a:0 t:0 g:4520 c:0	3487
544	1334	1	0.0007	a:1333 t:0 g:1 c:0	2257	1	0.0004	a:2256 t:0 g:1 c:0	2519	0	0	a:2519 t:0 g:0 c:0	4787	0	0	a:4787 t:0 g:0 c:0	4203	1	0.0002	a:4202 t:1 g:0 c:0	2519	0	0	a:2519 t:0 g:0 c:0	3376	2	0.0006	a:3374 t:1 g:1 c:0	6162	1	0.0002	a:6161 t:1 g:0 c:0	2822	0	0	a:2822 t:0 g:0 c:0	5042	0	0	a:5042 t:0 g:0 c:0	3485	0	0	a:3485 t:0 g:0 c:0	4465	0	0	a:4465 t:0 g:0 c:0	3475
545	1332	0	0	a:1332 t:0 g:0 c:0	2253	0	0	a:2253 t:0 g:0 c:0	2517	3	0.0012	a:2514 t:0 g:2 c:1	4772	0	0	a:4772 t:0 g:0 c:0	4199	0	0	a:4199 t:0 g:0 c:0	2518	0	0	a:2518 t:0 g:0 c:0	3375	0	0	a:3375 t:0 g:0 c:0	6136	0	0	a:6136 t:0 g:0 c:0	2822	3	0.0011	a:2819 t:0 g:1 c:2	5030	0	0	a:5030 t:0 g:0 c:0	3486	0	0	a:3486 t:0 g:0 c:0	4455	0	0	a:4455 t:0 g:0 c:0	3471
546	1339	0	0	a:0 t:0 g:0 c:1339	2260	0	0	a:0 t:0 g:0 c:2260	2524	3	0.0012	a:2 t:1 g:0 c:2521	4792	0	0	a:0 t:0 g:0 c:4792	4218	458	0.1086	a:1 t:457 g:0 c:3760	2522	193	0.0765	a:0 t:193 g:0 c:2329	3395	3	0.0009	a:1 t:2 g:0 c:3392	6171	0	0	a:0 t:0 g:0 c:6171	2833	1	0.0004	a:0 t:1 g:0 c:2832	5063	0	0	a:0 t:0 g:0 c:5063	3499	7	0.002	a:2 t:5 g:0 c:3492	4491	0	0	a:0 t:0 g:0 c:4491	3474
547	1336	0	0	a:0 t:0 g:0 c:1336	2257	1	0.0004	a:0 t:1 g:0 c:2256	2522	1	0.0004	a:1 t:0 g:0 c:2521	4789	1	0.0002	a:0 t:1 g:0 c:4788	4219	1	0.0002	a:0 t:1 g:0 c:4218	2521	0	0	a:0 t:0 g:0 c:2521	3391	1	0.0003	a:1 t:0 g:0 c:3390	6161	0	0	a:0 t:0 g:0 c:6161	2833	1	0.0004	a:0 t:1 g:0 c:2832	5066	1	0.0002	a:0 t:1 g:0 c:5065	3501	1	0.0003	a:0 t:1 g:0 c:3500	4491	0	0	a:0 t:0 g:0 c:4491	3471
548	1349	0	0	a:0 t:1349 g:0 c:0	2274	0	0	a:0 t:2274 g:0 c:0	2558	0	0	a:0 t:2558 g:0 c:0	4890	0	0	a:0 t:4890 g:0 c:0	4256	4	0.0009	a:0 t:4252 g:4 c:0	2541	0	0	a:0 t:2541 g:0 c:0	3438	1	0.0003	a:0 t:3437 g:0 c:1	6293	1	0.0002	a:0 t:6292 g:0 c:1	2866	1	0.0003	a:1 t:2865 g:0 c:0	5142	0	0	a:0 t:5142 g:0 c:0	3534	1	0.0003	a:1 t:3533 g:0 c:0	4583	1	0.0002	a:0 t:4582 g:0 c:1	3510
549	1348	1	0.0007	a:0 t:1 g:0 c:1347	2272	0	0	a:0 t:0 g:0 c:2272	2556	1	0.0004	a:1 t:0 g:0 c:2555	4891	0	0	a:0 t:0 g:0 c:4891	4254	3	0.0007	a:0 t:3 g:0 c:4251	2539	0	0	a:0 t:0 g:0 c:2539	3433	2	0.0006	a:1 t:1 g:0 c:3431	6291	0	0	a:0 t:0 g:0 c:6291	2866	2	0.0007	a:0 t:2 g:0 c:2864	5140	0	0	a:0 t:0 g:0 c:5140	3537	0	0	a:0 t:0 g:0 c:3537	4577	0	0	a:0 t:0 g:0 c:4577	3509
550	1349	0	0	a:0 t:1349 g:0 c:0	2271	0	0	a:0 t:2271 g:0 c:0	2554	0	0	a:0 t:2554 g:0 c:0	4912	1	0.0002	a:0 t:4911 g:0 c:1	4259	0	0	a:0 t:4259 g:0 c:0	2540	0	0	a:0 t:2540 g:0 c:0	3428	1	0.0003	a:0 t:3427 g:0 c:1	6305	0	0	a:0 t:6305 g:0 c:0	2868	0	0	a:0 t:2868 g:0 c:0	5138	0	0	a:0 t:5138 g:0 c:0	3536	0	0	a:0 t:3536 g:0 c:0	4580	3	0.0007	a:0 t:4577 g:0 c:3	3512
551	1349	2	0.0015	a:1347 t:2 g:0 c:0	2271	0	0	a:2271 t:0 g:0 c:0	2555	4	0.0016	a:2551 t:4 g:0 c:0	4913	0	0	a:4913 t:0 g:0 c:0	4256	0	0	a:4256 t:0 g:0 c:0	2539	0	0	a:2539 t:0 g:0 c:0	3422	31	0.0091	a:3391 t:31 g:0 c:0	6301	0	0	a:6301 t:0 g:0 c:0	2867	0	0	a:2867 t:0 g:0 c:0	5140	1	0.0002	a:5139 t:0 g:0 c:1	3536	0	0	a:3536 t:0 g:0 c:0	4580	0	0	a:4580 t:0 g:0 c:0	3511
552	1346	0	0	a:0 t:1346 g:0 c:0	2264	0	0	a:0 t:2264 g:0 c:0	2549	12	0.0047	a:0 t:2537 g:0 c:12	4902	0	0	a:0 t:4902 g:0 c:0	4244	1	0.0002	a:0 t:4243 g:1 c:0	2541	0	0	a:0 t:2541 g:0 c:0	3410	321	0.0941	a:0 t:3089 g:0 c:321	6273	353	0.0563	a:0 t:5920 g:0 c:353	2864	0	0	a:0 t:2864 g:0 c:0	5140	0	0	a:0 t:5140 g:0 c:0	3531	0	0	a:0 t:3531 g:0 c:0	4580	0	0	a:0 t:4580 g:0 c:0	3494
553	1338	0	0	a:0 t:0 g:1338 c:0	2246	0	0	a:0 t:0 g:2246 c:0	2519	0	0	a:0 t:0 g:2519 c:0	4828	0	0	a:0 t:0 g:4828 c:0	4210	2	0.0005	a:0 t:1 g:4208 c:1	2516	0	0	a:0 t:0 g:2516 c:0	3369	2	0.0006	a:2 t:0 g:3367 c:0	6170	0	0	a:0 t:0 g:6170 c:0	2844	0	0	a:0 t:0 g:2844 c:0	5052	0	0	a:0 t:0 g:5052 c:0	3511	0	0	a:0 t:0 g:3511 c:0	4431	1	0.0002	a:1 t:0 g:4430 c:0	3464
554	1317	0	0	a:0 t:1317 g:0 c:0	2191	0	0	a:0 t:2191 g:0 c:0	2476	0	0	a:0 t:2476 g:0 c:0	4627	0	0	a:0 t:4627 g:0 c:0	4169	2	0.0005	a:0 t:4167 g:0 c:2	2451	0	0	a:0 t:2451 g:0 c:0	3313	4	0.0012	a:3 t:3309 g:0 c:1	5926	0	0	a:0 t:5926 g:0 c:0	2822	1	0.0004	a:0 t:2821 g:1 c:0	4857	0	0	a:0 t:4857 g:0 c:0	3480	0	0	a:0 t:3480 g:0 c:0	4228	0	0	a:0 t:4228 g:0 c:0	3405
555	1316	0	0	a:0 t:1316 g:0 c:0	2193	0	0	a:0 t:2193 g:0 c:0	2478	0	0	a:0 t:2478 g:0 c:0	4610	0	0	a:0 t:4610 g:0 c:0	4172	2	0.0005	a:0 t:4170 g:2 c:0	2456	0	0	a:0 t:2456 g:0 c:0	3319	0	0	a:0 t:3319 g:0 c:0	5917	0	0	a:0 t:5917 g:0 c:0	2829	1	0.0004	a:0 t:2828 g:0 c:1	4850	0	0	a:0 t:4850 g:0 c:0	3482	0	0	a:0 t:3482 g:0 c:0	4223	0	0	a:0 t:4223 g:0 c:0	3411
556	1319	3	0.0023	a:2 t:1316 g:1 c:0	2197	0	0	a:0 t:2197 g:0 c:0	2482	1	0.0004	a:1 t:2481 g:0 c:0	4608	0	0	a:0 t:4608 g:0 c:0	4183	0	0	a:0 t:4183 g:0 c:0	2460	1	0.0004	a:0 t:2459 g:0 c:1	3325	0	0	a:0 t:3325 g:0 c:0	5932	0	0	a:0 t:5932 g:0 c:0	2831	1	0.0004	a:1 t:2830 g:0 c:0	4862	13	0.0027	a:0 t:4849 g:0 c:13	3491	0	0	a:0 t:3491 g:0 c:0	4245	1	0.0002	a:0 t:4244 g:0 c:1	3418
557	1312	0	0	a:0 t:0 g:0 c:1312	2197	0	0	a:0 t:0 g:0 c:2197	2502	0	0	a:0 t:0 g:0 c:2502	4613	0	0	a:0 t:0 g:0 c:4613	4195	0	0	a:0 t:0 g:0 c:4195	2473	0	0	a:0 t:0 g:0 c:2473	3349	1	0.0003	a:0 t:0 g:1 c:3348	5927	1	0.0002	a:1 t:0 g:0 c:5926	2835	0	0	a:0 t:0 g:0 c:2835	4856	0	0	a:0 t:0 g:0 c:4856	3485	0	0	a:0 t:0 g:0 c:3485	4273	0	0	a:0 t:0 g:0 c:4273	3442
558	1310	30	0.0229	a:30 t:0 g:0 c:1280	2191	1	0.0005	a:0 t:1 g:0 c:2190	2494	9	0.0036	a:8 t:1 g:0 c:2485	4575	0	0	a:0 t:0 g:0 c:4575	4196	0	0	a:0 t:0 g:0 c:4196	2464	0	0	a:0 t:0 g:0 c:2464	3347	1	0.0003	a:1 t:0 g:0 c:3346	5900	2	0.0003	a:0 t:2 g:0 c:5898	2836	2	0.0007	a:0 t:2 g:0 c:2834	4846	0	0	a:0 t:0 g:0 c:4846	3484	0	0	a:0 t:0 g:0 c:3484	4252	0	0	a:0 t:0 g:0 c:4252	3437
559	1310	1	0.0008	a:0 t:1 g:0 c:1309	2186	3	0.0014	a:0 t:3 g:0 c:2183	2491	2	0.0008	a:0 t:2 g:0 c:2489	4580	2	0.0004	a:1 t:1 g:0 c:4578	4199	0	0	a:0 t:0 g:0 c:4199	2463	0	0	a:0 t:0 g:0 c:2463	3348	0	0	a:0 t:0 g:0 c:3348	5919	0	0	a:0 t:0 g:0 c:5919	2840	2	0.0007	a:0 t:2 g:0 c:2838	4838	2	0.0004	a:0 t:2 g:0 c:4836	3490	3	0.0009	a:0 t:3 g:0 c:3487	4264	1	0.0002	a:0 t:1 g:0 c:4263	3441
560	1331	2	0.0015	a:0 t:1329 g:0 c:2	2227	2	0.0009	a:1 t:2225 g:0 c:1	2497	0	0	a:0 t:2497 g:0 c:0	4626	4	0.0009	a:4 t:4622 g:0 c:0	4199	0	0	a:0 t:4199 g:0 c:0	2493	0	0	a:0 t:2493 g:0 c:0	3346	2	0.0006	a:0 t:3344 g:0 c:2	5977	1	0.0002	a:0 t:5976 g:0 c:1	2843	0	0	a:0 t:2843 g:0 c:0	4898	0	0	a:0 t:4898 g:0 c:0	3500	0	0	a:0 t:3500 g:0 c:0	4283	0	0	a:0 t:4283 g:0 c:0	3420
561	1334	0	0	a:0 t:0 g:0 c:1334	2241	0	0	a:0 t:0 g:0 c:2241	2507	37	0.0148	a:4 t:33 g:0 c:2470	4675	0	0	a:0 t:0 g:0 c:4675	4195	2	0.0005	a:2 t:0 g:0 c:4193	2501	0	0	a:0 t:0 g:0 c:2501	3353	2	0.0006	a:0 t:2 g:0 c:3351	6043	0	0	a:0 t:0 g:0 c:6043	2842	1	0.0004	a:1 t:0 g:0 c:2841	4928	0	0	a:0 t:0 g:0 c:4928	3481	1	0.0003	a:0 t:1 g:0 c:3480	4356	1	0.0002	a:0 t:1 g:0 c:4355	3430
562	1350	2	0.0015	a:1348 t:0 g:0 c:2	2271	1	0.0004	a:2270 t:1 g:0 c:0	2555	0	0	a:2555 t:0 g:0 c:0	4895	0	0	a:4895 t:0 g:0 c:0	4236	5	0.0012	a:1 t:4231 g:0 c:4	2533	0	0	a:0 t:2533 g:0 c:0	3423	3	0.0009	a:3420 t:0 g:2 c:1	6294	1	0.0002	a:6293 t:0 g:0 c:1	2860	2	0.0007	a:1 t:2858 g:0 c:1	5088	0	0	a:0 t:5088 g:0 c:0	3512	0	0	a:0 t:3512 g:0 c:0	4534	7	0.0015	a:7 t:4527 g:0 c:0	3505
563	1351	0	0	a:0 t:1351 g:0 c:0	2268	0	0	a:0 t:2268 g:0 c:0	2560	0	0	a:0 t:2560 g:0 c:0	4900	0	0	a:0 t:4900 g:0 c:0	4234	2	0.0005	a:0 t:4232 g:0 c:2	2532	0	0	a:0 t:2532 g:0 c:0	3430	0	0	a:0 t:3430 g:0 c:0	6303	0	0	a:0 t:6303 g:0 c:0	2859	0	0	a:0 t:2859 g:0 c:0	5097	0	0	a:0 t:5097 g:0 c:0	3510	0	0	a:0 t:3510 g:0 c:0	4544	0	0	a:0 t:4544 g:0 c:0	3509
564	1346	0	0	a:0 t:0 g:1346 c:0	2266	0	0	a:0 t:0 g:2266 c:0	2559	0	0	a:0 t:0 g:2559 c:0	4868	1	0.0002	a:0 t:1 g:4867 c:0	4243	1	0.0002	a:1 t:0 g:4242 c:0	2535	6	0.0024	a:6 t:0 g:2529 c:0	3413	0	0	a:0 t:0 g:3413 c:0	6231	0	0	a:0 t:0 g:6231 c:0	2859	1	0.0003	a:1 t:0 g:2858 c:0	5094	0	0	a:0 t:0 g:5094 c:0	3521	0	0	a:0 t:0 g:3521 c:0	4545	0	0	a:0 t:0 g:4545 c:0	3483
565	1344	1	0.0007	a:1 t:1343 g:0 c:0	2263	0	0	a:0 t:2263 g:0 c:0	2557	2536	0.9918	a:0 t:21 g:0 c:2536	4847	4822	0.9948	a:0 t:25 g:4 c:4818	4237	6	0.0014	a:3 t:4231 g:0 c:3	2533	0	0	a:0 t:2533 g:0 c:0	3406	0	0	a:0 t:3406 g:0 c:0	6201	0	0	a:0 t:6201 g:0 c:0	2859	0	0	a:0 t:2859 g:0 c:0	5058	0	0	a:0 t:5058 g:0 c:0	3520	1	0.0003	a:1 t:3519 g:0 c:0	4532	0	0	a:0 t:4532 g:0 c:0	3481
566	1342	1	0.0007	a:0 t:1341 g:0 c:1	2260	0	0	a:0 t:2260 g:0 c:0	2550	4	0.0016	a:1 t:2546 g:3 c:0	4832	13	0.0027	a:0 t:4819 g:13 c:0	4233	0	0	a:0 t:4233 g:0 c:0	2532	0	0	a:0 t:2532 g:0 c:0	3404	2	0.0006	a:0 t:3402 g:0 c:2	6198	0	0	a:0 t:6198 g:0 c:0	2858	0	0	a:0 t:2858 g:0 c:0	5049	0	0	a:0 t:5049 g:0 c:0	3522	5	0.0014	a:0 t:3517 g:0 c:5	4534	0	0	a:0 t:4534 g:0 c:0	3482
567	1346	1	0.0007	a:1 t:0 g:1345 c:0	2269	0	0	a:0 t:0 g:2269 c:0	2529	0	0	a:0 t:0 g:2529 c:0	4846	0	0	a:0 t:0 g:4846 c:0	4256	6	0.0014	a:6 t:0 g:4250 c:0	2539	0	0	a:0 t:0 g:2539 c:0	3430	1	0.0003	a:1 t:0 g:3429 c:0	6286	1	0.0002	a:1 t:0 g:6285 c:0	2868	3	0.001	a:3 t:0 g:2865 c:0	5108	0	0	a:0 t:0 g:5108 c:0	3538	0	0	a:0 t:0 g:3538 c:0	4573	0	0	a:0 t:0 g:4573 c:0	3502
568	1343	11	0.0082	a:0 t:11 g:0 c:1332	2268	0	0	a:0 t:0 g:0 c:2268	2479	3	0.0012	a:0 t:3 g:0 c:2476	4855	1	0.0002	a:0 t:1 g:0 c:4854	4260	5	0.0012	a:1 t:4 g:0 c:4255	2537	0	0	a:0 t:0 g:0 c:2537	3422	0	0	a:0 t:0 g:0 c:3422	6255	1	0.0002	a:0 t:1 g:0 c:6254	2872	1	0.0003	a:0 t:1 g:0 c:2871	5075	1	0.0002	a:0 t:1 g:0 c:5074	3540	3	0.0008	a:0 t:3 g:0 c:3537	4574	0	0	a:0 t:0 g:0 c:4574	3495
569	1328	0	0	a:0 t:1328 g:0 c:0	2261	0	0	a:0 t:2261 g:0 c:0	2437	0	0	a:0 t:2437 g:0 c:0	4873	0	0	a:0 t:4873 g:0 c:0	4248	0	0	a:0 t:4248 g:0 c:0	2526	1	0.0004	a:0 t:2525 g:0 c:1	3367	1	0.0003	a:0 t:3366 g:0 c:1	6214	0	0	a:0 t:6214 g:0 c:0	2867	0	0	a:0 t:2867 g:0 c:0	5010	0	0	a:0 t:5010 g:0 c:0	3535	0	0	a:0 t:3535 g:0 c:0	4517	1	0.0002	a:0 t:4516 g:0 c:1	3440
570	1233	0	0	a:0 t:0 g:1233 c:0	2238	2	0.0009	a:2 t:0 g:2236 c:0	2435	0	0	a:0 t:0 g:2435 c:0	4837	2	0.0004	a:2 t:0 g:4835 c:0	4211	3	0.0007	a:3 t:0 g:4208 c:0	2509	1	0.0004	a:0 t:0 g:2508 c:1	3026	1	0.0003	a:1 t:0 g:3025 c:0	6157	2	0.0003	a:2 t:0 g:6155 c:0	2845	4	0.0014	a:4 t:0 g:2841 c:0	4881	1	0.0002	a:1 t:0 g:4880 c:0	3505	0	0	a:0 t:0 g:3505 c:0	4425	1	0.0002	a:1 t:0 g:4424 c:0	3040
571	1182	0	0	a:0 t:1182 g:0 c:0	2217	0	0	a:0 t:2217 g:0 c:0	2404	0	0	a:0 t:2404 g:0 c:0	4792	0	0	a:0 t:4792 g:0 c:0	4165	2	0.0005	a:0 t:4163 g:0 c:2	2503	1	0.0004	a:0 t:2502 g:1 c:0	2862	1	0.0003	a:0 t:2861 g:0 c:1	6112	0	0	a:0 t:6112 g:0 c:0	2834	0	0	a:0 t:2834 g:0 c:0	4816	3	0.0006	a:0 t:4813 g:0 c:3	3478	2	0.0006	a:0 t:3476 g:0 c:2	4385	2	0.0005	a:0 t:4383 g:0 c:2	2848
572	1194	0	0	a:1194 t:0 g:0 c:0	2228	1	0.0004	a:2227 t:0 g:1 c:0	2446	2	0.0008	a:2444 t:1 g:1 c:0	4705	0	0	a:4705 t:0 g:0 c:0	4141	1	0.0002	a:4140 t:1 g:0 c:0	2496	1	0.0004	a:2495 t:1 g:0 c:0	2862	0	0	a:2862 t:0 g:0 c:0	6002	1	0.0002	a:6001 t:0 g:1 c:0	2825	0	0	a:2825 t:0 g:0 c:0	4820	0	0	a:4820 t:0 g:0 c:0	3448	0	0	a:3448 t:0 g:0 c:0	4374	0	0	a:4374 t:0 g:0 c:0	2857
573	1211	0	0	a:0 t:0 g:0 c:1211	2233	0	0	a:0 t:0 g:0 c:2233	2451	17	0.0069	a:1 t:16 g:0 c:2434	4279	943	0.2204	a:5 t:938 g:0 c:3336	4127	7	0.0017	a:0 t:7 g:0 c:4120	2489	1	0.0004	a:0 t:1 g:0 c:2488	2931	131	0.0447	a:0 t:131 g:0 c:2800	5742	447	0.0778	a:1 t:445 g:1 c:5295	2817	0	0	a:0 t:0 g:0 c:2817	4796	0	0	a:0 t:0 g:0 c:4796	3444	2	0.0006	a:0 t:2 g:0 c:3442	4374	0	0	a:0 t:0 g:0 c:4374	2931
574	1047	6	0.0057	a:1041 t:0 g:0 c:6	1836	0	0	a:1836 t:0 g:0 c:0	2054	3	0.0015	a:2051 t:0 g:1 c:2	2682	1	0.0004	a:2681 t:1 g:0 c:0	3151	0	0	a:3151 t:0 g:0 c:0	1829	0	0	a:1829 t:0 g:0 c:0	2530	1	0.0004	a:2529 t:0 g:0 c:1	3847	0	0	a:3847 t:0 g:0 c:0	2396	0	0	a:2396 t:0 g:0 c:0	1920	0	0	a:1920 t:0 g:0 c:0	2622	0	0	a:2622 t:0 g:0 c:0	2601	0	0	a:2601 t:0 g:0 c:0	2653
575	1053	0	0	a:1053 t:0 g:0 c:0	1833	0	0	a:1833 t:0 g:0 c:0	2053	0	0	a:2053 t:0 g:0 c:0	2714	0	0	a:2714 t:0 g:0 c:0	3153	1	0.0003	a:3152 t:0 g:1 c:0	1808	1	0.0006	a:1807 t:1 g:0 c:0	2551	2	0.0008	a:2549 t:0 g:2 c:0	3860	1	0.0003	a:3859 t:1 g:0 c:0	2384	0	0	a:2384 t:0 g:0 c:0	1897	0	0	a:1897 t:0 g:0 c:0	2615	0	0	a:2615 t:0 g:0 c:0	2571	0	0	a:2571 t:0 g:0 c:0	2677
576	1047	0	0	a:1047 t:0 g:0 c:0	1813	0	0	a:1813 t:0 g:0 c:0	2045	2	0.001	a:2043 t:0 g:1 c:1	2723	0	0	a:2723 t:0 g:0 c:0	3136	2	0.0006	a:3134 t:1 g:0 c:1	1789	0	0	a:1789 t:0 g:0 c:0	2541	0	0	a:2541 t:0 g:0 c:0	3853	1	0.0003	a:3852 t:0 g:1 c:0	2368	0	0	a:2368 t:0 g:0 c:0	1869	0	0	a:1869 t:0 g:0 c:0	2603	0	0	a:2603 t:0 g:0 c:0	2530	0	0	a:2530 t:0 g:0 c:0	2662
577	1046	0	0	a:1046 t:0 g:0 c:0	1813	0	0	a:1813 t:0 g:0 c:0	2052	0	0	a:2052 t:0 g:0 c:0	2731	0	0	a:2731 t:0 g:0 c:0	3126	2	0.0006	a:3124 t:1 g:0 c:1	1804	0	0	a:1804 t:0 g:0 c:0	2540	0	0	a:2540 t:0 g:0 c:0	3882	0	0	a:3882 t:0 g:0 c:0	2378	0	0	a:2378 t:0 g:0 c:0	1880	0	0	a:1880 t:0 g:0 c:0	2593	0	0	a:2593 t:0 g:0 c:0	2526	1	0.0004	a:2525 t:0 g:1 c:0	2657
578	1187	0	0	a:0 t:0 g:0 c:1187	2029	5	0.0025	a:0 t:5 g:0 c:2024	2320	0	0	a:0 t:0 g:0 c:2320	3501	1	0.0003	a:1 t:0 g:0 c:3500	3495	4	0.0011	a:2 t:2 g:0 c:3491	2142	0	0	a:0 t:0 g:0 c:2142	2952	0	0	a:0 t:0 g:0 c:2952	4904	0	0	a:0 t:0 g:0 c:4904	2576	0	0	a:0 t:0 g:0 c:2576	3045	0	0	a:0 t:0 g:0 c:3045	2914	2	0.0007	a:0 t:2 g:0 c:2912	3238	1	0.0003	a:0 t:1 g:0 c:3237	3052
579	1179	3	0.0025	a:1 t:0 g:2 c:1176	2020	0	0	a:0 t:0 g:0 c:2020	2310	1	0.0004	a:0 t:1 g:0 c:2309	3461	0	0	a:0 t:0 g:0 c:3461	3482	26	0.0075	a:1 t:24 g:1 c:3456	2143	0	0	a:0 t:0 g:0 c:2143	2911	2	0.0007	a:0 t:0 g:2 c:2909	4850	3	0.0006	a:0 t:2 g:1 c:4847	2574	11	0.0043	a:0 t:10 g:1 c:2563	3056	0	0	a:0 t:0 g:0 c:3056	2916	33	0.0113	a:0 t:33 g:0 c:2883	3230	1	0.0003	a:0 t:1 g:0 c:3229	3029
580	1314	0	0	a:0 t:1314 g:0 c:0	2216	3	0.0014	a:0 t:2213 g:0 c:3	2469	0	0	a:0 t:2469 g:0 c:0	4629	1	0.0002	a:0 t:4628 g:0 c:1	3361	2	0.0006	a:0 t:3359 g:0 c:2	2485	0	0	a:0 t:2485 g:0 c:0	3260	1	0.0003	a:1 t:3259 g:0 c:0	5972	1	0.0002	a:0 t:5971 g:0 c:1	2608	0	0	a:0 t:2608 g:0 c:0	4942	0	0	a:0 t:4942 g:0 c:0	2621	1	0.0004	a:0 t:2620 g:0 c:1	4338	0	0	a:0 t:4338 g:0 c:0	3387
581	1134	0	0	a:1134 t:0 g:0 c:0	1971	0	0	a:1971 t:0 g:0 c:0	2084	1	0.0005	a:2083 t:1 g:0 c:0	3419	1	0.0003	a:3418 t:1 g:0 c:0	3334	0	0	a:0 t:3334 g:0 c:0	2479	0	0	a:0 t:2479 g:0 c:0	2737	0	0	a:2737 t:0 g:0 c:0	4718	1	0.0002	a:4717 t:1 g:0 c:0	2609	1	0.0004	a:1 t:2608 g:0 c:0	4910	0	0	a:0 t:4910 g:0 c:0	2598	0	0	a:0 t:2598 g:0 c:0	4299	4	0.0009	a:4 t:4295 g:0 c:0	2876
582	1299	0	0	a:0 t:0 g:0 c:1299	2205	0	0	a:0 t:0 g:0 c:2205	2420	1	0.0004	a:0 t:1 g:0 c:2419	4489	0	0	a:0 t:0 g:0 c:4489	3714	6	0.0016	a:0 t:4 g:2 c:3708	2491	0	0	a:0 t:0 g:0 c:2491	3235	0	0	a:0 t:0 g:0 c:3235	5826	4	0.0007	a:0 t:4 g:0 c:5822	2733	4	0.0015	a:0 t:0 g:4 c:2729	4833	1	0.0002	a:0 t:1 g:0 c:4832	3069	4	0.0013	a:0 t:2 g:2 c:3065	4200	0	0	a:0 t:0 g:0 c:4200	3341
583	1314	0	0	a:0 t:0 g:1314 c:0	2213	0	0	a:0 t:0 g:2213 c:0	2449	1	0.0004	a:1 t:0 g:2448 c:0	4493	2	0.0004	a:2 t:0 g:4491 c:0	4003	5	0.0012	a:5 t:0 g:3998 c:0	2474	0	0	a:0 t:0 g:2474 c:0	3278	3	0.0009	a:1 t:2 g:3275 c:0	5865	2	0.0003	a:0 t:2 g:5863 c:0	2780	1	0.0004	a:0 t:0 g:2779 c:1	4423	0	0	a:0 t:0 g:4423 c:0	3325	0	0	a:0 t:0 g:3325 c:0	3842	2	0.0005	a:0 t:0 g:3840 c:2	3377
584	1330	1	0.0008	a:1 t:0 g:1329 c:0	2240	0	0	a:0 t:0 g:2240 c:0	2497	1	0.0004	a:1 t:0 g:2496 c:0	4660	1	0.0002	a:1 t:0 g:4659 c:0	4078	0	0	a:0 t:0 g:4078 c:0	2479	0	0	a:0 t:0 g:2479 c:0	3341	0	0	a:0 t:0 g:3341 c:0	6024	0	0	a:0 t:0 g:6024 c:0	2801	1	0.0004	a:1 t:0 g:2800 c:0	4420	0	0	a:0 t:0 g:4420 c:0	3410	1	0.0003	a:1 t:0 g:3409 c:0	3846	0	0	a:0 t:0 g:3846 c:0	3423
585	1342	0	0	a:1342 t:0 g:0 c:0	2243	0	0	a:2243 t:0 g:0 c:0	2507	0	0	a:2507 t:0 g:0 c:0	4619	0	0	a:4619 t:0 g:0 c:0	4165	4	0.001	a:4161 t:0 g:4 c:0	2498	0	0	a:2498 t:0 g:0 c:0	3378	0	0	a:3378 t:0 g:0 c:0	6058	0	0	a:6058 t:0 g:0 c:0	2813	1	0.0004	a:2812 t:1 g:0 c:0	4523	0	0	a:4523 t:0 g:0 c:0	3457	5	0.0014	a:3452 t:3 g:2 c:0	4004	0	0	a:4004 t:0 g:0 c:0	3455
586	1340	0	0	a:0 t:0 g:0 c:1340	2248	1	0.0004	a:0 t:1 g:0 c:2247	2476	0	0	a:0 t:0 g:0 c:2476	4635	0	0	a:0 t:0 g:0 c:4635	4158	5	0.0012	a:1 t:4 g:0 c:4153	2509	0	0	a:0 t:0 g:0 c:2509	3359	0	0	a:0 t:0 g:0 c:3359	6081	1	0.0002	a:0 t:1 g:0 c:6080	2808	5	0.0018	a:5 t:0 g:0 c:2803	4676	0	0	a:0 t:0 g:0 c:4676	3425	6	0.0018	a:3 t:3 g:0 c:3419	4131	0	0	a:0 t:0 g:0 c:4131	3452
587	1308	1	0.0008	a:1 t:0 g:1307 c:0	2221	0	0	a:0 t:0 g:2221 c:0	2411	24	0.01	a:24 t:0 g:2387 c:0	4469	1	0.0002	a:1 t:0 g:4468 c:0	4008	465	0.116	a:465 t:0 g:3543 c:0	2484	216	0.087	a:216 t:0 g:2268 c:0	3298	0	0	a:0 t:0 g:3298 c:0	5878	0	0	a:0 t:0 g:5878 c:0	2772	9	0.0032	a:9 t:0 g:2763 c:0	4562	3	0.0007	a:2 t:1 g:4559 c:0	3339	11	0.0033	a:11 t:0 g:3328 c:0	4034	1	0.0002	a:1 t:0 g:4033 c:0	3390
588	1317	0	0	a:0 t:0 g:1317 c:0	2227	0	0	a:0 t:0 g:2227 c:0	2423	3	0.0012	a:0 t:0 g:2420 c:3	4565	1	0.0002	a:0 t:0 g:4564 c:1	4023	92	0.0229	a:90 t:1 g:3931 c:1	2494	0	0	a:0 t:0 g:2494 c:0	3314	1	0.0003	a:0 t:0 g:3313 c:1	5962	0	0	a:0 t:0 g:5962 c:0	2798	0	0	a:0 t:0 g:2798 c:0	4734	0	0	a:0 t:0 g:4734 c:0	3360	0	0	a:0 t:0 g:3360 c:0	4193	0	0	a:0 t:0 g:4193 c:0	3410
589	1279	0	0	a:1279 t:0 g:0 c:0	2186	0	0	a:2186 t:0 g:0 c:0	2349	0	0	a:2349 t:0 g:0 c:0	4421	0	0	a:4421 t:0 g:0 c:0	3879	0	0	a:3879 t:0 g:0 c:0	2440	0	0	a:2440 t:0 g:0 c:0	3245	0	0	a:3245 t:0 g:0 c:0	5766	1	0.0002	a:5765 t:0 g:1 c:0	2755	2	0.0007	a:2753 t:0 g:1 c:1	4529	0	0	a:4529 t:0 g:0 c:0	3275	0	0	a:3275 t:0 g:0 c:0	4019	0	0	a:4019 t:0 g:0 c:0	3312
590	1275	0	0	a:1275 t:0 g:0 c:0	2188	0	0	a:2188 t:0 g:0 c:0	2354	0	0	a:2354 t:0 g:0 c:0	4413	0	0	a:4413 t:0 g:0 c:0	3902	0	0	a:3902 t:0 g:0 c:0	2440	0	0	a:2440 t:0 g:0 c:0	3251	0	0	a:3251 t:0 g:0 c:0	5770	0	0	a:5770 t:0 g:0 c:0	2758	0	0	a:2758 t:0 g:0 c:0	4533	0	0	a:4533 t:0 g:0 c:0	3300	0	0	a:3300 t:0 g:0 c:0	4010	0	0	a:4010 t:0 g:0 c:0	3314
591	1280	0	0	a:1280 t:0 g:0 c:0	2192	0	0	a:2192 t:0 g:0 c:0	2375	2	0.0008	a:2373 t:0 g:1 c:1	4465	0	0	a:4465 t:0 g:0 c:0	4008	3	0.0007	a:4005 t:3 g:0 c:0	2450	1	0.0004	a:2449 t:1 g:0 c:0	3260	0	0	a:3260 t:0 g:0 c:0	5824	0	0	a:5824 t:0 g:0 c:0	2782	1	0.0004	a:2781 t:0 g:0 c:1	4598	1	0.0002	a:4597 t:0 g:0 c:1	3383	1	0.0003	a:3382 t:1 g:0 c:0	4075	0	0	a:4075 t:0 g:0 c:0	3325
592	1323	1	0.0008	a:0 t:1 g:0 c:1322	2242	0	0	a:0 t:0 g:0 c:2242	2486	5	0.002	a:0 t:5 g:0 c:2481	4735	4	0.0008	a:0 t:4 g:0 c:4731	4196	4196	1	a:0 t:4196 g:0 c:0	2515	2515	1	a:0 t:2515 g:0 c:0	3353	1	0.0003	a:0 t:1 g:0 c:3352	6143	0	0	a:0 t:0 g:0 c:6143	2832	0	0	a:0 t:0 g:0 c:2832	4844	1	0.0002	a:0 t:1 g:0 c:4843	3467	4	0.0012	a:0 t:4 g:0 c:3463	4269	0	0	a:0 t:0 g:0 c:4269	3426
593	1347	0	0	a:0 t:1347 g:0 c:0	2269	0	0	a:0 t:2269 g:0 c:0	2546	1	0.0004	a:1 t:2545 g:0 c:0	4879	0	0	a:0 t:4879 g:0 c:0	4205	1	0.0002	a:1 t:4204 g:0 c:0	2515	0	0	a:0 t:2515 g:0 c:0	3427	0	0	a:0 t:3427 g:0 c:0	6290	1	0.0002	a:1 t:6289 g:0 c:0	2860	0	0	a:0 t:2860 g:0 c:0	4991	2	0.0004	a:2 t:4989 g:0 c:0	3522	0	0	a:0 t:3522 g:0 c:0	4401	1	0.0002	a:1 t:4400 g:0 c:0	3492
594	1351	1	0.0007	a:0 t:1 g:1350 c:0	2274	1	0.0004	a:1 t:0 g:2273 c:0	2559	0	0	a:0 t:0 g:2559 c:0	4902	1	0.0002	a:1 t:0 g:4901 c:0	4240	1	0.0002	a:1 t:0 g:4239 c:0	2537	0	0	a:0 t:0 g:2537 c:0	3432	0	0	a:0 t:0 g:3432 c:0	6304	4	0.0006	a:3 t:0 g:6300 c:1	2863	0	0	a:0 t:0 g:2863 c:0	5035	2	0.0004	a:1 t:1 g:5033 c:0	3533	0	0	a:0 t:0 g:3533 c:0	4459	0	0	a:0 t:0 g:4459 c:0	3501
595	1352	0	0	a:0 t:0 g:0 c:1352	2270	0	0	a:0 t:0 g:0 c:2270	2554	0	0	a:0 t:0 g:0 c:2554	4893	1	0.0002	a:0 t:1 g:0 c:4892	4248	0	0	a:0 t:0 g:0 c:4248	2535	1	0.0004	a:0 t:1 g:0 c:2534	3425	1	0.0003	a:1 t:0 g:0 c:3424	6296	1	0.0002	a:0 t:1 g:0 c:6295	2867	0	0	a:0 t:0 g:0 c:2867	5080	1	0.0002	a:0 t:1 g:0 c:5079	3531	1	0.0003	a:0 t:1 g:0 c:3530	4522	0	0	a:0 t:0 g:0 c:4522	3496
596	1343	0	0	a:1343 t:0 g:0 c:0	2258	0	0	a:2258 t:0 g:0 c:0	2494	0	0	a:2494 t:0 g:0 c:0	4773	1	0.0002	a:4772 t:0 g:0 c:1	4250	0	0	a:4250 t:0 g:0 c:0	2528	0	0	a:2528 t:0 g:0 c:0	3402	0	0	a:3402 t:0 g:0 c:0	6220	0	0	a:6220 t:0 g:0 c:0	2867	0	0	a:2867 t:0 g:0 c:0	5108	0	0	a:5108 t:0 g:0 c:0	3528	0	0	a:3528 t:0 g:0 c:0	4544	0	0	a:4544 t:0 g:0 c:0	3495
597	1342	1	0.0007	a:0 t:1 g:0 c:1341	2258	0	0	a:0 t:0 g:0 c:2258	2489	1	0.0004	a:0 t:1 g:0 c:2488	4757	0	0	a:0 t:0 g:0 c:4757	4241	4	0.0009	a:0 t:4 g:0 c:4237	2525	0	0	a:0 t:0 g:0 c:2525	3391	1	0.0003	a:0 t:1 g:0 c:3390	6205	0	0	a:0 t:0 g:0 c:6205	2864	0	0	a:0 t:0 g:0 c:2864	5086	0	0	a:0 t:0 g:0 c:5086	3523	0	0	a:0 t:0 g:0 c:3523	4510	1	0.0002	a:0 t:1 g:0 c:4509	3484
598	1342	3	0.0022	a:0 t:3 g:0 c:1339	2260	0	0	a:0 t:0 g:0 c:2260	2490	16	0.0064	a:0 t:16 g:0 c:2474	4760	0	0	a:0 t:0 g:0 c:4760	4234	0	0	a:0 t:4234 g:0 c:0	2523	0	0	a:0 t:2523 g:0 c:0	3395	3	0.0009	a:0 t:3 g:0 c:3392	6200	3	0.0005	a:1 t:2 g:0 c:6197	2865	9	0.0031	a:5 t:2856 g:0 c:4	5059	0	0	a:0 t:5059 g:0 c:0	3522	3	0.0009	a:2 t:3519 g:0 c:1	4495	8	0.0018	a:0 t:4487 g:0 c:8	3471
599	1349	0	0	a:0 t:1349 g:0 c:0	2272	0	0	a:0 t:2272 g:0 c:0	2546	0	0	a:0 t:2546 g:0 c:0	4853	1	0.0002	a:0 t:4852 g:0 c:1	4234	1	0.0002	a:0 t:4233 g:0 c:1	2525	0	0	a:0 t:2525 g:0 c:0	3412	0	0	a:0 t:3412 g:0 c:0	6255	1	0.0002	a:0 t:6254 g:0 c:1	2861	0	0	a:0 t:2861 g:0 c:0	5025	0	0	a:0 t:5025 g:0 c:0	3519	0	0	a:0 t:3519 g:0 c:0	4474	1	0.0002	a:0 t:4473 g:0 c:1	3466
600	1346	1	0.0007	a:0 t:1 g:1345 c:0	2271	0	0	a:0 t:0 g:2271 c:0	2541	0	0	a:0 t:0 g:2541 c:0	4872	2	0.0004	a:2 t:0 g:4870 c:0	4234	2	0.0005	a:2 t:0 g:4232 c:0	2526	0	0	a:0 t:0 g:2526 c:0	3406	0	0	a:0 t:0 g:3406 c:0	6254	1	0.0002	a:1 t:0 g:6253 c:0	2847	0	0	a:0 t:0 g:2847 c:0	5010	0	0	a:0 t:0 g:5010 c:0	3519	0	0	a:0 t:0 g:3519 c:0	4475	2	0.0004	a:2 t:0 g:4473 c:0	3454
601	1340	0	0	a:0 t:1340 g:0 c:0	2261	0	0	a:0 t:2261 g:0 c:0	2515	1	0.0004	a:0 t:2514 g:0 c:1	4860	0	0	a:0 t:4860 g:0 c:0	4226	0	0	a:0 t:4226 g:0 c:0	2520	0	0	a:0 t:2520 g:0 c:0	3379	0	0	a:0 t:3379 g:0 c:0	6232	1	0.0002	a:1 t:6231 g:0 c:0	2845	0	0	a:0 t:2845 g:0 c:0	4989	1	0.0002	a:1 t:4988 g:0 c:0	3514	0	0	a:0 t:3514 g:0 c:0	4453	0	0	a:0 t:4453 g:0 c:0	3427
602	1336	0	0	a:1336 t:0 g:0 c:0	2261	0	0	a:2261 t:0 g:0 c:0	2508	0	0	a:2508 t:0 g:0 c:0	4866	0	0	a:4866 t:0 g:0 c:0	4232	0	0	a:4232 t:0 g:0 c:0	2532	0	0	a:2532 t:0 g:0 c:0	3368	0	0	a:3368 t:0 g:0 c:0	6227	0	0	a:6227 t:0 g:0 c:0	2848	0	0	a:2848 t:0 g:0 c:0	5027	0	0	a:5027 t:0 g:0 c:0	3512	0	0	a:3512 t:0 g:0 c:0	4488	0	0	a:4488 t:0 g:0 c:0	3438
603	1333	0	0	a:0 t:1333 g:0 c:0	2251	0	0	a:0 t:2251 g:0 c:0	2494	1	0.0004	a:0 t:2493 g:0 c:1	4564	1	0.0002	a:0 t:4563 g:0 c:1	4209	5	0.0012	a:0 t:4204 g:0 c:5	2525	0	0	a:0 t:2525 g:0 c:0	3329	0	0	a:0 t:3329 g:0 c:0	6030	0	0	a:0 t:6030 g:0 c:0	2830	0	0	a:0 t:2830 g:0 c:0	4885	0	0	a:0 t:4885 g:0 c:0	3478	0	0	a:0 t:3478 g:0 c:0	4384	0	0	a:0 t:4384 g:0 c:0	3415
604	1332	0	0	a:0 t:1332 g:0 c:0	2253	0	0	a:0 t:2253 g:0 c:0	2497	0	0	a:0 t:2497 g:0 c:0	4569	0	0	a:0 t:4569 g:0 c:0	4213	0	0	a:0 t:4213 g:0 c:0	2526	0	0	a:0 t:2526 g:0 c:0	3327	0	0	a:0 t:3327 g:0 c:0	6039	0	0	a:0 t:6039 g:0 c:0	2833	0	0	a:0 t:2833 g:0 c:0	4895	2	0.0004	a:0 t:4893 g:2 c:0	3481	0	0	a:0 t:3481 g:0 c:0	4401	0	0	a:0 t:4401 g:0 c:0	3421
605	1320	0	0	a:0 t:0 g:0 c:1320	2235	0	0	a:0 t:0 g:0 c:2235	2479	1	0.0004	a:1 t:0 g:0 c:2478	4098	2	0.0005	a:0 t:2 g:0 c:4096	4140	1	0.0002	a:1 t:0 g:0 c:4139	2502	0	0	a:0 t:0 g:0 c:2502	3292	0	0	a:0 t:0 g:0 c:3292	5788	2	0.0003	a:2 t:0 g:0 c:5786	2803	0	0	a:0 t:0 g:0 c:2803	4629	1	0.0002	a:0 t:1 g:0 c:4628	3434	1	0.0003	a:0 t:1 g:0 c:3433	4261	2	0.0005	a:0 t:2 g:0 c:4259	3361
606	1320	0	0	a:0 t:0 g:0 c:1320	2233	1	0.0004	a:0 t:1 g:0 c:2232	2478	7	0.0028	a:4 t:3 g:0 c:2471	4080	3	0.0007	a:0 t:3 g:0 c:4077	4138	47	0.0114	a:40 t:6 g:1 c:4091	2501	0	0	a:0 t:0 g:0 c:2501	3291	11	0.0033	a:0 t:11 g:0 c:3280	5783	0	0	a:0 t:0 g:0 c:5783	2800	2	0.0007	a:1 t:1 g:0 c:2798	4630	0	0	a:0 t:0 g:0 c:4630	3427	3	0.0009	a:0 t:3 g:0 c:3424	4252	0	0	a:0 t:0 g:0 c:4252	3359
607	1323	0	0	a:0 t:0 g:0 c:1323	2235	0	0	a:0 t:0 g:0 c:2235	2486	0	0	a:0 t:0 g:0 c:2486	4089	0	0	a:0 t:0 g:0 c:4089	4139	1	0.0002	a:1 t:0 g:0 c:4138	2504	0	0	a:0 t:0 g:0 c:2504	3298	0	0	a:0 t:0 g:0 c:3298	5788	3	0.0005	a:1 t:2 g:0 c:5785	2805	1	0.0004	a:0 t:0 g:1 c:2804	4637	0	0	a:0 t:0 g:0 c:4637	3437	0	0	a:0 t:0 g:0 c:3437	4252	1	0.0002	a:0 t:1 g:0 c:4251	3369
608	1348	0	0	a:1348 t:0 g:0 c:0	2262	0	0	a:2262 t:0 g:0 c:0	2539	0	0	a:2539 t:0 g:0 c:0	4828	0	0	a:4828 t:0 g:0 c:0	4221	0	0	a:4221 t:0 g:0 c:0	2534	0	0	a:2534 t:0 g:0 c:0	3395	0	0	a:3395 t:0 g:0 c:0	6241	0	0	a:6241 t:0 g:0 c:0	2845	0	0	a:2845 t:0 g:0 c:0	4984	0	0	a:4984 t:0 g:0 c:0	3495	0	0	a:3495 t:0 g:0 c:0	4446	0	0	a:4446 t:0 g:0 c:0	3469
609	1344	0	0	a:0 t:1344 g:0 c:0	2260	0	0	a:0 t:2260 g:0 c:0	2535	0	0	a:0 t:2535 g:0 c:0	4705	0	0	a:0 t:4705 g:0 c:0	4211	0	0	a:0 t:4211 g:0 c:0	2525	0	0	a:0 t:2525 g:0 c:0	3384	0	0	a:0 t:3384 g:0 c:0	6192	0	0	a:0 t:6192 g:0 c:0	2837	0	0	a:0 t:2837 g:0 c:0	4939	0	0	a:0 t:4939 g:0 c:0	3487	1	0.0003	a:0 t:3486 g:0 c:1	4380	0	0	a:0 t:4380 g:0 c:0	3471
610	1321	0	0	a:0 t:0 g:0 c:1321	2240	0	0	a:0 t:0 g:0 c:2240	2479	0	0	a:0 t:0 g:0 c:2479	4079	1	0.0002	a:0 t:1 g:0 c:4078	4168	0	0	a:0 t:0 g:0 c:4168	2504	0	0	a:0 t:0 g:0 c:2504	3316	1	0.0003	a:0 t:1 g:0 c:3315	5761	0	0	a:0 t:0 g:0 c:5761	2821	0	0	a:0 t:0 g:0 c:2821	4647	2	0.0004	a:0 t:2 g:0 c:4645	3445	0	0	a:0 t:0 g:0 c:3445	4125	0	0	a:0 t:0 g:0 c:4125	3394
611	1322	0	0	a:0 t:0 g:0 c:1322	2239	1	0.0004	a:0 t:1 g:0 c:2238	2475	0	0	a:0 t:0 g:0 c:2475	4048	0	0	a:0 t:0 g:0 c:4048	4165	0	0	a:0 t:0 g:0 c:4165	2504	0	0	a:0 t:0 g:0 c:2504	3314	2	0.0006	a:0 t:2 g:0 c:3312	5714	0	0	a:0 t:0 g:0 c:5714	2819	0	0	a:0 t:0 g:0 c:2819	4635	0	0	a:0 t:0 g:0 c:4635	3441	0	0	a:0 t:0 g:0 c:3441	4120	1	0.0002	a:0 t:1 g:0 c:4119	3393
612	1317	2	0.0015	a:0 t:2 g:0 c:1315	2239	0	0	a:0 t:0 g:0 c:2239	2477	0	0	a:0 t:0 g:0 c:2477	4021	2	0.0005	a:0 t:2 g:0 c:4019	4168	0	0	a:0 t:0 g:0 c:4168	2503	0	0	a:0 t:0 g:0 c:2503	3310	0	0	a:0 t:0 g:0 c:3310	5641	0	0	a:0 t:0 g:0 c:5641	2824	2	0.0007	a:0 t:2 g:0 c:2822	4587	0	0	a:0 t:0 g:0 c:4587	3443	0	0	a:0 t:0 g:0 c:3443	4113	0	0	a:0 t:0 g:0 c:4113	3387
613	1344	0	0	a:1344 t:0 g:0 c:0	2266	0	0	a:2266 t:0 g:0 c:0	2535	0	0	a:2535 t:0 g:0 c:0	4779	0	0	a:4779 t:0 g:0 c:0	4228	3	0.0007	a:4225 t:0 g:3 c:0	2527	0	0	a:2527 t:0 g:0 c:0	3391	4	0.0012	a:3387 t:0 g:4 c:0	6234	0	0	a:6234 t:0 g:0 c:0	2849	0	0	a:2849 t:0 g:0 c:0	4979	0	0	a:4979 t:0 g:0 c:0	3503	0	0	a:3503 t:0 g:0 c:0	4437	0	0	a:4437 t:0 g:0 c:0	3474
614	1341	0	0	a:0 t:1341 g:0 c:0	2264	1	0.0004	a:0 t:2263 g:0 c:1	2536	0	0	a:0 t:2536 g:0 c:0	4842	0	0	a:0 t:4842 g:0 c:0	4233	0	0	a:0 t:4233 g:0 c:0	2533	0	0	a:0 t:2533 g:0 c:0	3394	0	0	a:0 t:3394 g:0 c:0	6263	1	0.0002	a:0 t:6262 g:0 c:1	2843	0	0	a:0 t:2843 g:0 c:0	4985	0	0	a:0 t:4985 g:0 c:0	3511	0	0	a:0 t:3511 g:0 c:0	4429	0	0	a:0 t:4429 g:0 c:0	3466
615	1340	2	0.0015	a:0 t:1 g:1 c:1338	2263	0	0	a:0 t:0 g:0 c:2263	2536	1	0.0004	a:0 t:1 g:0 c:2535	4845	0	0	a:0 t:0 g:0 c:4845	4229	3	0.0007	a:0 t:3 g:0 c:4226	2533	0	0	a:0 t:0 g:0 c:2533	3389	0	0	a:0 t:0 g:0 c:3389	6254	0	0	a:0 t:0 g:0 c:6254	2845	3	0.0011	a:1 t:2 g:0 c:2842	4978	1	0.0002	a:0 t:1 g:0 c:4977	3508	0	0	a:0 t:0 g:0 c:3508	4429	2	0.0005	a:0 t:2 g:0 c:4427	3459
616	1341	1	0.0007	a:1340 t:0 g:1 c:0	2261	0	0	a:2261 t:0 g:0 c:0	2534	1	0.0004	a:2533 t:0 g:1 c:0	4843	0	0	a:4843 t:0 g:0 c:0	4222	4	0.0009	a:4218 t:0 g:4 c:0	2530	0	0	a:2530 t:0 g:0 c:0	3386	4	0.0012	a:3382 t:0 g:4 c:0	6242	0	0	a:6242 t:0 g:0 c:0	2844	0	0	a:2844 t:0 g:0 c:0	4975	0	0	a:4975 t:0 g:0 c:0	3500	1	0.0003	a:3499 t:0 g:1 c:0	4417	0	0	a:4417 t:0 g:0 c:0	3460
617	1341	1	0.0007	a:0 t:1340 g:1 c:0	2251	0	0	a:0 t:2251 g:0 c:0	2515	0	0	a:0 t:2515 g:0 c:0	4802	0	0	a:0 t:4802 g:0 c:0	4196	0	0	a:0 t:4196 g:0 c:0	2524	0	0	a:0 t:2524 g:0 c:0	3359	1	0.0003	a:0 t:3358 g:0 c:1	6205	0	0	a:0 t:6205 g:0 c:0	2840	0	0	a:0 t:2840 g:0 c:0	4921	0	0	a:0 t:4921 g:0 c:0	3473	0	0	a:0 t:3473 g:0 c:0	4288	0	0	a:0 t:4288 g:0 c:0	3450
618	1332	0	0	a:0 t:0 g:0 c:1332	2247	1	0.0004	a:0 t:0 g:1 c:2246	2493	0	0	a:0 t:0 g:0 c:2493	4680	0	0	a:0 t:0 g:0 c:4680	4153	11	0.0026	a:2 t:9 g:0 c:4142	2508	0	0	a:0 t:0 g:0 c:2508	3334	2	0.0006	a:0 t:2 g:0 c:3332	6128	1	0.0002	a:1 t:0 g:0 c:6127	2818	3	0.0011	a:1 t:2 g:0 c:2815	4851	0	0	a:0 t:0 g:0 c:4851	3429	1	0.0003	a:0 t:1 g:0 c:3428	4210	0	0	a:0 t:0 g:0 c:4210	3425
619	1330	2	0.0015	a:0 t:1328 g:0 c:2	2230	0	0	a:0 t:2230 g:0 c:0	2473	0	0	a:0 t:2473 g:0 c:0	4527	0	0	a:0 t:4527 g:0 c:0	4152	13	0.0031	a:1 t:12 g:0 c:4139	2502	1	0.0004	a:0 t:1 g:0 c:2501	3305	1	0.0003	a:0 t:3304 g:0 c:1	5856	2	0.0003	a:0 t:5854 g:0 c:2	2811	5	0.0018	a:3 t:2 g:0 c:2806	4795	1	0.0002	a:0 t:1 g:0 c:4794	3422	6	0.0018	a:2 t:4 g:0 c:3416	4141	8	0.0019	a:0 t:8 g:0 c:4133	3396
620	1331	0	0	a:0 t:1331 g:0 c:0	2228	1	0.0004	a:0 t:2227 g:0 c:1	2472	1	0.0004	a:0 t:2471 g:0 c:1	4526	0	0	a:0 t:4526 g:0 c:0	4162	0	0	a:0 t:4162 g:0 c:0	2498	0	0	a:0 t:2498 g:0 c:0	3300	1	0.0003	a:0 t:3299 g:0 c:1	5857	0	0	a:0 t:5857 g:0 c:0	2809	2	0.0007	a:0 t:2807 g:0 c:2	4741	1	0.0002	a:0 t:4740 g:0 c:1	3430	0	0	a:0 t:3430 g:0 c:0	4153	0	0	a:0 t:4153 g:0 c:0	3390
621	1309	22	0.0168	a:1 t:21 g:1287 c:0	2192	0	0	a:0 t:0 g:2192 c:0	2433	8	0.0033	a:5 t:3 g:2425 c:0	4144	3	0.0007	a:3 t:0 g:4141 c:0	4111	2	0.0005	a:1 t:1 g:4109 c:0	2463	0	0	a:0 t:0 g:2463 c:0	3248	8	0.0025	a:5 t:3 g:3240 c:0	5189	4	0.0008	a:1 t:3 g:5185 c:0	2757	7	0.0025	a:4 t:3 g:2750 c:0	4372	0	0	a:0 t:0 g:4372 c:0	3406	1	0.0003	a:0 t:1 g:3405 c:0	3970	1	0.0003	a:1 t:0 g:3969 c:0	3301
622	1301	0	0	a:0 t:0 g:1301 c:0	2178	0	0	a:0 t:0 g:2178 c:0	2412	1	0.0004	a:0 t:1 g:2411 c:0	4145	0	0	a:0 t:0 g:4145 c:0	4106	1	0.0002	a:1 t:0 g:4105 c:0	2458	1	0.0004	a:0 t:1 g:2457 c:0	3235	0	0	a:0 t:0 g:3235 c:0	5159	0	0	a:0 t:0 g:5159 c:0	2756	0	0	a:0 t:0 g:2756 c:0	4380	0	0	a:0 t:0 g:4380 c:0	3404	1	0.0003	a:1 t:0 g:3403 c:0	3957	0	0	a:0 t:0 g:3957 c:0	3287
623	1296	0	0	a:0 t:0 g:1296 c:0	2171	0	0	a:0 t:0 g:2171 c:0	2393	0	0	a:0 t:0 g:2393 c:0	4100	0	0	a:0 t:0 g:4100 c:0	4102	1	0.0002	a:1 t:0 g:4101 c:0	2453	0	0	a:0 t:0 g:2453 c:0	3221	0	0	a:0 t:0 g:3221 c:0	5100	1	0.0002	a:0 t:1 g:5099 c:0	2756	0	0	a:0 t:0 g:2756 c:0	4376	1	0.0002	a:1 t:0 g:4375 c:0	3396	0	0	a:0 t:0 g:3396 c:0	3953	0	0	a:0 t:0 g:3953 c:0	3265
624	1331	5	0.0038	a:0 t:5 g:0 c:1326	2239	0	0	a:0 t:0 g:0 c:2239	2477	0	0	a:0 t:0 g:0 c:2477	4509	0	0	a:0 t:0 g:0 c:4509	4176	5	0.0012	a:1 t:3 g:1 c:4171	2498	0	0	a:0 t:0 g:0 c:2498	3318	1	0.0003	a:1 t:0 g:0 c:3317	5754	3	0.0005	a:0 t:3 g:0 c:5751	2811	5	0.0018	a:3 t:2 g:0 c:2806	4702	0	0	a:0 t:0 g:0 c:4702	3449	0	0	a:0 t:0 g:0 c:3449	4173	2	0.0005	a:0 t:2 g:0 c:4171	3403
625	1251	0	0	a:0 t:1251 g:0 c:0	2119	0	0	a:0 t:2119 g:0 c:0	2338	0	0	a:0 t:2338 g:0 c:0	3624	0	0	a:0 t:3624 g:0 c:0	4114	0	0	a:0 t:4114 g:0 c:0	2463	0	0	a:0 t:2463 g:0 c:0	3063	0	0	a:0 t:3063 g:0 c:0	3612	0	0	a:0 t:3612 g:0 c:0	2779	0	0	a:0 t:2779 g:0 c:0	4215	0	0	a:0 t:4215 g:0 c:0	3407	0	0	a:0 t:3407 g:0 c:0	3654	1	0.0003	a:0 t:3653 g:0 c:1	3133
626	1237	0	0	a:0 t:1237 g:0 c:0	2095	0	0	a:0 t:2095 g:0 c:0	2300	0	0	a:0 t:2300 g:0 c:0	3554	0	0	a:0 t:3554 g:0 c:0	4103	0	0	a:0 t:4103 g:0 c:0	2455	0	0	a:0 t:2455 g:0 c:0	3020	0	0	a:0 t:3020 g:0 c:0	3549	0	0	a:0 t:3549 g:0 c:0	2776	0	0	a:0 t:2776 g:0 c:0	4193	0	0	a:0 t:4193 g:0 c:0	3400	0	0	a:0 t:3400 g:0 c:0	3648	0	0	a:0 t:3648 g:0 c:0	3089
627	1223	0	0	a:0 t:1223 g:0 c:0	2084	0	0	a:0 t:2084 g:0 c:0	2276	1	0.0004	a:0 t:2275 g:0 c:1	3508	1	0.0003	a:0 t:3507 g:0 c:1	4106	0	0	a:0 t:4106 g:0 c:0	2460	0	0	a:0 t:2460 g:0 c:0	3003	2	0.0007	a:0 t:3001 g:0 c:2	3476	0	0	a:0 t:3476 g:0 c:0	2773	2	0.0007	a:0 t:2771 g:0 c:2	4202	1	0.0002	a:0 t:4201 g:0 c:1	3400	1	0.0003	a:0 t:3399 g:0 c:1	3668	0	0	a:0 t:3668 g:0 c:0	3055
628	1312	0	0	a:0 t:0 g:0 c:1312	2220	0	0	a:0 t:0 g:0 c:2220	2412	0	0	a:0 t:0 g:0 c:2412	4027	1	0.0002	a:0 t:0 g:1 c:4026	4168	0	0	a:0 t:0 g:0 c:4168	2504	0	0	a:0 t:0 g:0 c:2504	3258	1	0.0003	a:0 t:1 g:0 c:3257	4910	0	0	a:0 t:0 g:0 c:4910	2809	0	0	a:0 t:0 g:0 c:2809	4563	0	0	a:0 t:0 g:0 c:4563	3459	1	0.0003	a:0 t:0 g:1 c:3458	4052	1	0.0002	a:0 t:1 g:0 c:4051	3329
629	1320	2	0.0015	a:2 t:0 g:1318 c:0	2234	0	0	a:0 t:0 g:2234 c:0	2452	1	0.0004	a:1 t:0 g:2451 c:0	4362	0	0	a:0 t:0 g:4362 c:0	4186	0	0	a:0 t:0 g:4186 c:0	2511	0	0	a:0 t:0 g:2511 c:0	3300	4	0.0012	a:4 t:0 g:3296 c:0	5628	0	0	a:0 t:0 g:5628 c:0	2820	0	0	a:0 t:0 g:2820 c:0	4538	1	0.0002	a:1 t:0 g:4537 c:0	3474	1	0.0003	a:0 t:1 g:3473 c:0	4071	0	0	a:0 t:0 g:4071 c:0	3381
630	1301	2	0.0015	a:0 t:2 g:0 c:1299	2200	0	0	a:0 t:0 g:0 c:2200	2414	3	0.0012	a:0 t:3 g:0 c:2411	4591	0	0	a:0 t:0 g:0 c:4591	4187	11	0.0026	a:0 t:11 g:0 c:4176	2505	1	0.0004	a:0 t:1 g:0 c:2504	3245	2	0.0006	a:1 t:1 g:0 c:3243	5663	11	0.0019	a:10 t:1 g:0 c:5652	2820	1	0.0004	a:0 t:1 g:0 c:2819	4558	0	0	a:0 t:0 g:0 c:4558	3472	0	0	a:0 t:0 g:0 c:3472	4115	0	0	a:0 t:0 g:0 c:4115	3327
631	1010	0	0	a:1010 t:0 g:0 c:0	1675	0	0	a:1675 t:0 g:0 c:0	1934	0	0	a:1934 t:0 g:0 c:0	3472	0	0	a:3472 t:0 g:0 c:0	4165	1	0.0002	a:4164 t:0 g:1 c:0	2498	0	0	a:2498 t:0 g:0 c:0	2487	1	0.0004	a:2486 t:0 g:0 c:1	2597	8	0.0031	a:2589 t:0 g:0 c:8	2814	0	0	a:2814 t:0 g:0 c:0	4217	0	0	a:4217 t:0 g:0 c:0	3457	0	0	a:3457 t:0 g:0 c:0	4111	0	0	a:4111 t:0 g:0 c:0	2654
632	1014	0	0	a:1014 t:0 g:0 c:0	1682	0	0	a:1682 t:0 g:0 c:0	1930	0	0	a:1930 t:0 g:0 c:0	3528	0	0	a:3528 t:0 g:0 c:0	4157	1	0.0002	a:4156 t:1 g:0 c:0	2496	0	0	a:2496 t:0 g:0 c:0	2470	0	0	a:2470 t:0 g:0 c:0	2938	0	0	a:2938 t:0 g:0 c:0	2811	5	0.0018	a:2806 t:0 g:5 c:0	4351	0	0	a:4351 t:0 g:0 c:0	3442	0	0	a:3442 t:0 g:0 c:0	4143	0	0	a:4143 t:0 g:0 c:0	2645
633	1005	0	0	a:1005 t:0 g:0 c:0	1689	0	0	a:1689 t:0 g:0 c:0	1892	0	0	a:1892 t:0 g:0 c:0	3434	0	0	a:3434 t:0 g:0 c:0	4143	25	0.006	a:25 t:0 g:4118 c:0	2494	0	0	a:0 t:0 g:2494 c:0	2453	0	0	a:2453 t:0 g:0 c:0	2909	1	0.0003	a:2908 t:0 g:1 c:0	2814	18	0.0064	a:18 t:0 g:2796 c:0	4375	0	0	a:0 t:0 g:4375 c:0	3440	0	0	a:0 t:0 g:3440 c:0	4137	5	0.0012	a:5 t:0 g:4132 c:0	2618
634	991	5	0.005	a:986 t:0 g:0 c:5	1679	0	0	a:1679 t:0 g:0 c:0	1880	1	0.0005	a:1879 t:0 g:0 c:1	3291	0	0	a:3291 t:0 g:0 c:0	4127	1	0.0002	a:4126 t:0 g:0 c:1	2489	0	0	a:2489 t:0 g:0 c:0	2433	0	0	a:2433 t:0 g:0 c:0	2809	9	0.0032	a:2800 t:9 g:0 c:0	2806	0	0	a:2806 t:0 g:0 c:0	4388	0	0	a:4388 t:0 g:0 c:0	3427	0	0	a:3427 t:0 g:0 c:0	4133	0	0	a:4133 t:0 g:0 c:0	2602
635	1236	2	0.0016	a:0 t:1234 g:2 c:0	2128	1	0.0005	a:1 t:2127 g:0 c:0	2259	0	0	a:0 t:2259 g:0 c:0	4167	0	0	a:0 t:4167 g:0 c:0	4115	0	0	a:0 t:4115 g:0 c:0	2485	0	0	a:0 t:2485 g:0 c:0	3088	0	0	a:0 t:3088 g:0 c:0	4802	2	0.0004	a:2 t:4800 g:0 c:0	2798	1	0.0004	a:0 t:2797 g:0 c:1	4402	0	0	a:0 t:4402 g:0 c:0	3408	0	0	a:0 t:3408 g:0 c:0	4104	0	0	a:0 t:4104 g:0 c:0	3187
636	688	8	0.0116	a:680 t:6 g:2 c:0	1036	4	0.0039	a:1032 t:4 g:0 c:0	1105	57	0.0516	a:1048 t:49 g:1 c:7	2405	3	0.0012	a:2402 t:3 g:0 c:0	4115	0	0	a:0 t:4115 g:0 c:0	2488	1	0.0004	a:1 t:2487 g:0 c:0	1833	5	0.0027	a:1828 t:5 g:0 c:0	2537	30	0.0118	a:2507 t:29 g:0 c:1	2796	0	0	a:0 t:2796 g:0 c:0	4411	0	0	a:0 t:4411 g:0 c:0	3410	0	0	a:0 t:3410 g:0 c:0	4101	3	0.0007	a:3 t:4098 g:0 c:0	1909
637	1203	0	0	a:0 t:0 g:0 c:1203	2039	0	0	a:0 t:0 g:0 c:2039	2092	0	0	a:0 t:0 g:0 c:2092	3796	0	0	a:0 t:0 g:0 c:3796	4107	0	0	a:0 t:0 g:0 c:4107	2487	1	0.0004	a:0 t:1 g:0 c:2486	2982	0	0	a:0 t:0 g:0 c:2982	4721	1	0.0002	a:1 t:0 g:0 c:4720	2796	0	0	a:0 t:0 g:0 c:2796	4469	0	0	a:0 t:0 g:0 c:4469	3381	0	0	a:0 t:0 g:0 c:3381	4055	0	0	a:0 t:0 g:0 c:4055	3098
638	1207	0	0	a:0 t:0 g:0 c:1207	2044	0	0	a:0 t:0 g:0 c:2044	2097	0	0	a:0 t:0 g:0 c:2097	3806	0	0	a:0 t:0 g:0 c:3806	4077	2	0.0005	a:1 t:1 g:0 c:4075	2485	0	0	a:0 t:0 g:0 c:2485	2989	0	0	a:0 t:0 g:0 c:2989	4730	0	0	a:0 t:0 g:0 c:4730	2792	0	0	a:0 t:0 g:0 c:2792	4438	0	0	a:0 t:0 g:0 c:4438	3351	0	0	a:0 t:0 g:0 c:3351	4017	0	0	a:0 t:0 g:0 c:4017	3108
639	1309	0	0	a:0 t:1309 g:0 c:0	2224	0	0	a:0 t:2224 g:0 c:0	2402	0	0	a:0 t:2402 g:0 c:0	4562	0	0	a:0 t:4562 g:0 c:0	4058	1	0.0002	a:1 t:4057 g:0 c:0	2489	0	0	a:0 t:2489 g:0 c:0	3258	0	0	a:0 t:3258 g:0 c:0	5701	1	0.0002	a:0 t:5700 g:0 c:1	2794	0	0	a:0 t:2794 g:0 c:0	4563	0	0	a:0 t:4563 g:0 c:0	3331	1	0.0003	a:0 t:3330 g:1 c:0	4031	0	0	a:0 t:4031 g:0 c:0	3368
640	1310	0	0	a:1310 t:0 g:0 c:0	2226	0	0	a:2226 t:0 g:0 c:0	2415	0	0	a:2415 t:0 g:0 c:0	4560	0	0	a:4560 t:0 g:0 c:0	4087	0	0	a:4087 t:0 g:0 c:0	2499	0	0	a:2499 t:0 g:0 c:0	3270	1	0.0003	a:3269 t:0 g:1 c:0	5734	0	0	a:5734 t:0 g:0 c:0	2801	0	0	a:2801 t:0 g:0 c:0	4552	0	0	a:4552 t:0 g:0 c:0	3365	0	0	a:3365 t:0 g:0 c:0	4131	0	0	a:4131 t:0 g:0 c:0	3371
641	1300	0	0	a:0 t:1300 g:0 c:0	2221	0	0	a:0 t:2221 g:0 c:0	2382	1	0.0004	a:0 t:2381 g:1 c:0	4444	0	0	a:0 t:4444 g:0 c:0	4079	0	0	a:0 t:4079 g:0 c:0	2495	0	0	a:0 t:2495 g:0 c:0	3250	0	0	a:0 t:3250 g:0 c:0	5683	0	0	a:0 t:5683 g:0 c:0	2791	0	0	a:0 t:2791 g:0 c:0	4146	0	0	a:0 t:4146 g:0 c:0	3374	0	0	a:0 t:3374 g:0 c:0	3997	0	0	a:0 t:3997 g:0 c:0	3353
642	1194	1	0.0008	a:1 t:0 g:1193 c:0	2138	1	0.0005	a:0 t:1 g:2137 c:0	2012	1	0.0005	a:0 t:1 g:2011 c:0	3301	2	0.0006	a:2 t:0 g:3299 c:0	3909	2	0.0005	a:2 t:0 g:3907 c:0	2417	2	0.0008	a:1 t:1 g:2415 c:0	2976	0	0	a:0 t:0 g:2976 c:0	3746	3	0.0008	a:0 t:3 g:3743 c:0	2693	0	0	a:0 t:0 g:2693 c:0	2613	0	0	a:0 t:0 g:2613 c:0	3234	0	0	a:0 t:0 g:3234 c:0	2802	0	0	a:0 t:0 g:2802 c:0	3050
643	1196	0	0	a:0 t:0 g:1196 c:0	2138	0	0	a:0 t:0 g:2138 c:0	2047	0	0	a:0 t:0 g:2047 c:0	3325	1	0.0003	a:1 t:0 g:3324 c:0	3914	2	0.0005	a:2 t:0 g:3912 c:0	2410	0	0	a:0 t:0 g:2410 c:0	3004	1	0.0003	a:1 t:0 g:3003 c:0	3814	2	0.0005	a:2 t:0 g:3812 c:0	2700	3	0.0011	a:2 t:1 g:2697 c:0	2724	1	0.0004	a:1 t:0 g:2723 c:0	3228	0	0	a:0 t:0 g:3228 c:0	2789	0	0	a:0 t:0 g:2789 c:0	3075
644	1204	1	0.0008	a:0 t:1 g:1203 c:0	2141	2	0.0009	a:0 t:2 g:2139 c:0	2053	2	0.001	a:0 t:2 g:2051 c:0	3345	1	0.0003	a:1 t:0 g:3344 c:0	3907	2	0.0005	a:1 t:1 g:3905 c:0	2406	0	0	a:0 t:0 g:2406 c:0	3004	1	0.0003	a:1 t:0 g:3003 c:0	3843	0	0	a:0 t:0 g:3843 c:0	2694	0	0	a:0 t:0 g:2694 c:0	2719	3	0.0011	a:3 t:0 g:2716 c:0	3225	1	0.0003	a:1 t:0 g:3224 c:0	2749	0	0	a:0 t:0 g:2749 c:0	3090
645	1282	0	0	a:1282 t:0 g:0 c:0	2174	3	0.0014	a:2171 t:3 g:0 c:0	2273	62	0.0273	a:2211 t:0 g:62 c:0	4001	2	0.0005	a:3999 t:0 g:2 c:0	4053	0	0	a:4053 t:0 g:0 c:0	2438	0	0	a:2438 t:0 g:0 c:0	3206	1	0.0003	a:3205 t:1 g:0 c:0	4983	1	0.0002	a:4982 t:0 g:1 c:0	2766	0	0	a:2766 t:0 g:0 c:0	3771	1	0.0003	a:3770 t:0 g:1 c:0	3358	0	0	a:3358 t:0 g:0 c:0	3559	2	0.0006	a:3557 t:0 g:2 c:0	3299
646	1133	1	0.0009	a:0 t:0 g:1132 c:1	1954	0	0	a:0 t:0 g:1954 c:0	1891	6	0.0032	a:6 t:0 g:1885 c:0	2899	0	0	a:0 t:0 g:2899 c:0	3728	0	0	a:0 t:0 g:3728 c:0	2237	0	0	a:0 t:0 g:2237 c:0	2869	1	0.0003	a:1 t:0 g:2868 c:0	2460	29	0.0118	a:28 t:1 g:2431 c:0	2546	8	0.0031	a:8 t:0 g:2538 c:0	2635	12	0.0046	a:9 t:3 g:2623 c:0	3066	10	0.0033	a:3 t:5 g:3056 c:2	1941	24	0.0124	a:23 t:1 g:1917 c:0	2905
647	1281	0	0	a:0 t:1281 g:0 c:0	2182	0	0	a:0 t:2182 g:0 c:0	2291	0	0	a:0 t:2291 g:0 c:0	4067	0	0	a:0 t:4067 g:0 c:0	4040	0	0	a:0 t:4040 g:0 c:0	2455	1	0.0004	a:0 t:2454 g:0 c:1	3189	0	0	a:0 t:3189 g:0 c:0	5212	1	0.0002	a:0 t:5211 g:1 c:0	2762	0	0	a:0 t:2762 g:0 c:0	4298	0	0	a:0 t:4298 g:0 c:0	3339	1	0.0003	a:0 t:3338 g:0 c:1	3781	0	0	a:0 t:3781 g:0 c:0	3284
648	1240	0	0	a:0 t:0 g:1240 c:0	2144	0	0	a:0 t:0 g:2144 c:0	2161	3	0.0014	a:0 t:3 g:2158 c:0	3791	2	0.0005	a:1 t:1 g:3789 c:0	3935	0	0	a:0 t:0 g:3935 c:0	2414	0	0	a:0 t:0 g:2414 c:0	3072	1	0.0003	a:0 t:1 g:3071 c:0	4203	4	0.001	a:1 t:3 g:4199 c:0	2700	4	0.0015	a:4 t:0 g:2696 c:0	2961	0	0	a:0 t:0 g:2961 c:0	3242	2	0.0006	a:2 t:0 g:3240 c:0	2836	3	0.0011	a:0 t:3 g:2833 c:0	3148
649	1247	0	0	a:0 t:0 g:1247 c:0	2152	3	0.0014	a:3 t:0 g:2149 c:0	2176	0	0	a:0 t:0 g:2176 c:0	3840	0	0	a:0 t:0 g:3840 c:0	3934	0	0	a:0 t:0 g:3934 c:0	2421	0	0	a:0 t:0 g:2421 c:0	3085	0	0	a:0 t:0 g:3085 c:0	4468	0	0	a:0 t:0 g:4468 c:0	2699	1	0.0004	a:1 t:0 g:2698 c:0	3021	0	0	a:0 t:0 g:3021 c:0	3252	0	0	a:0 t:0 g:3252 c:0	3021	0	0	a:0 t:0 g:3021 c:0	3167
650	1241	0	0	a:0 t:0 g:1241 c:0	2154	0	0	a:0 t:0 g:2154 c:0	2192	0	0	a:0 t:0 g:2192 c:0	3865	5	0.0013	a:0 t:0 g:3860 c:5	3950	0	0	a:0 t:0 g:3950 c:0	2425	0	0	a:0 t:0 g:2425 c:0	3091	0	0	a:0 t:0 g:3091 c:0	4469	4	0.0009	a:1 t:1 g:4465 c:2	2698	0	0	a:0 t:0 g:2698 c:0	3022	5	0.0017	a:0 t:0 g:3017 c:5	3260	0	0	a:0 t:0 g:3260 c:0	3038	1	0.0003	a:0 t:0 g:3037 c:1	3168
651	1293	8	0.0062	a:0 t:7 g:1 c:1285	2215	0	0	a:0 t:0 g:0 c:2215	2391	0	0	a:0 t:0 g:0 c:2391	4076	0	0	a:0 t:0 g:0 c:4076	4071	6	0.0015	a:2 t:4 g:0 c:4065	2473	0	0	a:0 t:0 g:0 c:2473	3210	2	0.0006	a:2 t:0 g:0 c:3208	5487	0	0	a:0 t:0 g:0 c:5487	2762	0	0	a:0 t:0 g:0 c:2762	3872	1	0.0003	a:0 t:1 g:0 c:3871	3385	6	0.0018	a:1 t:5 g:0 c:3379	3851	0	0	a:0 t:0 g:0 c:3851	3324
652	1292	0	0	a:0 t:0 g:0 c:1292	2209	1	0.0005	a:0 t:1 g:0 c:2208	2390	0	0	a:0 t:0 g:0 c:2390	4078	5	0.0012	a:0 t:1 g:4 c:4073	4061	3	0.0007	a:2 t:1 g:0 c:4058	2470	1	0.0004	a:0 t:1 g:0 c:2469	3200	0	0	a:0 t:0 g:0 c:3200	5473	3	0.0005	a:0 t:2 g:1 c:5470	2762	1	0.0004	a:0 t:1 g:0 c:2761	3876	6	0.0015	a:0 t:1 g:5 c:3870	3375	2	0.0006	a:0 t:2 g:0 c:3373	3838	2	0.0005	a:0 t:0 g:2 c:3836	3313
653	1301	0	0	a:0 t:1301 g:0 c:0	2202	0	0	a:0 t:2202 g:0 c:0	2408	0	0	a:0 t:2408 g:0 c:0	4162	3	0.0007	a:0 t:4159 g:0 c:3	4070	0	0	a:0 t:4070 g:0 c:0	2471	0	0	a:0 t:2471 g:0 c:0	3216	2	0.0006	a:0 t:3214 g:0 c:2	5674	1	0.0002	a:0 t:5673 g:0 c:1	2777	0	0	a:0 t:2777 g:0 c:0	4156	2	0.0005	a:0 t:4154 g:0 c:2	3380	1	0.0003	a:0 t:3379 g:0 c:1	3975	1	0.0003	a:0 t:3974 g:1 c:0	3325
654	1292	1	0.0008	a:0 t:1 g:0 c:1291	2204	1	0.0005	a:1 t:0 g:0 c:2203	2397	7	0.0029	a:0 t:7 g:0 c:2390	4287	0	0	a:0 t:0 g:0 c:4287	4047	6	0.0015	a:1 t:5 g:0 c:4041	2474	0	0	a:0 t:0 g:0 c:2474	3190	0	0	a:0 t:0 g:0 c:3190	5732	2	0.0003	a:0 t:0 g:2 c:5730	2766	49	0.0177	a:0 t:49 g:0 c:2717	4341	3	0.0007	a:0 t:3 g:0 c:4338	3342	0	0	a:0 t:0 g:0 c:3342	4032	1	0.0002	a:0 t:0 g:1 c:4031	3290
655	1287	0	0	a:1287 t:0 g:0 c:0	2194	0	0	a:2194 t:0 g:0 c:0	2394	0	0	a:2394 t:0 g:0 c:0	4471	0	0	a:4471 t:0 g:0 c:0	4039	0	0	a:4039 t:0 g:0 c:0	2470	0	0	a:2470 t:0 g:0 c:0	3174	0	0	a:3174 t:0 g:0 c:0	5837	2	0.0003	a:5835 t:0 g:2 c:0	2761	0	0	a:2761 t:0 g:0 c:0	4644	0	0	a:4644 t:0 g:0 c:0	3325	0	0	a:3325 t:0 g:0 c:0	4139	0	0	a:4139 t:0 g:0 c:0	3279
656	1278	0	0	a:0 t:0 g:1278 c:0	2189	0	0	a:0 t:0 g:2189 c:0	2394	0	0	a:0 t:0 g:2394 c:0	4356	0	0	a:0 t:0 g:4356 c:0	4035	0	0	a:0 t:0 g:4035 c:0	2467	0	0	a:0 t:0 g:2467 c:0	3163	0	0	a:0 t:0 g:3163 c:0	5812	0	0	a:0 t:0 g:5812 c:0	2757	0	0	a:0 t:0 g:2757 c:0	4476	0	0	a:0 t:0 g:4476 c:0	3320	0	0	a:0 t:0 g:3320 c:0	4119	0	0	a:0 t:0 g:4119 c:0	3274
657	1280	0	0	a:0 t:1280 g:0 c:0	2193	0	0	a:0 t:2193 g:0 c:0	2402	1	0.0004	a:0 t:2401 g:0 c:1	4331	0	0	a:0 t:4331 g:0 c:0	4042	0	0	a:0 t:4042 g:0 c:0	2462	0	0	a:0 t:2462 g:0 c:0	3162	2	0.0006	a:0 t:3160 g:0 c:2	5829	0	0	a:0 t:5829 g:0 c:0	2758	1	0.0004	a:0 t:2757 g:0 c:1	4375	0	0	a:0 t:4375 g:0 c:0	3333	3	0.0009	a:0 t:3330 g:0 c:3	4114	0	0	a:0 t:4114 g:0 c:0	3270
658	1290	0	0	a:0 t:0 g:0 c:1290	2209	0	0	a:0 t:0 g:0 c:2209	2405	0	0	a:0 t:0 g:0 c:2405	4226	0	0	a:0 t:0 g:0 c:4226	4059	0	0	a:0 t:0 g:0 c:4059	2468	0	0	a:0 t:0 g:0 c:2468	3213	2	0.0006	a:0 t:2 g:0 c:3211	5757	0	0	a:0 t:0 g:0 c:5757	2769	1	0.0004	a:0 t:1 g:0 c:2768	4237	0	0	a:0 t:0 g:0 c:4237	3367	0	0	a:0 t:0 g:0 c:3367	4032	0	0	a:0 t:0 g:0 c:4032	3312
659	1285	0	0	a:0 t:0 g:0 c:1285	2204	0	0	a:0 t:0 g:0 c:2204	2396	1	0.0004	a:0 t:1 g:0 c:2395	4177	0	0	a:0 t:0 g:0 c:4177	4033	0	0	a:0 t:0 g:0 c:4033	2446	0	0	a:0 t:0 g:0 c:2446	3181	0	0	a:0 t:0 g:0 c:3181	5611	1	0.0002	a:0 t:1 g:0 c:5610	2764	0	0	a:0 t:0 g:0 c:2764	4194	0	0	a:0 t:0 g:0 c:4194	3350	0	0	a:0 t:0 g:0 c:3350	3891	0	0	a:0 t:0 g:0 c:3891	3277
660	1257	1	0.0008	a:1 t:0 g:1256 c:0	2191	0	0	a:0 t:0 g:2191 c:0	2387	0	0	a:0 t:0 g:2387 c:0	4162	1	0.0002	a:1 t:0 g:4161 c:0	4010	4	0.001	a:4 t:0 g:4006 c:0	2429	0	0	a:0 t:0 g:2429 c:0	3134	2	0.0006	a:0 t:0 g:3132 c:2	5376	3	0.0006	a:3 t:0 g:5373 c:0	2756	0	0	a:0 t:0 g:2756 c:0	4236	0	0	a:0 t:0 g:4236 c:0	3331	1	0.0003	a:0 t:1 g:3330 c:0	3707	0	0	a:0 t:0 g:3707 c:0	3218
661	1191	0	0	a:0 t:1191 g:0 c:0	2111	0	0	a:0 t:2111 g:0 c:0	2314	0	0	a:0 t:2314 g:0 c:0	4066	0	0	a:0 t:4066 g:0 c:0	3886	1	0.0003	a:0 t:3885 g:0 c:1	2341	0	0	a:0 t:2341 g:0 c:0	2932	1	0.0003	a:0 t:2931 g:1 c:0	4641	0	0	a:0 t:4641 g:0 c:0	2715	0	0	a:0 t:2715 g:0 c:0	4166	0	0	a:0 t:4166 g:0 c:0	3234	0	0	a:0 t:3234 g:0 c:0	3251	0	0	a:0 t:3251 g:0 c:0	2937
662	1205	0	0	a:0 t:1205 g:0 c:0	2115	0	0	a:0 t:2115 g:0 c:0	2317	0	0	a:0 t:2317 g:0 c:0	4109	0	0	a:0 t:4109 g:0 c:0	3901	0	0	a:0 t:3901 g:0 c:0	2337	0	0	a:0 t:2337 g:0 c:0	2951	0	0	a:0 t:2951 g:0 c:0	4691	0	0	a:0 t:4691 g:0 c:0	2714	0	0	a:0 t:2714 g:0 c:0	4225	0	0	a:0 t:4225 g:0 c:0	3251	0	0	a:0 t:3251 g:0 c:0	3354	0	0	a:0 t:3354 g:0 c:0	2975
663	1200	0	0	a:0 t:1200 g:0 c:0	2106	0	0	a:0 t:2106 g:0 c:0	2314	1	0.0004	a:0 t:2313 g:0 c:1	4063	0	0	a:0 t:4063 g:0 c:0	3900	0	0	a:0 t:3900 g:0 c:0	2336	0	0	a:0 t:2336 g:0 c:0	2942	0	0	a:0 t:2942 g:0 c:0	4578	0	0	a:0 t:4578 g:0 c:0	2711	0	0	a:0 t:2711 g:0 c:0	4214	0	0	a:0 t:4214 g:0 c:0	3241	2	0.0006	a:0 t:3239 g:0 c:2	3282	0	0	a:0 t:3282 g:0 c:0	2966
664	1269	0	0	a:0 t:0 g:0 c:1269	2182	0	0	a:0 t:0 g:0 c:2182	2409	0	0	a:0 t:0 g:0 c:2409	4197	1	0.0002	a:0 t:1 g:0 c:4196	4032	0	0	a:0 t:0 g:0 c:4032	2427	1	0.0004	a:0 t:1 g:0 c:2426	3140	0	0	a:0 t:0 g:0 c:3140	5196	0	0	a:0 t:0 g:0 c:5196	2752	0	0	a:0 t:0 g:0 c:2752	4412	1	0.0002	a:0 t:0 g:1 c:4411	3341	0	0	a:0 t:0 g:0 c:3341	3691	0	0	a:0 t:0 g:0 c:3691	3231
665	1244	0	0	a:0 t:1244 g:0 c:0	2153	0	0	a:0 t:2153 g:0 c:0	2322	0	0	a:0 t:2322 g:0 c:0	3886	1	0.0003	a:0 t:3885 g:0 c:1	3935	0	0	a:0 t:3935 g:0 c:0	2364	1	0.0004	a:0 t:2363 g:0 c:1	3068	0	0	a:0 t:3068 g:0 c:0	4799	0	0	a:0 t:4799 g:0 c:0	2700	0	0	a:0 t:2700 g:0 c:0	4075	1	0.0002	a:0 t:4074 g:0 c:1	3232	0	0	a:0 t:3232 g:0 c:0	3386	0	0	a:0 t:3386 g:0 c:0	3175
666	1299	1	0.0008	a:1 t:0 g:0 c:1298	2216	0	0	a:0 t:0 g:0 c:2216	2398	4	0.0017	a:0 t:4 g:0 c:2394	4347	0	0	a:0 t:0 g:0 c:4347	4068	1	0.0002	a:0 t:1 g:0 c:4067	2462	1	0.0004	a:0 t:1 g:0 c:2461	3228	0	0	a:0 t:0 g:0 c:3228	5698	0	0	a:0 t:0 g:0 c:5698	2764	2	0.0007	a:1 t:1 g:0 c:2762	4535	0	0	a:0 t:0 g:0 c:4535	3354	3	0.0009	a:2 t:1 g:0 c:3351	3945	0	0	a:0 t:0 g:0 c:3945	3341
667	1301	0	0	a:0 t:1301 g:0 c:0	2216	0	0	a:0 t:2216 g:0 c:0	2392	1	0.0004	a:0 t:2391 g:0 c:1	4403	0	0	a:0 t:4403 g:0 c:0	4072	1	0.0002	a:0 t:1 g:0 c:4071	2463	0	0	a:0 t:0 g:0 c:2463	3222	1	0.0003	a:0 t:3221 g:0 c:1	5735	1	0.0002	a:0 t:5734 g:0 c:1	2767	3	0.0011	a:0 t:3 g:0 c:2764	4563	1	0.0002	a:1 t:0 g:0 c:4562	3365	1	0.0003	a:0 t:1 g:0 c:3364	3944	10	0.0025	a:0 t:10 g:0 c:3934	3344
668	1301	0	0	a:0 t:1301 g:0 c:0	2217	0	0	a:0 t:2217 g:0 c:0	2392	0	0	a:0 t:2392 g:0 c:0	4403	0	0	a:0 t:4403 g:0 c:0	4078	2	0.0005	a:0 t:4076 g:2 c:0	2471	1	0.0004	a:0 t:2470 g:0 c:1	3225	0	0	a:0 t:3225 g:0 c:0	5765	0	0	a:0 t:5765 g:0 c:0	2772	2	0.0007	a:2 t:2770 g:0 c:0	4605	1	0.0002	a:0 t:4604 g:0 c:1	3371	0	0	a:0 t:3371 g:0 c:0	4060	1	0.0002	a:0 t:4059 g:0 c:1	3346
669	1302	0	0	a:0 t:0 g:1302 c:0	2212	595	0.269	a:1 t:0 g:1617 c:594	2422	0	0	a:0 t:0 g:2422 c:0	4278	0	0	a:0 t:0 g:4278 c:0	4110	7	0.0017	a:7 t:0 g:4103 c:0	2470	0	0	a:0 t:0 g:2470 c:0	3234	0	0	a:0 t:0 g:3234 c:0	5634	0	0	a:0 t:0 g:5634 c:0	2778	8	0.0029	a:7 t:1 g:2770 c:0	4560	0	0	a:0 t:0 g:4560 c:0	3379	5	0.0015	a:5 t:0 g:3374 c:0	4052	1	0.0002	a:1 t:0 g:4051 c:0	3341
670	1301	0	0	a:0 t:0 g:1301 c:0	2211	0	0	a:0 t:0 g:2211 c:0	2411	1	0.0004	a:1 t:0 g:2410 c:0	4191	1	0.0002	a:1 t:0 g:4190 c:0	4115	10	0.0024	a:6 t:3 g:4105 c:1	2470	0	0	a:0 t:0 g:2470 c:0	3232	2	0.0006	a:1 t:1 g:3230 c:0	5554	8	0.0014	a:8 t:0 g:5546 c:0	2783	1	0.0004	a:1 t:0 g:2782 c:0	4539	0	0	a:0 t:0 g:4539 c:0	3385	5	0.0015	a:3 t:2 g:3380 c:0	4035	1	0.0002	a:1 t:0 g:4034 c:0	3339
671	1302	0	0	a:0 t:0 g:0 c:1302	2212	0	0	a:0 t:0 g:0 c:2212	2415	2	0.0008	a:1 t:1 g:0 c:2413	4233	1	0.0002	a:0 t:1 g:0 c:4232	4120	0	0	a:0 t:0 g:0 c:4120	2474	0	0	a:0 t:0 g:0 c:2474	3235	2	0.0006	a:1 t:1 g:0 c:3233	5582	0	0	a:0 t:0 g:0 c:5582	2753	0	0	a:0 t:0 g:0 c:2753	4525	0	0	a:0 t:0 g:0 c:4525	3396	0	0	a:0 t:0 g:0 c:3396	4033	1	0.0002	a:0 t:1 g:0 c:4032	3343
672	1301	0	0	a:0 t:1301 g:0 c:0	2204	1	0.0005	a:1 t:2203 g:0 c:0	2396	0	0	a:0 t:2396 g:0 c:0	4237	0	0	a:0 t:4237 g:0 c:0	4108	0	0	a:0 t:4108 g:0 c:0	2464	0	0	a:0 t:2464 g:0 c:0	3229	0	0	a:0 t:3229 g:0 c:0	5575	1	0.0002	a:0 t:5574 g:0 c:1	2745	235	0.0856	a:0 t:2510 g:0 c:235	4517	37	0.0082	a:0 t:4480 g:0 c:37	3392	2	0.0006	a:0 t:3390 g:0 c:2	4030	0	0	a:0 t:4030 g:0 c:0	3336
673	1300	0	0	a:0 t:0 g:0 c:1300	2201	0	0	a:0 t:0 g:0 c:2201	2397	0	0	a:0 t:0 g:0 c:2397	4328	0	0	a:0 t:0 g:0 c:4328	4096	0	0	a:0 t:0 g:0 c:4096	2453	0	0	a:0 t:0 g:0 c:2453	3228	0	0	a:0 t:0 g:0 c:3228	5692	1	0.0002	a:0 t:1 g:0 c:5691	2744	0	0	a:0 t:0 g:0 c:2744	4525	2	0.0004	a:0 t:2 g:0 c:4523	3388	0	0	a:0 t:0 g:0 c:3388	4047	0	0	a:0 t:0 g:0 c:4047	3334
674	1289	0	0	a:1289 t:0 g:0 c:0	2186	0	0	a:2186 t:0 g:0 c:0	2381	0	0	a:2381 t:0 g:0 c:0	4218	0	0	a:4218 t:0 g:0 c:0	4063	0	0	a:4063 t:0 g:0 c:0	2422	0	0	a:2422 t:0 g:0 c:0	3215	0	0	a:3215 t:0 g:0 c:0	5541	0	0	a:5541 t:0 g:0 c:0	2742	0	0	a:2742 t:0 g:0 c:0	4469	0	0	a:4469 t:0 g:0 c:0	3355	0	0	a:3355 t:0 g:0 c:0	3991	1	0.0003	a:3990 t:0 g:1 c:0	3314
675	1273	1	0.0008	a:1 t:0 g:1272 c:0	2171	0	0	a:0 t:0 g:2171 c:0	2312	2	0.0009	a:2 t:0 g:2310 c:0	3983	1	0.0003	a:1 t:0 g:3982 c:0	4004	1	0.0002	a:1 t:0 g:4003 c:0	2403	1	0.0004	a:1 t:0 g:2402 c:0	3177	3	0.0009	a:3 t:0 g:3174 c:0	5344	0	0	a:0 t:0 g:5344 c:0	2724	1	0.0004	a:1 t:0 g:2723 c:0	4340	0	0	a:0 t:0 g:4340 c:0	3296	2	0.0006	a:1 t:1 g:3294 c:0	3904	0	0	a:0 t:0 g:3904 c:0	3261
676	1226	0	0	a:0 t:1226 g:0 c:0	2087	0	0	a:0 t:2087 g:0 c:0	2225	0	0	a:0 t:2225 g:0 c:0	3611	0	0	a:0 t:3611 g:0 c:0	3898	0	0	a:0 t:3898 g:0 c:0	2289	0	0	a:0 t:2289 g:0 c:0	3069	0	0	a:0 t:3069 g:0 c:0	4870	0	0	a:0 t:4870 g:0 c:0	2654	1	0.0004	a:0 t:2653 g:1 c:0	4016	0	0	a:0 t:4016 g:0 c:0	3208	0	0	a:0 t:3208 g:0 c:0	3614	0	0	a:0 t:3614 g:0 c:0	3168
677	1218	0	0	a:0 t:1218 g:0 c:0	2060	0	0	a:0 t:2060 g:0 c:0	2215	0	0	a:0 t:2215 g:0 c:0	3580	0	0	a:0 t:3580 g:0 c:0	3880	0	0	a:0 t:3880 g:0 c:0	2243	0	0	a:0 t:2243 g:0 c:0	3055	0	0	a:0 t:3055 g:0 c:0	4846	1	0.0002	a:0 t:4845 g:0 c:1	2639	0	0	a:0 t:2639 g:0 c:0	3991	0	0	a:0 t:3991 g:0 c:0	3189	0	0	a:0 t:3189 g:0 c:0	3612	0	0	a:0 t:3612 g:0 c:0	3146
678	1213	1	0.0008	a:0 t:1212 g:0 c:1	2053	0	0	a:0 t:2053 g:0 c:0	2223	0	0	a:0 t:2223 g:0 c:0	3566	0	0	a:0 t:3566 g:0 c:0	3890	0	0	a:0 t:3890 g:0 c:0	2227	0	0	a:0 t:2227 g:0 c:0	3047	4	0.0013	a:0 t:3043 g:0 c:4	4828	0	0	a:0 t:4828 g:0 c:0	2639	4	0.0015	a:3 t:2635 g:0 c:1	3990	0	0	a:0 t:3990 g:0 c:0	3191	0	0	a:0 t:3191 g:0 c:0	3608	0	0	a:0 t:3608 g:0 c:0	3137
679	1251	0	0	a:1251 t:0 g:0 c:0	2089	0	0	a:2089 t:0 g:0 c:0	2322	0	0	a:2322 t:0 g:0 c:0	3872	2	0.0005	a:3870 t:0 g:0 c:2	4014	0	0	a:4014 t:0 g:0 c:0	2276	1	0.0004	a:2275 t:0 g:0 c:1	3163	0	0	a:3163 t:0 g:0 c:0	5302	3	0.0006	a:5299 t:0 g:0 c:3	2693	0	0	a:2693 t:0 g:0 c:0	4309	0	0	a:4309 t:0 g:0 c:0	3312	3	0.0009	a:3309 t:0 g:0 c:3	3877	0	0	a:3877 t:0 g:0 c:0	3253
680	1283	0	0	a:0 t:0 g:0 c:1283	2164	0	0	a:0 t:0 g:0 c:2164	2385	0	0	a:0 t:0 g:0 c:2385	4054	2	0.0005	a:0 t:2 g:0 c:4052	4070	3	0.0007	a:1 t:2 g:0 c:4067	2375	0	0	a:0 t:0 g:0 c:2375	3204	0	0	a:0 t:0 g:0 c:3204	5497	3	0.0005	a:1 t:2 g:0 c:5494	2742	1	0.0004	a:0 t:1 g:0 c:2741	4436	0	0	a:0 t:0 g:0 c:4436	3349	0	0	a:0 t:0 g:0 c:3349	3985	0	0	a:0 t:0 g:0 c:3985	3314
681	1247	0	0	a:0 t:1247 g:0 c:0	2084	0	0	a:0 t:2084 g:0 c:0	2315	1	0.0004	a:1 t:2314 g:0 c:0	3501	0	0	a:0 t:3501 g:0 c:0	3995	2	0.0005	a:1 t:3993 g:1 c:0	2248	0	0	a:0 t:2248 g:0 c:0	3142	0	0	a:0 t:3142 g:0 c:0	4931	3	0.0006	a:0 t:4928 g:0 c:3	2630	0	0	a:0 t:2630 g:0 c:0	3873	0	0	a:0 t:3873 g:0 c:0	3271	1	0.0003	a:0 t:3270 g:0 c:1	3564	0	0	a:0 t:3564 g:0 c:0	3229
682	1289	0	0	a:1289 t:0 g:0 c:0	2174	0	0	a:2174 t:0 g:0 c:0	2405	0	0	a:2405 t:0 g:0 c:0	4074	0	0	a:4074 t:0 g:0 c:0	4080	0	0	a:4080 t:0 g:0 c:0	2408	0	0	a:2408 t:0 g:0 c:0	3217	0	0	a:3217 t:0 g:0 c:0	5418	0	0	a:5418 t:0 g:0 c:0	2736	1	0.0004	a:2735 t:0 g:1 c:0	4318	0	0	a:4318 t:0 g:0 c:0	3355	0	0	a:3355 t:0 g:0 c:0	3896	0	0	a:3896 t:0 g:0 c:0	3318
683	1289	0	0	a:0 t:0 g:1289 c:0	2177	0	0	a:0 t:0 g:2177 c:0	2398	0	0	a:0 t:0 g:2398 c:0	4070	0	0	a:0 t:0 g:4070 c:0	4072	4	0.001	a:4 t:0 g:4068 c:0	2407	1	0.0004	a:1 t:0 g:2406 c:0	3217	0	0	a:0 t:0 g:3217 c:0	5448	1	0.0002	a:1 t:0 g:5447 c:0	2734	4	0.0015	a:4 t:0 g:2730 c:0	4326	0	0	a:0 t:0 g:4326 c:0	3348	0	0	a:0 t:0 g:3348 c:0	3885	0	0	a:0 t:0 g:3885 c:0	3315
684	1281	0	0	a:0 t:1281 g:0 c:0	2160	0	0	a:0 t:2160 g:0 c:0	2399	0	0	a:0 t:2399 g:0 c:0	4163	1	0.0002	a:0 t:4162 g:0 c:1	4074	0	0	a:0 t:4074 g:0 c:0	2385	0	0	a:0 t:2385 g:0 c:0	3212	2	0.0006	a:0 t:3210 g:0 c:2	5574	0	0	a:0 t:5574 g:0 c:0	2732	1	0.0004	a:0 t:2731 g:0 c:1	4438	0	0	a:0 t:4438 g:0 c:0	3353	1	0.0003	a:0 t:3352 g:0 c:1	3967	0	0	a:0 t:3967 g:0 c:0	3314
685	1284	0	0	a:0 t:0 g:1284 c:0	2155	0	0	a:0 t:0 g:2155 c:0	2386	0	0	a:0 t:0 g:2386 c:0	4157	1	0.0002	a:1 t:0 g:4156 c:0	4075	1	0.0002	a:1 t:0 g:4074 c:0	2404	0	0	a:0 t:0 g:2404 c:0	3218	0	0	a:0 t:0 g:3218 c:0	5571	0	0	a:0 t:0 g:5571 c:0	2732	0	0	a:0 t:0 g:2732 c:0	4414	0	0	a:0 t:0 g:4414 c:0	3366	1	0.0003	a:1 t:0 g:3365 c:0	3947	0	0	a:0 t:0 g:3947 c:0	3314
686	1266	0	0	a:0 t:0 g:0 c:1266	2111	0	0	a:0 t:0 g:0 c:2111	2326	1	0.0004	a:0 t:1 g:0 c:2325	4108	1	0.0002	a:0 t:1 g:0 c:4107	4018	0	0	a:0 t:0 g:0 c:4018	2344	0	0	a:0 t:0 g:0 c:2344	3139	1	0.0003	a:0 t:1 g:0 c:3138	5482	2	0.0004	a:0 t:2 g:0 c:5480	2696	0	0	a:0 t:0 g:0 c:2696	4341	1	0.0002	a:0 t:1 g:0 c:4340	3327	0	0	a:0 t:0 g:0 c:3327	3889	0	0	a:0 t:0 g:0 c:3889	3245
687	1263	0	0	a:0 t:0 g:0 c:1263	2110	0	0	a:0 t:0 g:0 c:2110	2324	1	0.0004	a:0 t:1 g:0 c:2323	4100	1	0.0002	a:0 t:1 g:0 c:4099	4011	0	0	a:0 t:0 g:0 c:4011	2338	1	0.0004	a:0 t:1 g:0 c:2337	3133	2	0.0006	a:1 t:0 g:1 c:3131	5450	0	0	a:0 t:0 g:0 c:5450	2684	1	0.0004	a:0 t:1 g:0 c:2683	4316	0	0	a:0 t:0 g:0 c:4316	3316	6	0.0018	a:0 t:6 g:0 c:3310	3865	0	0	a:0 t:0 g:0 c:3865	3232
688	1274	0	0	a:1274 t:0 g:0 c:0	2147	0	0	a:2147 t:0 g:0 c:0	2329	0	0	a:2329 t:0 g:0 c:0	4163	0	0	a:4163 t:0 g:0 c:0	4011	1	0.0002	a:4010 t:1 g:0 c:0	2376	0	0	a:2376 t:0 g:0 c:0	3139	2	0.0006	a:3137 t:0 g:2 c:0	5460	1	0.0002	a:5459 t:1 g:0 c:0	2705	0	0	a:2705 t:0 g:0 c:0	4371	1	0.0002	a:4370 t:1 g:0 c:0	3311	0	0	a:3311 t:0 g:0 c:0	3876	0	0	a:3876 t:0 g:0 c:0	3241
689	1228	0	0	a:0 t:1228 g:0 c:0	2077	0	0	a:0 t:2077 g:0 c:0	2257	0	0	a:0 t:2257 g:0 c:0	3701	0	0	a:0 t:3701 g:0 c:0	3843	0	0	a:0 t:3843 g:0 c:0	2301	0	0	a:0 t:2301 g:0 c:0	3030	2	0.0007	a:0 t:3028 g:2 c:0	4691	0	0	a:0 t:4691 g:0 c:0	2585	0	0	a:0 t:2585 g:0 c:0	4011	0	0	a:0 t:4011 g:0 c:0	3190	0	0	a:0 t:3190 g:0 c:0	3269	0	0	a:0 t:3269 g:0 c:0	3101
690	1223	0	0	a:0 t:1223 g:0 c:0	2080	0	0	a:0 t:2080 g:0 c:0	2263	0	0	a:0 t:2263 g:0 c:0	3718	0	0	a:0 t:3718 g:0 c:0	3837	0	0	a:0 t:3837 g:0 c:0	2307	0	0	a:0 t:2307 g:0 c:0	3024	1	0.0003	a:0 t:3023 g:0 c:1	4671	0	0	a:0 t:4671 g:0 c:0	2586	0	0	a:0 t:2586 g:0 c:0	4014	0	0	a:0 t:4014 g:0 c:0	3184	0	0	a:0 t:3184 g:0 c:0	3242	0	0	a:0 t:3242 g:0 c:0	3095
691	1213	0	0	a:0 t:1213 g:0 c:0	2072	0	0	a:0 t:2072 g:0 c:0	2258	0	0	a:0 t:2258 g:0 c:0	3682	0	0	a:0 t:3682 g:0 c:0	3819	1	0.0003	a:0 t:3818 g:0 c:1	2296	0	0	a:0 t:2296 g:0 c:0	3008	0	0	a:0 t:3008 g:0 c:0	4617	0	0	a:0 t:4617 g:0 c:0	2578	0	0	a:0 t:2578 g:0 c:0	3983	3	0.0008	a:0 t:3980 g:0 c:3	3181	0	0	a:0 t:3181 g:0 c:0	3189	0	0	a:0 t:3189 g:0 c:0	3074
692	1240	0	0	a:0 t:0 g:1240 c:0	2073	0	0	a:0 t:0 g:2073 c:0	2329	0	0	a:0 t:0 g:2329 c:0	3762	0	0	a:0 t:0 g:3762 c:0	3938	1	0.0003	a:1 t:0 g:3937 c:0	2312	1	0.0004	a:1 t:0 g:2311 c:0	3104	1	0.0003	a:1 t:0 g:3103 c:0	4872	0	0	a:0 t:0 g:4872 c:0	2653	5	0.0019	a:4 t:1 g:2648 c:0	4014	0	0	a:0 t:0 g:4014 c:0	3269	0	0	a:0 t:0 g:3269 c:0	3438	0	0	a:0 t:0 g:3438 c:0	3193
693	1109	0	0	a:0 t:1109 g:0 c:0	1673	0	0	a:0 t:1673 g:0 c:0	2163	0	0	a:0 t:2163 g:0 c:0	2921	0	0	a:0 t:2921 g:0 c:0	3627	0	0	a:0 t:3627 g:0 c:0	1947	0	0	a:0 t:1947 g:0 c:0	2834	2	0.0007	a:0 t:2832 g:0 c:2	3548	0	0	a:0 t:3548 g:0 c:0	2340	4	0.0017	a:0 t:2336 g:0 c:4	3167	0	0	a:0 t:3167 g:0 c:0	3011	0	0	a:0 t:3011 g:0 c:0	2493	1	0.0004	a:0 t:2492 g:1 c:0	2903
694	1101	0	0	a:0 t:1101 g:0 c:0	1666	0	0	a:0 t:1666 g:0 c:0	2174	0	0	a:0 t:2174 g:0 c:0	2960	0	0	a:0 t:2960 g:0 c:0	3639	0	0	a:0 t:3639 g:0 c:0	1931	0	0	a:0 t:1931 g:0 c:0	2839	1	0.0004	a:0 t:2838 g:0 c:1	3607	0	0	a:0 t:3607 g:0 c:0	2304	0	0	a:0 t:2304 g:0 c:0	3174	0	0	a:0 t:3174 g:0 c:0	3009	0	0	a:0 t:3009 g:0 c:0	2552	0	0	a:0 t:2552 g:0 c:0	2909
695	1257	0	0	a:0 t:0 g:0 c:1257	2119	1	0.0005	a:1 t:0 g:0 c:2118	2364	1	0.0004	a:1 t:0 g:0 c:2363	3964	2	0.0005	a:0 t:2 g:0 c:3962	4018	0	0	a:0 t:0 g:0 c:4018	2363	0	0	a:0 t:0 g:0 c:2363	3154	1	0.0003	a:0 t:1 g:0 c:3153	5116	3	0.0006	a:1 t:2 g:0 c:5113	2677	1	0.0004	a:1 t:0 g:0 c:2676	4143	0	0	a:0 t:0 g:0 c:4143	3294	1	0.0003	a:1 t:0 g:0 c:3293	3633	0	0	a:0 t:0 g:0 c:3633	3262
696	1265	2	0.0016	a:1263 t:0 g:1 c:1	2166	1	0.0005	a:2165 t:0 g:1 c:0	2355	2	0.0008	a:2353 t:0 g:1 c:1	4110	0	0	a:4110 t:0 g:0 c:0	4018	2	0.0005	a:4016 t:0 g:2 c:0	2396	0	0	a:2396 t:0 g:0 c:0	3138	0	0	a:3138 t:0 g:0 c:0	5314	2	0.0004	a:5312 t:0 g:2 c:0	2687	13	0.0048	a:2674 t:0 g:12 c:1	4282	0	0	a:4282 t:0 g:0 c:0	3287	0	0	a:3287 t:0 g:0 c:0	3809	0	0	a:3809 t:0 g:0 c:0	3265
697	1269	0	0	a:0 t:0 g:1269 c:0	2173	0	0	a:0 t:0 g:2173 c:0	2346	1	0.0004	a:1 t:0 g:2345 c:0	4100	1	0.0002	a:1 t:0 g:4099 c:0	4014	0	0	a:0 t:0 g:4014 c:0	2416	0	0	a:0 t:0 g:2416 c:0	3143	1	0.0003	a:1 t:0 g:3142 c:0	5317	1	0.0002	a:1 t:0 g:5316 c:0	2702	4	0.0015	a:4 t:0 g:2698 c:0	4320	0	0	a:0 t:0 g:4320 c:0	3285	2	0.0006	a:0 t:2 g:3283 c:0	3831	0	0	a:0 t:0 g:3831 c:0	3263
698	1271	0	0	a:0 t:1271 g:0 c:0	2185	0	0	a:0 t:2185 g:0 c:0	2346	0	0	a:0 t:2346 g:0 c:0	4083	1	0.0002	a:0 t:4082 g:0 c:1	4027	0	0	a:0 t:4027 g:0 c:0	2424	0	0	a:0 t:2424 g:0 c:0	3146	0	0	a:0 t:3146 g:0 c:0	5332	0	0	a:0 t:5332 g:0 c:0	2717	0	0	a:0 t:2717 g:0 c:0	4356	0	0	a:0 t:4356 g:0 c:0	3300	0	0	a:0 t:3300 g:0 c:0	3819	0	0	a:0 t:3819 g:0 c:0	3260
699	1242	1	0.0008	a:1 t:0 g:1241 c:0	2160	0	0	a:0 t:0 g:2160 c:0	2304	0	0	a:0 t:0 g:2304 c:0	3803	0	0	a:0 t:0 g:3803 c:0	3907	1	0.0003	a:0 t:1 g:3906 c:0	2378	0	0	a:0 t:0 g:2378 c:0	3060	0	0	a:0 t:0 g:3060 c:0	4714	2	0.0004	a:1 t:1 g:4712 c:0	2678	0	0	a:0 t:0 g:2678 c:0	4088	0	0	a:0 t:0 g:4088 c:0	3216	1	0.0003	a:1 t:0 g:3215 c:0	3370	0	0	a:0 t:0 g:3370 c:0	3174
700	1241	1	0.0008	a:0 t:0 g:1240 c:1	2160	0	0	a:0 t:0 g:2160 c:0	2307	0	0	a:0 t:0 g:2307 c:0	3793	0	0	a:0 t:0 g:3793 c:0	3903	34	0.0087	a:34 t:0 g:3869 c:0	2378	3	0.0013	a:3 t:0 g:2375 c:0	3057	0	0	a:0 t:0 g:3057 c:0	4717	1	0.0002	a:0 t:1 g:4716 c:0	2678	31	0.0116	a:31 t:0 g:2647 c:0	4098	0	0	a:0 t:0 g:4098 c:0	3208	1	0.0003	a:1 t:0 g:3207 c:0	3373	0	0	a:0 t:0 g:3373 c:0	3172
701	1244	0	0	a:0 t:1244 g:0 c:0	2164	0	0	a:0 t:2164 g:0 c:0	2310	0	0	a:0 t:2310 g:0 c:0	3700	0	0	a:0 t:3700 g:0 c:0	3908	0	0	a:0 t:3908 g:0 c:0	2375	0	0	a:0 t:2375 g:0 c:0	3063	0	0	a:0 t:3063 g:0 c:0	4699	0	0	a:0 t:4699 g:0 c:0	2671	0	0	a:0 t:2671 g:0 c:0	4046	0	0	a:0 t:4046 g:0 c:0	3208	0	0	a:0 t:3208 g:0 c:0	3339	0	0	a:0 t:3339 g:0 c:0	3180
702	1239	1	0.0008	a:1 t:1238 g:0 c:0	2157	0	0	a:0 t:2157 g:0 c:0	2302	0	0	a:0 t:2302 g:0 c:0	3555	0	0	a:0 t:3555 g:0 c:0	3883	15	0.0039	a:0 t:3868 g:5 c:10	2369	0	0	a:0 t:2369 g:0 c:0	3053	0	0	a:0 t:3053 g:0 c:0	4560	0	0	a:0 t:4560 g:0 c:0	2665	1	0.0004	a:0 t:2664 g:1 c:0	4000	0	0	a:0 t:4000 g:0 c:0	3188	0	0	a:0 t:3188 g:0 c:0	3264	0	0	a:0 t:3264 g:0 c:0	3167
703	1255	0	0	a:0 t:0 g:0 c:1255	2164	1	0.0005	a:0 t:1 g:0 c:2163	2323	0	0	a:0 t:0 g:0 c:2323	3475	0	0	a:0 t:0 g:0 c:3475	3985	4	0.001	a:2 t:2 g:0 c:3981	2379	0	0	a:0 t:0 g:0 c:2379	3110	1	0.0003	a:1 t:0 g:0 c:3109	4654	1	0.0002	a:0 t:1 g:0 c:4653	2686	3	0.0011	a:2 t:1 g:0 c:2683	3915	0	0	a:0 t:0 g:0 c:3915	3257	0	0	a:0 t:0 g:0 c:3257	3380	0	0	a:0 t:0 g:0 c:3380	3232
704	1227	0	0	a:0 t:0 g:1227 c:0	2097	2	0.001	a:2 t:0 g:2095 c:0	2263	0	0	a:0 t:0 g:2263 c:0	3266	1	0.0003	a:1 t:0 g:3265 c:0	3939	4	0.001	a:3 t:1 g:3935 c:0	2313	0	0	a:0 t:0 g:2313 c:0	3057	2	0.0007	a:2 t:0 g:3055 c:0	4357	7	0.0016	a:2 t:5 g:4350 c:0	2604	0	0	a:0 t:0 g:2604 c:0	3728	0	0	a:0 t:0 g:3728 c:0	3207	0	0	a:0 t:0 g:3207 c:0	3177	1	0.0003	a:1 t:0 g:3176 c:0	3167
705	1182	3	0.0025	a:0 t:1179 g:1 c:2	2035	1	0.0005	a:0 t:2034 g:0 c:1	2141	0	0	a:0 t:2141 g:0 c:0	3183	0	0	a:0 t:3183 g:0 c:0	3846	1	0.0003	a:1 t:3845 g:0 c:0	2265	0	0	a:0 t:2265 g:0 c:0	2918	2	0.0007	a:0 t:2916 g:0 c:2	4253	1	0.0002	a:0 t:4252 g:0 c:1	2523	2	0.0008	a:0 t:2521 g:0 c:2	3530	0	0	a:0 t:3530 g:0 c:0	3139	0	0	a:0 t:3139 g:0 c:0	3156	2	0.0006	a:0 t:3154 g:0 c:2	3068
706	1206	1	0.0008	a:1205 t:0 g:1 c:0	2108	1	0.0005	a:2107 t:1 g:0 c:0	2225	0	0	a:2225 t:0 g:0 c:0	3487	0	0	a:3487 t:0 g:0 c:0	3893	1	0.0003	a:3892 t:1 g:0 c:0	2332	0	0	a:2332 t:0 g:0 c:0	2985	0	0	a:2985 t:0 g:0 c:0	4721	2	0.0004	a:4719 t:1 g:1 c:0	2626	0	0	a:2626 t:0 g:0 c:0	3852	1	0.0003	a:3851 t:0 g:0 c:1	3189	1	0.0003	a:3188 t:0 g:0 c:1	3545	0	0	a:3545 t:0 g:0 c:0	3125
707	1112	2	0.0018	a:1 t:1 g:1110 c:0	1937	0	0	a:0 t:0 g:1937 c:0	2053	0	0	a:0 t:0 g:2053 c:0	2796	2	0.0007	a:2 t:0 g:2794 c:0	3368	2	0.0006	a:2 t:0 g:3366 c:0	2108	0	0	a:0 t:0 g:2108 c:0	2758	2	0.0007	a:2 t:0 g:2756 c:0	3766	0	0	a:0 t:0 g:3766 c:0	2370	0	0	a:0 t:0 g:2370 c:0	2954	0	0	a:0 t:0 g:2954 c:0	2752	0	0	a:0 t:0 g:2752 c:0	2959	0	0	a:0 t:0 g:2959 c:0	2928
708	1088	0	0	a:0 t:0 g:1088 c:0	1895	1	0.0005	a:0 t:1 g:1894 c:0	2007	0	0	a:0 t:0 g:2007 c:0	2675	0	0	a:0 t:0 g:2675 c:0	3234	0	0	a:0 t:0 g:3234 c:0	2057	0	0	a:0 t:0 g:2057 c:0	2692	0	0	a:0 t:0 g:2692 c:0	3662	1	0.0003	a:1 t:0 g:3661 c:0	2324	0	0	a:0 t:0 g:2324 c:0	2792	0	0	a:0 t:0 g:2792 c:0	2655	0	0	a:0 t:0 g:2655 c:0	2893	1	0.0003	a:1 t:0 g:2892 c:0	2863
709	1083	0	0	a:0 t:0 g:1083 c:0	1880	0	0	a:0 t:0 g:1880 c:0	2017	2	0.001	a:1 t:0 g:2015 c:1	2530	0	0	a:0 t:0 g:2530 c:0	3231	2	0.0006	a:2 t:0 g:3229 c:0	2020	1	0.0005	a:1 t:0 g:2019 c:0	2701	1	0.0004	a:0 t:1 g:2700 c:0	3544	1	0.0003	a:1 t:0 g:3543 c:0	2297	2	0.0009	a:2 t:0 g:2295 c:0	2683	0	0	a:0 t:0 g:2683 c:0	2662	4	0.0015	a:1 t:3 g:2658 c:0	2773	1	0.0004	a:0 t:1 g:2772 c:0	2876
710	1168	0	0	a:0 t:0 g:0 c:1168	2055	0	0	a:0 t:0 g:0 c:2055	2183	1	0.0005	a:0 t:1 g:0 c:2182	3014	0	0	a:0 t:0 g:0 c:3014	3664	4	0.0011	a:0 t:4 g:0 c:3660	2265	0	0	a:0 t:0 g:0 c:2265	2919	4	0.0014	a:0 t:4 g:0 c:2915	4436	1	0.0002	a:0 t:1 g:0 c:4435	2533	1	0.0004	a:0 t:1 g:0 c:2532	3280	0	0	a:0 t:0 g:0 c:3280	3005	3	0.001	a:0 t:3 g:0 c:3002	3159	0	0	a:0 t:0 g:0 c:3159	3031
711	1055	1	0.0009	a:0 t:1054 g:0 c:1	1782	0	0	a:0 t:1782 g:0 c:0	1961	6	0.0031	a:0 t:1955 g:0 c:6	1972	0	0	a:0 t:1972 g:0 c:0	3030	12	0.004	a:0 t:3018 g:1 c:11	1871	0	0	a:0 t:1871 g:0 c:0	2689	15	0.0056	a:1 t:2674 g:1 c:13	3045	1	0.0003	a:0 t:3044 g:0 c:1	2163	4	0.0018	a:2 t:2159 g:0 c:2	2341	1	0.0004	a:0 t:2340 g:0 c:1	2462	10	0.0041	a:0 t:2452 g:0 c:10	2198	3	0.0014	a:0 t:2195 g:0 c:3	2807
712	1011	0	0	a:0 t:1011 g:0 c:0	1581	0	0	a:0 t:1581 g:0 c:0	1933	0	0	a:0 t:1933 g:0 c:0	1856	0	0	a:0 t:1856 g:0 c:0	2918	3	0.001	a:0 t:2915 g:0 c:3	1747	0	0	a:0 t:1747 g:0 c:0	2649	0	0	a:0 t:2649 g:0 c:0	2738	2	0.0007	a:0 t:2736 g:0 c:2	2063	0	0	a:0 t:2063 g:0 c:0	2079	1	0.0005	a:0 t:2078 g:0 c:1	2376	1	0.0004	a:0 t:2375 g:0 c:1	2033	0	0	a:0 t:2033 g:0 c:0	2782
713	1016	0	0	a:0 t:1016 g:0 c:0	1593	1	0.0006	a:0 t:1592 g:0 c:1	1944	0	0	a:0 t:1944 g:0 c:0	1917	0	0	a:0 t:1917 g:0 c:0	2917	0	0	a:0 t:2917 g:0 c:0	1772	1	0.0006	a:1 t:1771 g:0 c:0	2675	0	0	a:0 t:2675 g:0 c:0	2778	1	0.0004	a:1 t:2777 g:0 c:0	2090	0	0	a:0 t:2090 g:0 c:0	2142	1	0.0005	a:1 t:2141 g:0 c:0	2371	0	0	a:0 t:2371 g:0 c:0	2060	2	0.001	a:2 t:2058 g:0 c:0	2793
714	46	1	0.0217	a:0 t:1 g:0 c:45	226	2	0.0088	a:0 t:2 g:0 c:224	39	17	0.4359	a:0 t:17 g:0 c:22	938	2	0.0021	a:0 t:2 g:0 c:936	110	24	0.2182	a:0 t:24 g:0 c:86	630	0	0	a:0 t:0 g:0 c:630	49	23	0.4694	a:0 t:23 g:0 c:26	651	13	0.02	a:0 t:13 g:0 c:638	855	3	0.0035	a:0 t:3 g:0 c:852	645	2	0.0031	a:0 t:2 g:0 c:643	69	18	0.2609	a:0 t:18 g:0 c:51	742	6	0.0081	a:0 t:6 g:0 c:736	57
715	740	2	0.0027	a:0 t:2 g:0 c:738	295	0	0	a:0 t:0 g:0 c:295	1522	0	0	a:0 t:0 g:0 c:1522	1071	1	0.0009	a:0 t:1 g:0 c:1070	1973	3	0.0015	a:0 t:3 g:0 c:1970	651	0	0	a:0 t:0 g:0 c:651	2321	0	0	a:0 t:0 g:0 c:2321	1650	0	0	a:0 t:0 g:0 c:1650	1132	1	0.0009	a:1 t:0 g:0 c:1131	898	0	0	a:0 t:0 g:0 c:898	1602	0	0	a:0 t:0 g:0 c:1602	1285	0	0	a:0 t:0 g:0 c:1285	2554
716	741	2	0.0027	a:0 t:2 g:0 c:739	303	0	0	a:0 t:0 g:0 c:303	1535	0	0	a:0 t:0 g:0 c:1535	1159	0	0	a:0 t:0 g:0 c:1159	1943	1	0.0005	a:0 t:1 g:0 c:1942	739	0	0	a:0 t:0 g:0 c:739	2326	0	0	a:0 t:0 g:0 c:2326	1698	1	0.0006	a:1 t:0 g:0 c:1697	1208	0	0	a:0 t:0 g:0 c:1208	1047	1	0.001	a:0 t:1 g:0 c:1046	1589	0	0	a:0 t:0 g:0 c:1589	1361	1	0.0007	a:0 t:1 g:0 c:1360	2566
717	732	0	0	a:0 t:0 g:0 c:732	291	0	0	a:0 t:0 g:0 c:291	1502	0	0	a:0 t:0 g:0 c:1502	1027	0	0	a:0 t:0 g:0 c:1027	1851	1	0.0005	a:0 t:1 g:0 c:1850	636	1	0.0016	a:1 t:0 g:0 c:635	2290	0	0	a:0 t:0 g:0 c:2290	1660	1	0.0006	a:0 t:1 g:0 c:1659	1117	2	0.0018	a:1 t:1 g:0 c:1115	846	0	0	a:0 t:0 g:0 c:846	1540	2	0.0013	a:1 t:1 g:0 c:1538	1280	0	0	a:0 t:0 g:0 c:1280	2545
718	726	4	0.0055	a:3 t:1 g:0 c:722	288	1	0.0035	a:1 t:0 g:0 c:287	1507	4	0.0027	a:4 t:0 g:0 c:1503	976	0	0	a:0 t:0 g:0 c:976	1825	4	0.0022	a:2 t:0 g:2 c:1821	594	0	0	a:0 t:0 g:0 c:594	2291	5	0.0022	a:5 t:0 g:0 c:2286	1612	13	0.0081	a:12 t:0 g:1 c:1599	1080	2	0.0019	a:1 t:1 g:0 c:1078	832	39	0.0469	a:39 t:0 g:0 c:793	1516	9	0.0059	a:8 t:0 g:1 c:1507	1228	10	0.0081	a:7 t:0 g:3 c:1218	2532
719	1107	0	0	a:1107 t:0 g:0 c:0	1585	0	0	a:1585 t:0 g:0 c:0	2120	0	0	a:2120 t:0 g:0 c:0	2654	0	0	a:2654 t:0 g:0 c:0	3413	0	0	a:3413 t:0 g:0 c:0	1848	0	0	a:1848 t:0 g:0 c:0	2914	2	0.0007	a:2912 t:1 g:0 c:1	3729	3	0.0008	a:3726 t:0 g:3 c:0	2268	1	0.0004	a:2267 t:0 g:1 c:0	2521	6	0.0024	a:2515 t:0 g:0 c:6	2780	0	0	a:2780 t:0 g:0 c:0	2719	0	0	a:2719 t:0 g:0 c:0	3027
720	620	1	0.0016	a:1 t:0 g:0 c:619	117	0	0	a:0 t:0 g:0 c:117	1353	1	0.0007	a:1 t:0 g:0 c:1352	615	2	0.0033	a:2 t:0 g:0 c:613	1571	4	0.0025	a:1 t:3 g:0 c:1567	258	0	0	a:0 t:0 g:0 c:258	2217	324	0.1461	a:1 t:323 g:0 c:1893	1498	354	0.2363	a:22 t:332 g:0 c:1144	1487	1193	0.8023	a:1 t:1192 g:0 c:294	569	175	0.3076	a:0 t:175 g:0 c:394	1307	4	0.0031	a:3 t:1 g:0 c:1303	780	1	0.0013	a:1 t:0 g:0 c:779	2200
721	1227	0	0	a:0 t:1227 g:0 c:0	2093	0	0	a:0 t:2093 g:0 c:0	2266	0	0	a:0 t:2266 g:0 c:0	3371	0	0	a:0 t:3371 g:0 c:0	3723	0	0	a:0 t:3723 g:0 c:0	2292	0	0	a:0 t:2292 g:0 c:0	3025	1	0.0003	a:0 t:3024 g:0 c:1	4242	0	0	a:0 t:4242 g:0 c:0	2578	0	0	a:0 t:2578 g:0 c:0	3185	1	0.0003	a:0 t:3184 g:1 c:0	3025	0	0	a:0 t:3025 g:0 c:0	2934	0	0	a:0 t:2934 g:0 c:0	3155
722	1234	0	0	a:0 t:0 g:1234 c:0	2136	0	0	a:0 t:0 g:2136 c:0	2273	1	0.0004	a:1 t:0 g:2272 c:0	3411	0	0	a:0 t:0 g:3411 c:0	3648	1	0.0003	a:1 t:0 g:3647 c:0	2294	0	0	a:0 t:0 g:2294 c:0	3047	1	0.0003	a:1 t:0 g:3046 c:0	4356	0	0	a:0 t:0 g:4356 c:0	2593	0	0	a:0 t:0 g:2593 c:0	3126	1	0.0003	a:1 t:0 g:3125 c:0	3018	2	0.0007	a:1 t:0 g:3016 c:1	2711	0	0	a:0 t:0 g:2711 c:0	3176
723	1229	0	0	a:0 t:1229 g:0 c:0	2132	0	0	a:0 t:2132 g:0 c:0	2278	0	0	a:0 t:2278 g:0 c:0	3416	0	0	a:0 t:3416 g:0 c:0	3166	2	0.0006	a:0 t:3164 g:0 c:2	2029	2	0.001	a:0 t:2027 g:0 c:2	3040	0	0	a:0 t:3040 g:0 c:0	4365	0	0	a:0 t:4365 g:0 c:0	2277	0	0	a:0 t:2277 g:0 c:0	2323	0	0	a:0 t:2323 g:0 c:0	2644	2	0.0008	a:0 t:2642 g:0 c:2	2065	0	0	a:0 t:2065 g:0 c:0	3172
724	1228	1	0.0008	a:0 t:1 g:0 c:1227	2137	0	0	a:0 t:0 g:0 c:2137	2280	0	0	a:0 t:0 g:0 c:2280	3394	0	0	a:0 t:0 g:0 c:3394	3194	4	0.0013	a:0 t:3190 g:4 c:0	2033	4	0.002	a:0 t:2029 g:0 c:4	3055	1	0.0003	a:0 t:1 g:0 c:3054	4314	2	0.0005	a:0 t:2 g:0 c:4312	2290	1	0.0004	a:0 t:2289 g:0 c:1	2375	0	0	a:0 t:2375 g:0 c:0	2676	1	0.0004	a:0 t:2675 g:0 c:1	2105	7	0.0033	a:0 t:2098 g:0 c:7	3171
725	1226	0	0	a:0 t:1226 g:0 c:0	2127	2	0.0009	a:1 t:2125 g:0 c:1	2269	0	0	a:0 t:2269 g:0 c:0	3327	0	0	a:0 t:3327 g:0 c:0	3242	0	0	a:0 t:3242 g:0 c:0	2065	0	0	a:0 t:2065 g:0 c:0	3046	0	0	a:0 t:3046 g:0 c:0	4246	1	0.0002	a:0 t:4245 g:0 c:1	2323	1	0.0004	a:0 t:2322 g:1 c:0	2461	1	0.0004	a:0 t:2460 g:1 c:0	2722	1	0.0004	a:0 t:2721 g:1 c:0	2173	9	0.0041	a:0 t:2164 g:9 c:0	3159
726	1208	1	0.0008	a:1 t:0 g:1207 c:0	2110	0	0	a:0 t:0 g:2110 c:0	2234	2	0.0009	a:1 t:1 g:2232 c:0	3278	0	0	a:0 t:0 g:3278 c:0	3726	0	0	a:0 t:0 g:3726 c:0	2278	1	0.0004	a:0 t:1 g:2277 c:0	2981	1	0.0003	a:1 t:0 g:2980 c:0	4169	0	0	a:0 t:0 g:4169 c:0	2573	1	0.0004	a:1 t:0 g:2572 c:0	3251	0	0	a:0 t:0 g:3251 c:0	3040	0	0	a:0 t:0 g:3040 c:0	2862	0	0	a:0 t:0 g:2862 c:0	3097
727	1203	0	0	a:0 t:0 g:1203 c:0	2101	0	0	a:0 t:0 g:2101 c:0	2223	1	0.0004	a:0 t:1 g:2222 c:0	3216	1	0.0003	a:1 t:0 g:3215 c:0	3707	0	0	a:0 t:0 g:3707 c:0	2248	0	0	a:0 t:0 g:2248 c:0	2969	1	0.0003	a:1 t:0 g:2968 c:0	4106	2	0.0005	a:2 t:0 g:4104 c:0	2526	0	0	a:0 t:0 g:2526 c:0	3187	1	0.0003	a:0 t:1 g:3186 c:0	3019	1	0.0003	a:0 t:1 g:3018 c:0	2821	6	0.0021	a:0 t:5 g:2815 c:1	3084
728	1206	0	0	a:0 t:0 g:0 c:1206	2111	0	0	a:0 t:0 g:0 c:2111	2239	0	0	a:0 t:0 g:0 c:2239	3210	0	0	a:0 t:0 g:0 c:3210	3757	0	0	a:0 t:0 g:0 c:3757	2263	0	0	a:0 t:0 g:0 c:2263	3001	0	0	a:0 t:0 g:0 c:3001	4133	0	0	a:0 t:0 g:0 c:4133	2570	0	0	a:0 t:0 g:0 c:2570	3231	0	0	a:0 t:0 g:0 c:3231	3084	0	0	a:0 t:0 g:0 c:3084	2851	0	0	a:0 t:0 g:0 c:2851	3095
729	1134	1	0.0009	a:0 t:1133 g:0 c:1	2003	0	0	a:0 t:2003 g:0 c:0	2122	3	0.0014	a:0 t:2119 g:0 c:3	2473	0	0	a:0 t:2473 g:0 c:0	3471	3	0.0009	a:0 t:3468 g:0 c:3	1924	1	0.0005	a:0 t:1923 g:0 c:1	2830	1	0.0004	a:0 t:2829 g:0 c:1	3653	0	0	a:0 t:3653 g:0 c:0	2255	0	0	a:0 t:2255 g:0 c:0	2532	0	0	a:0 t:2532 g:0 c:0	2847	3	0.0011	a:0 t:2844 g:1 c:2	2094	2	0.001	a:0 t:2092 g:0 c:2	2905
730	1138	1	0.0009	a:1 t:1137 g:0 c:0	2009	0	0	a:0 t:2009 g:0 c:0	2128	0	0	a:0 t:2128 g:0 c:0	2511	0	0	a:0 t:2511 g:0 c:0	3500	0	0	a:0 t:3500 g:0 c:0	1953	0	0	a:0 t:1953 g:0 c:0	2841	0	0	a:0 t:2841 g:0 c:0	3675	3	0.0008	a:0 t:3672 g:0 c:3	2282	0	0	a:0 t:2282 g:0 c:0	2587	1	0.0004	a:0 t:2586 g:0 c:1	2875	0	0	a:0 t:2875 g:0 c:0	2104	0	0	a:0 t:2104 g:0 c:0	2927
731	1144	0	0	a:0 t:1144 g:0 c:0	2009	0	0	a:0 t:2009 g:0 c:0	2128	1	0.0005	a:0 t:2127 g:0 c:1	2497	0	0	a:0 t:2497 g:0 c:0	3498	2	0.0006	a:0 t:3496 g:0 c:2	1935	2	0.001	a:0 t:1933 g:0 c:2	2846	0	0	a:0 t:2846 g:0 c:0	3667	2	0.0005	a:0 t:3665 g:0 c:2	2268	0	0	a:0 t:2268 g:0 c:0	2546	2	0.0008	a:0 t:2544 g:0 c:2	2872	3	0.001	a:0 t:2869 g:0 c:3	2066	2	0.001	a:0 t:2064 g:0 c:2	2918
732	1203	0	0	a:0 t:0 g:0 c:1203	2082	0	0	a:0 t:0 g:0 c:2082	2241	4	0.0018	a:0 t:4 g:0 c:2237	3130	1	0.0003	a:0 t:1 g:0 c:3129	3760	6	0.0016	a:0 t:6 g:0 c:3754	2205	3	0.0014	a:0 t:3 g:0 c:2202	3006	4	0.0013	a:0 t:4 g:0 c:3002	4066	2	0.0005	a:0 t:2 g:0 c:4064	2508	1	0.0004	a:0 t:1 g:0 c:2507	3100	8	0.0026	a:0 t:8 g:0 c:3092	3075	10	0.0033	a:0 t:10 g:0 c:3065	2744	10	0.0036	a:0 t:10 g:0 c:2734	3092
733	1199	0	0	a:1199 t:0 g:0 c:0	2078	0	0	a:2078 t:0 g:0 c:0	2233	0	0	a:2233 t:0 g:0 c:0	3108	1	0.0003	a:3107 t:1 g:0 c:0	3775	4	0.0011	a:3771 t:4 g:0 c:0	2222	1	0.0005	a:2221 t:1 g:0 c:0	3003	7	0.0023	a:2996 t:6 g:1 c:0	3949	2	0.0005	a:3947 t:2 g:0 c:0	2555	0	0	a:2555 t:0 g:0 c:0	3188	1	0.0003	a:3187 t:1 g:0 c:0	3085	2	0.0006	a:3083 t:1 g:1 c:0	2854	3	0.0011	a:2851 t:3 g:0 c:0	3103
734	1206	3	0.0025	a:3 t:0 g:1203 c:0	2078	0	0	a:0 t:0 g:2078 c:0	2235	2	0.0009	a:2 t:0 g:2233 c:0	3112	8	0.0026	a:8 t:0 g:3104 c:0	3771	8	0.0021	a:8 t:0 g:3763 c:0	2220	1	0.0005	a:1 t:0 g:2219 c:0	3004	14	0.0047	a:14 t:0 g:2990 c:0	3920	7	0.0018	a:7 t:0 g:3913 c:0	2563	2	0.0008	a:2 t:0 g:2561 c:0	3219	2	0.0006	a:2 t:0 g:3217 c:0	3080	1	0.0003	a:1 t:0 g:3079 c:0	2865	2	0.0007	a:2 t:0 g:2863 c:0	3105
735	1172	1	0.0009	a:0 t:1171 g:1 c:0	2032	0	0	a:0 t:2032 g:0 c:0	2206	3	0.0014	a:0 t:2203 g:2 c:1	2966	8	0.0027	a:0 t:2958 g:8 c:0	3728	5	0.0013	a:0 t:3723 g:4 c:1	2098	1	0.0005	a:0 t:2097 g:1 c:0	2954	14	0.0047	a:0 t:2940 g:14 c:0	3592	6	0.0017	a:0 t:3586 g:6 c:0	2474	1	0.0004	a:0 t:2473 g:0 c:1	3046	2	0.0007	a:0 t:3044 g:2 c:0	3047	1	0.0003	a:0 t:3046 g:1 c:0	2782	1	0.0004	a:0 t:2781 g:1 c:0	3045
736	1172	0	0	a:0 t:1172 g:0 c:0	2036	1	0.0005	a:1 t:2035 g:0 c:0	2208	0	0	a:0 t:2208 g:0 c:0	2930	1	0.0003	a:1 t:2929 g:0 c:0	3722	0	0	a:0 t:3722 g:0 c:0	2116	0	0	a:0 t:2116 g:0 c:0	2944	0	0	a:0 t:2944 g:0 c:0	3562	2	0.0006	a:2 t:3560 g:0 c:0	2487	0	0	a:0 t:2487 g:0 c:0	2993	0	0	a:0 t:2993 g:0 c:0	3042	0	0	a:0 t:3042 g:0 c:0	2778	0	0	a:0 t:2778 g:0 c:0	3042
737	1176	0	0	a:1176 t:0 g:0 c:0	2038	0	0	a:2038 t:0 g:0 c:0	2217	0	0	a:2217 t:0 g:0 c:0	2924	1	0.0003	a:2923 t:0 g:1 c:0	3740	0	0	a:3740 t:0 g:0 c:0	2140	0	0	a:2140 t:0 g:0 c:0	2964	0	0	a:2964 t:0 g:0 c:0	3587	2	0.0006	a:3585 t:2 g:0 c:0	2504	0	0	a:2504 t:0 g:0 c:0	3030	0	0	a:3030 t:0 g:0 c:0	3065	1	0.0003	a:3064 t:0 g:0 c:1	2803	0	0	a:2803 t:0 g:0 c:0	3062
738	1177	1	0.0008	a:0 t:1176 g:0 c:1	2037	0	0	a:0 t:2037 g:0 c:0	2205	0	0	a:0 t:2205 g:0 c:0	2948	0	0	a:0 t:2948 g:0 c:0	3733	6	0.0016	a:0 t:3727 g:0 c:6	2183	0	0	a:0 t:2183 g:0 c:0	2976	0	0	a:0 t:2976 g:0 c:0	3529	0	0	a:0 t:3529 g:0 c:0	2501	0	0	a:0 t:2501 g:0 c:0	2999	0	0	a:0 t:2999 g:0 c:0	3048	2	0.0007	a:0 t:3046 g:0 c:2	2771	0	0	a:0 t:2771 g:0 c:0	3059
739	1218	0	0	a:1218 t:0 g:0 c:0	2115	0	0	a:2115 t:0 g:0 c:0	2246	0	0	a:2246 t:0 g:0 c:0	3164	0	0	a:3164 t:0 g:0 c:0	3811	0	0	a:3811 t:0 g:0 c:0	2306	0	0	a:2306 t:0 g:0 c:0	3039	0	0	a:3039 t:0 g:0 c:0	3999	0	0	a:3999 t:0 g:0 c:0	2607	0	0	a:2607 t:0 g:0 c:0	3305	0	0	a:3305 t:0 g:0 c:0	3107	1	0.0003	a:3106 t:0 g:1 c:0	2947	0	0	a:2947 t:0 g:0 c:0	3132
740	1220	1	0.0008	a:0 t:1219 g:1 c:0	2116	0	0	a:0 t:2116 g:0 c:0	2248	1	0.0004	a:0 t:2247 g:1 c:0	3245	0	0	a:0 t:3245 g:0 c:0	3815	0	0	a:0 t:3815 g:0 c:0	2314	0	0	a:0 t:2314 g:0 c:0	3037	0	0	a:0 t:3037 g:0 c:0	4098	0	0	a:0 t:4098 g:0 c:0	2605	2	0.0008	a:0 t:2603 g:2 c:0	3378	0	0	a:0 t:3378 g:0 c:0	3117	0	0	a:0 t:3117 g:0 c:0	2964	0	0	a:0 t:2964 g:0 c:0	3139
741	1198	0	0	a:0 t:0 g:1198 c:0	2070	0	0	a:0 t:0 g:2070 c:0	2178	0	0	a:0 t:0 g:2178 c:0	3094	1	0.0003	a:1 t:0 g:3093 c:0	3770	6	0.0016	a:6 t:0 g:3764 c:0	2261	0	0	a:0 t:0 g:2261 c:0	2986	0	0	a:0 t:0 g:2986 c:0	3971	1	0.0003	a:0 t:1 g:3970 c:0	2561	1	0.0004	a:1 t:0 g:2560 c:0	3253	1	0.0003	a:0 t:1 g:3252 c:0	3078	0	0	a:0 t:0 g:3078 c:0	2911	0	0	a:0 t:0 g:2911 c:0	3095
742	1196	0	0	a:0 t:0 g:1196 c:0	2059	0	0	a:0 t:0 g:2059 c:0	2163	0	0	a:0 t:0 g:2163 c:0	3042	0	0	a:0 t:0 g:3042 c:0	3766	3	0.0008	a:3 t:0 g:3763 c:0	2251	0	0	a:0 t:0 g:2251 c:0	2968	0	0	a:0 t:0 g:2968 c:0	3910	0	0	a:0 t:0 g:3910 c:0	2557	0	0	a:0 t:0 g:2557 c:0	3216	0	0	a:0 t:0 g:3216 c:0	3085	1	0.0003	a:1 t:0 g:3084 c:0	2893	1	0.0003	a:1 t:0 g:2892 c:0	3091
743	1198	0	0	a:1198 t:0 g:0 c:0	2084	0	0	a:2084 t:0 g:0 c:0	2176	0	0	a:2176 t:0 g:0 c:0	3073	0	0	a:3073 t:0 g:0 c:0	3787	0	0	a:3787 t:0 g:0 c:0	2296	0	0	a:2296 t:0 g:0 c:0	2981	0	0	a:2981 t:0 g:0 c:0	3969	0	0	a:3969 t:0 g:0 c:0	2594	0	0	a:2594 t:0 g:0 c:0	3308	0	0	a:3308 t:0 g:0 c:0	3097	0	0	a:3097 t:0 g:0 c:0	2941	0	0	a:2941 t:0 g:0 c:0	3104
744	1214	0	0	a:0 t:1214 g:0 c:0	2099	0	0	a:0 t:2099 g:0 c:0	2206	0	0	a:0 t:2206 g:0 c:0	3141	0	0	a:0 t:3141 g:0 c:0	3805	0	0	a:0 t:3805 g:0 c:0	2317	0	0	a:0 t:2317 g:0 c:0	3001	0	0	a:0 t:3001 g:0 c:0	4003	0	0	a:0 t:4003 g:0 c:0	2622	0	0	a:0 t:2622 g:0 c:0	3360	0	0	a:0 t:3360 g:0 c:0	3122	0	0	a:0 t:3122 g:0 c:0	2965	0	0	a:0 t:2965 g:0 c:0	3125
745	1204	1	0.0008	a:1 t:0 g:1203 c:0	2091	0	0	a:0 t:0 g:2091 c:0	2147	0	0	a:0 t:0 g:2147 c:0	3144	0	0	a:0 t:0 g:3144 c:0	3800	9	0.0024	a:9 t:0 g:3791 c:0	2325	0	0	a:0 t:0 g:2325 c:0	2923	1	0.0003	a:1 t:0 g:2922 c:0	4016	0	0	a:0 t:0 g:4016 c:0	2621	2	0.0008	a:2 t:0 g:2619 c:0	3393	0	0	a:0 t:0 g:3393 c:0	3115	0	0	a:0 t:0 g:3115 c:0	2985	1	0.0003	a:1 t:0 g:2984 c:0	3103
746	1201	1	0.0008	a:1200 t:0 g:1 c:0	2090	0	0	a:2090 t:0 g:0 c:0	2132	0	0	a:2132 t:0 g:0 c:0	3141	0	0	a:3141 t:0 g:0 c:0	3798	0	0	a:3798 t:0 g:0 c:0	2323	0	0	a:2323 t:0 g:0 c:0	2878	0	0	a:2878 t:0 g:0 c:0	4023	0	0	a:4023 t:0 g:0 c:0	2623	0	0	a:2623 t:0 g:0 c:0	3407	0	0	a:3407 t:0 g:0 c:0	3112	0	0	a:3112 t:0 g:0 c:0	2989	0	0	a:2989 t:0 g:0 c:0	3083
747	1199	1	0.0008	a:0 t:1198 g:0 c:1	2089	0	0	a:0 t:2089 g:0 c:0	2060	0	0	a:0 t:2060 g:0 c:0	3111	1	0.0003	a:0 t:3110 g:0 c:1	3783	1	0.0003	a:0 t:3782 g:1 c:0	2324	1	0.0004	a:0 t:2323 g:0 c:1	2773	0	0	a:0 t:2773 g:0 c:0	4005	0	0	a:0 t:4005 g:0 c:0	2627	0	0	a:0 t:2627 g:0 c:0	3395	0	0	a:0 t:3395 g:0 c:0	3102	2	0.0006	a:0 t:3100 g:0 c:2	2980	0	0	a:0 t:2980 g:0 c:0	3073
748	1199	4	0.0033	a:4 t:0 g:1195 c:0	2086	0	0	a:0 t:0 g:2086 c:0	1982	5	0.0025	a:4 t:1 g:1977 c:0	2918	0	0	a:0 t:0 g:2918 c:0	3759	15	0.004	a:15 t:0 g:3744 c:0	2329	0	0	a:0 t:0 g:2329 c:0	2630	0	0	a:0 t:0 g:2630 c:0	3684	0	0	a:0 t:0 g:3684 c:0	2625	4	0.0015	a:4 t:0 g:2621 c:0	3353	0	0	a:0 t:0 g:3353 c:0	3083	1	0.0003	a:1 t:0 g:3082 c:0	2963	1	0.0003	a:1 t:0 g:2962 c:0	3056
749	1182	0	0	a:0 t:1182 g:0 c:0	2076	0	0	a:0 t:2076 g:0 c:0	1909	0	0	a:0 t:1909 g:0 c:0	2531	0	0	a:0 t:2531 g:0 c:0	3721	0	0	a:0 t:3721 g:0 c:0	2317	0	0	a:0 t:2317 g:0 c:0	2532	0	0	a:0 t:2532 g:0 c:0	3097	0	0	a:0 t:3097 g:0 c:0	2602	0	0	a:0 t:2602 g:0 c:0	3261	0	0	a:0 t:3261 g:0 c:0	3051	1	0.0003	a:1 t:3050 g:0 c:0	2889	1	0.0003	a:0 t:2888 g:0 c:1	3026
750	1137	2	0.0018	a:2 t:0 g:1135 c:0	2031	0	0	a:0 t:0 g:2031 c:0	1253	1	0.0008	a:1 t:0 g:1252 c:0	1503	0	0	a:0 t:0 g:1503 c:0	3595	22	0.0061	a:22 t:0 g:3573 c:0	2238	0	0	a:0 t:0 g:2238 c:0	1660	0	0	a:0 t:0 g:1660 c:0	1879	2	0.0011	a:1 t:1 g:1877 c:0	2524	5	0.002	a:5 t:0 g:2519 c:0	2883	0	0	a:0 t:0 g:2883 c:0	2960	5	0.0017	a:5 t:0 g:2955 c:0	2720	1	0.0004	a:1 t:0 g:2719 c:0	2907
751	1133	2	0.0018	a:2 t:0 g:1131 c:0	2017	0	0	a:0 t:0 g:2017 c:0	1252	0	0	a:0 t:0 g:1252 c:0	1383	0	0	a:0 t:0 g:1383 c:0	3586	3	0.0008	a:3 t:0 g:3583 c:0	2216	0	0	a:0 t:0 g:2216 c:0	1674	0	0	a:0 t:0 g:1674 c:0	1775	0	0	a:0 t:0 g:1775 c:0	2513	0	0	a:0 t:0 g:2513 c:0	2910	1	0.0003	a:1 t:0 g:2909 c:0	2960	0	0	a:0 t:0 g:2960 c:0	2713	1	0.0004	a:0 t:1 g:2712 c:0	2899
752	1107	0	0	a:0 t:1107 g:0 c:0	1962	0	0	a:0 t:1962 g:0 c:0	756	1	0.0013	a:0 t:755 g:1 c:0	738	0	0	a:0 t:738 g:0 c:0	3527	0	0	a:0 t:3527 g:0 c:0	2160	0	0	a:0 t:2160 g:0 c:0	1039	3	0.0029	a:0 t:1036 g:3 c:0	987	0	0	a:0 t:987 g:0 c:0	2479	0	0	a:0 t:2479 g:0 c:0	2883	0	0	a:0 t:2883 g:0 c:0	2905	0	0	a:0 t:2905 g:0 c:0	2701	1	0.0004	a:0 t:2700 g:1 c:0	2860
753	1081	1078	0.9972	a:1063 t:3 g:12 c:3	1857	1856	0.9995	a:1853 t:1 g:3 c:0	726	2	0.0028	a:0 t:724 g:0 c:2	806	3	0.0037	a:3 t:803 g:0 c:0	3584	1	0.0003	a:3583 t:0 g:0 c:1	2178	0	0	a:2178 t:0 g:0 c:0	1012	0	0	a:0 t:1012 g:0 c:0	1027	2	0.0019	a:2 t:1025 g:0 c:0	2483	6	0.0024	a:2477 t:2 g:0 c:4	3109	0	0	a:3109 t:0 g:0 c:0	2927	5	0.0017	a:2922 t:0 g:2 c:3	2779	0	0	a:2779 t:0 g:0 c:0	2787
754	1032	13	0.0126	a:1 t:1019 g:2 c:10	1715	0	0	a:0 t:1715 g:0 c:0	677	1	0.0015	a:0 t:676 g:0 c:1	696	0	0	a:0 t:696 g:0 c:0	3352	10	0.003	a:0 t:3342 g:9 c:1	2031	1	0.0005	a:0 t:2030 g:1 c:0	962	0	0	a:0 t:962 g:0 c:0	911	0	0	a:0 t:911 g:0 c:0	2330	4	0.0017	a:0 t:2326 g:4 c:0	2736	4	0.0015	a:0 t:2732 g:4 c:0	2726	7	0.0026	a:0 t:2719 g:6 c:1	2407	2	0.0008	a:0 t:2405 g:2 c:0	2654
755	1031	0	0	a:0 t:1031 g:0 c:0	1715	0	0	a:0 t:1715 g:0 c:0	663	1	0.0015	a:0 t:662 g:1 c:0	702	0	0	a:0 t:702 g:0 c:0	3357	1	0.0003	a:0 t:3356 g:0 c:1	2040	0	0	a:0 t:2040 g:0 c:0	928	0	0	a:0 t:928 g:0 c:0	962	1	0.001	a:0 t:961 g:1 c:0	2333	0	0	a:0 t:2333 g:0 c:0	2735	1	0.0004	a:1 t:2734 g:0 c:0	2713	0	0	a:0 t:2713 g:0 c:0	2418	0	0	a:0 t:2418 g:0 c:0	2639
756	595	1	0.0017	a:0 t:1 g:594 c:0	484	0	0	a:0 t:0 g:484 c:0	414	2	0.0048	a:1 t:1 g:412 c:0	310	135	0.4355	a:1 t:134 g:175 c:0	2226	6	0.0027	a:1 t:5 g:2220 c:0	633	2	0.0032	a:0 t:2 g:631 c:0	599	1	0.0017	a:1 t:0 g:598 c:0	322	133	0.413	a:0 t:133 g:189 c:0	846	10	0.0118	a:6 t:4 g:836 c:0	824	4	0.0049	a:0 t:4 g:820 c:0	1865	7	0.0038	a:4 t:3 g:1858 c:0	450	1	0.0022	a:1 t:0 g:449 c:0	1766
757	599	0	0	a:0 t:0 g:599 c:0	507	0	0	a:0 t:0 g:507 c:0	442	0	0	a:0 t:0 g:442 c:0	350	0	0	a:0 t:0 g:350 c:0	2249	3	0.0013	a:1 t:2 g:2246 c:0	661	0	0	a:0 t:0 g:661 c:0	632	0	0	a:0 t:0 g:632 c:0	654	1	0.0015	a:1 t:0 g:653 c:0	875	0	0	a:0 t:0 g:875 c:0	849	0	0	a:0 t:0 g:849 c:0	1880	1	0.0005	a:0 t:1 g:1879 c:0	773	0	0	a:0 t:0 g:773 c:0	1780
758	633	0	0	a:0 t:0 g:633 c:0	555	0	0	a:0 t:0 g:555 c:0	564	0	0	a:0 t:0 g:564 c:0	426	0	0	a:0 t:0 g:426 c:0	2365	0	0	a:0 t:0 g:2365 c:0	704	2	0.0028	a:2 t:0 g:702 c:0	816	0	0	a:0 t:0 g:816 c:0	707	0	0	a:0 t:0 g:707 c:0	923	1	0.0011	a:0 t:1 g:922 c:0	950	0	0	a:0 t:0 g:950 c:0	1964	0	0	a:0 t:0 g:1964 c:0	843	0	0	a:0 t:0 g:843 c:0	1875
759	588	1	0.0017	a:1 t:0 g:587 c:0	503	0	0	a:0 t:0 g:503 c:0	474	0	0	a:0 t:0 g:474 c:0	347	2	0.0058	a:2 t:0 g:345 c:0	2219	2	0.0009	a:2 t:0 g:2217 c:0	636	0	0	a:0 t:0 g:636 c:0	679	0	0	a:0 t:0 g:679 c:0	708	0	0	a:0 t:0 g:708 c:0	843	5	0.0059	a:5 t:0 g:838 c:0	793	0	0	a:0 t:0 g:793 c:0	1848	0	0	a:0 t:0 g:1848 c:0	759	0	0	a:0 t:0 g:759 c:0	1743
760	587	1	0.0017	a:1 t:0 g:586 c:0	473	2	0.0042	a:0 t:0 g:471 c:2	482	2	0.0041	a:0 t:1 g:480 c:1	362	12	0.0331	a:0 t:1 g:350 c:11	2214	4	0.0018	a:2 t:0 g:2210 c:2	592	0	0	a:0 t:0 g:592 c:0	706	6	0.0085	a:0 t:3 g:700 c:3	720	38	0.0528	a:0 t:2 g:682 c:36	805	3	0.0037	a:0 t:1 g:802 c:2	761	11	0.0145	a:2 t:0 g:750 c:9	1844	0	0	a:0 t:0 g:1844 c:0	750	15	0.02	a:0 t:0 g:735 c:15	1732
761	923	0	0	a:0 t:0 g:0 c:923	1229	0	0	a:0 t:0 g:0 c:1229	1330	1	0.0008	a:0 t:1 g:0 c:1329	1503	1	0.0007	a:0 t:0 g:1 c:1502	3264	1	0.0003	a:1 t:0 g:0 c:3263	1304	0	0	a:0 t:0 g:0 c:1304	1854	0	0	a:0 t:0 g:0 c:1854	1642	1	0.0006	a:0 t:1 g:0 c:1641	1546	1	0.0006	a:1 t:0 g:0 c:1545	1972	0	0	a:0 t:0 g:0 c:1972	2630	1	0.0004	a:0 t:1 g:0 c:2629	1772	1	0.0006	a:0 t:1 g:0 c:1771	2596
762	901	3	0.0033	a:3 t:0 g:0 c:898	1161	0	0	a:0 t:0 g:0 c:1161	1308	1	0.0008	a:0 t:0 g:1 c:1307	1444	4	0.0028	a:1 t:2 g:1 c:1440	3240	9	0.0028	a:0 t:9 g:0 c:3231	1235	0	0	a:0 t:0 g:0 c:1235	1832	9	0.0049	a:0 t:2 g:7 c:1823	1549	7	0.0045	a:0 t:1 g:6 c:1542	1478	2	0.0014	a:0 t:1 g:1 c:1476	1934	5	0.0026	a:0 t:1 g:4 c:1929	2613	4	0.0015	a:1 t:1 g:2 c:2609	1704	8	0.0047	a:0 t:0 g:8 c:1696	2581
763	849	1	0.0012	a:848 t:0 g:0 c:1	634	1	0.0016	a:633 t:0 g:0 c:1	1466	1	0.0007	a:1465 t:0 g:0 c:1	1698	2	0.0012	a:1696 t:0 g:1 c:1	3254	0	0	a:3254 t:0 g:0 c:0	825	5	0.0061	a:820 t:0 g:0 c:5	2057	0	0	a:2057 t:0 g:0 c:0	1973	5	0.0025	a:1968 t:0 g:3 c:2	1263	1	0.0008	a:1262 t:0 g:0 c:1	2130	4	0.0019	a:2126 t:0 g:3 c:1	2688	0	0	a:2688 t:0 g:0 c:0	1935	6	0.0031	a:1929 t:0 g:6 c:0	2639
764	883	0	0	a:883 t:0 g:0 c:0	808	3	0.0037	a:805 t:1 g:2 c:0	1484	1	0.0007	a:1483 t:0 g:0 c:1	1694	0	0	a:1694 t:0 g:0 c:0	3262	0	0	a:3262 t:0 g:0 c:0	1009	0	0	a:1009 t:0 g:0 c:0	2089	1	0.0005	a:2088 t:0 g:1 c:0	1989	0	0	a:1989 t:0 g:0 c:0	1292	0	0	a:1292 t:0 g:0 c:0	2123	0	0	a:2123 t:0 g:0 c:0	2697	1	0.0004	a:2696 t:0 g:1 c:0	1905	0	0	a:1905 t:0 g:0 c:0	2628
765	986	3	0.003	a:3 t:0 g:983 c:0	1070	3	0.0028	a:3 t:0 g:1067 c:0	1954	4	0.002	a:4 t:0 g:1950 c:0	2294	6	0.0026	a:6 t:0 g:2288 c:0	3493	3	0.0009	a:2 t:0 g:3490 c:1	1417	2	0.0014	a:2 t:0 g:1415 c:0	2609	8	0.0031	a:8 t:0 g:2601 c:0	3060	18	0.0059	a:18 t:0 g:3042 c:0	1615	3	0.0019	a:3 t:0 g:1612 c:0	2607	4	0.0015	a:4 t:0 g:2603 c:0	2872	1	0.0003	a:1 t:0 g:2871 c:0	2501	13	0.0052	a:13 t:0 g:2488 c:0	2837
766	1060	0	0	a:0 t:1060 g:0 c:0	1465	0	0	a:0 t:1465 g:0 c:0	2068	0	0	a:0 t:2068 g:0 c:0	2464	0	0	a:0 t:2464 g:0 c:0	3591	0	0	a:0 t:3591 g:0 c:0	1740	0	0	a:0 t:1740 g:0 c:0	2773	0	0	a:0 t:2773 g:0 c:0	3292	1	0.0003	a:0 t:3291 g:0 c:1	2052	0	0	a:0 t:2052 g:0 c:0	2883	0	0	a:0 t:2883 g:0 c:0	2951	0	0	a:0 t:2951 g:0 c:0	2658	0	0	a:0 t:2658 g:0 c:0	2928
767	1128	0	0	a:0 t:0 g:0 c:1128	1751	1	0.0006	a:0 t:1 g:0 c:1750	2123	0	0	a:0 t:0 g:0 c:2123	2563	0	0	a:0 t:0 g:0 c:2563	3640	2	0.0005	a:0 t:1 g:1 c:3638	1974	0	0	a:0 t:0 g:0 c:1974	2847	1	0.0004	a:1 t:0 g:0 c:2846	3457	1	0.0003	a:1 t:0 g:0 c:3456	2321	0	0	a:0 t:0 g:0 c:2321	3052	2	0.0007	a:1 t:1 g:0 c:3050	2986	1	0.0003	a:0 t:0 g:1 c:2985	2761	7	0.0025	a:1 t:6 g:0 c:2754	2963
768	1125	0	0	a:0 t:1125 g:0 c:0	1753	0	0	a:0 t:1753 g:0 c:0	2114	0	0	a:0 t:2114 g:0 c:0	2526	0	0	a:0 t:2526 g:0 c:0	3610	0	0	a:0 t:3610 g:0 c:0	1956	0	0	a:0 t:1956 g:0 c:0	2822	0	0	a:0 t:2822 g:0 c:0	3421	0	0	a:0 t:3421 g:0 c:0	2302	1	0.0004	a:0 t:2301 g:1 c:0	3013	0	0	a:0 t:3013 g:0 c:0	2955	0	0	a:0 t:2955 g:0 c:0	2704	0	0	a:0 t:2704 g:0 c:0	2938
769	1108	0	0	a:0 t:0 g:1108 c:0	1684	1	0.0006	a:1 t:0 g:1683 c:0	2117	1	0.0005	a:1 t:0 g:2116 c:0	2606	0	0	a:0 t:0 g:2606 c:0	3640	1	0.0003	a:1 t:0 g:3639 c:0	1896	0	0	a:0 t:0 g:1896 c:0	2838	0	0	a:0 t:0 g:2838 c:0	3485	5	0.0014	a:5 t:0 g:3480 c:0	2247	2	0.0009	a:2 t:0 g:2245 c:0	3058	2	0.0007	a:0 t:0 g:3056 c:2	2978	2	0.0007	a:2 t:0 g:2976 c:0	2770	2	0.0007	a:2 t:0 g:2768 c:0	2961
770	1072	1	0.0009	a:1 t:1071 g:0 c:0	1571	0	0	a:0 t:1571 g:0 c:0	2068	0	0	a:0 t:2068 g:0 c:0	2506	1	0.0004	a:0 t:2505 g:0 c:1	3591	2	0.0006	a:0 t:3589 g:2 c:0	1729	0	0	a:0 t:1729 g:0 c:0	2785	0	0	a:0 t:2785 g:0 c:0	3318	0	0	a:0 t:3318 g:0 c:0	2158	0	0	a:0 t:2158 g:0 c:0	2841	0	0	a:0 t:2841 g:0 c:0	2954	0	0	a:0 t:2954 g:0 c:0	2625	0	0	a:0 t:2625 g:0 c:0	2885
771	1084	1	0.0009	a:1083 t:0 g:0 c:1	1544	0	0	a:1544 t:0 g:0 c:0	2077	2	0.001	a:2075 t:2 g:0 c:0	2510	1	0.0004	a:2509 t:1 g:0 c:0	3623	0	0	a:3623 t:0 g:0 c:0	1724	0	0	a:1724 t:0 g:0 c:0	2812	7	0.0025	a:2805 t:7 g:0 c:0	3344	0	0	a:3344 t:0 g:0 c:0	2160	1	0.0005	a:2159 t:0 g:1 c:0	2944	0	0	a:2944 t:0 g:0 c:0	2974	0	0	a:2974 t:0 g:0 c:0	2683	0	0	a:2683 t:0 g:0 c:0	2935
772	1094	0	0	a:0 t:0 g:0 c:1094	1545	1	0.0006	a:0 t:0 g:1 c:1544	2053	5	0.0024	a:1 t:3 g:1 c:2048	2395	1	0.0004	a:0 t:0 g:1 c:2394	3596	4	0.0011	a:1 t:2 g:1 c:3592	1726	1	0.0006	a:0 t:0 g:1 c:1725	2779	1	0.0004	a:0 t:1 g:0 c:2778	3250	3	0.0009	a:0 t:1 g:2 c:3247	2168	1	0.0005	a:0 t:0 g:1 c:2167	2959	2	0.0007	a:0 t:0 g:2 c:2957	2973	2	0.0007	a:0 t:0 g:2 c:2971	2627	2	0.0008	a:1 t:1 g:0 c:2625	2931
773	981	1	0.001	a:980 t:1 g:0 c:0	933	2	0.0021	a:931 t:2 g:0 c:0	1871	4	0.0021	a:1867 t:4 g:0 c:0	2081	4	0.0019	a:2077 t:3 g:1 c:0	3398	8	0.0024	a:3390 t:7 g:1 c:0	1084	4	0.0037	a:1080 t:4 g:0 c:0	2553	5	0.002	a:2548 t:5 g:0 c:0	2866	7	0.0024	a:2859 t:7 g:0 c:0	1545	3	0.0019	a:1542 t:3 g:0 c:0	2734	6	0.0022	a:2728 t:6 g:0 c:0	2843	8	0.0028	a:2835 t:8 g:0 c:0	2381	6	0.0025	a:2375 t:6 g:0 c:0	2765
774	989	610	0.6168	a:379 t:0 g:610 c:0	1059	713	0.6733	a:346 t:2 g:711 c:0	1876	1040	0.5544	a:836 t:0 g:1040 c:0	2142	1234	0.5761	a:908 t:0 g:1233 c:1	3386	2042	0.6031	a:1344 t:1 g:2041 c:0	1164	769	0.6607	a:395 t:0 g:769 c:0	2563	1439	0.5615	a:1124 t:0 g:1439 c:0	2921	1837	0.6289	a:1084 t:0 g:1837 c:0	1598	964	0.6033	a:634 t:0 g:964 c:0	2764	1668	0.6035	a:1096 t:0 g:1668 c:0	2819	1615	0.5729	a:1204 t:0 g:1615 c:0	2402	1452	0.6045	a:950 t:1 g:1451 c:0	2753
775	1009	0	0	a:0 t:0 g:0 c:1009	1128	0	0	a:0 t:0 g:0 c:1128	1902	7	0.0037	a:0 t:0 g:7 c:1895	2216	4	0.0018	a:1 t:1 g:2 c:2212	3408	2	0.0006	a:0 t:0 g:2 c:3406	1220	1	0.0008	a:1 t:0 g:0 c:1219	2609	3	0.0011	a:1 t:1 g:1 c:2606	3018	4	0.0013	a:1 t:1 g:2 c:3014	1650	0	0	a:0 t:0 g:0 c:1650	2844	8	0.0028	a:0 t:3 g:5 c:2836	2833	8	0.0028	a:0 t:0 g:8 c:2825	2462	4	0.0016	a:1 t:2 g:1 c:2458	2770
776	1001	0	0	a:1001 t:0 g:0 c:0	1181	0	0	a:1181 t:0 g:0 c:0	1893	0	0	a:1893 t:0 g:0 c:0	2285	0	0	a:2285 t:0 g:0 c:0	3394	0	0	a:3394 t:0 g:0 c:0	1273	0	0	a:1273 t:0 g:0 c:0	2593	0	0	a:2593 t:0 g:0 c:0	3039	0	0	a:3039 t:0 g:0 c:0	1675	1	0.0006	a:1674 t:0 g:0 c:1	2883	1	0.0003	a:2882 t:0 g:1 c:0	2801	0	0	a:2801 t:0 g:0 c:0	2481	0	0	a:2481 t:0 g:0 c:0	2755
777	1057	0	0	a:0 t:1057 g:0 c:0	1325	0	0	a:0 t:1325 g:0 c:0	2006	0	0	a:0 t:2006 g:0 c:0	2510	0	0	a:0 t:2510 g:0 c:0	3525	0	0	a:0 t:3525 g:0 c:0	1460	0	0	a:0 t:1460 g:0 c:0	2724	0	0	a:0 t:2724 g:0 c:0	3332	0	0	a:0 t:3332 g:0 c:0	1835	0	0	a:0 t:1835 g:0 c:0	2998	0	0	a:0 t:2998 g:0 c:0	2890	0	0	a:0 t:2890 g:0 c:0	2654	0	0	a:0 t:2654 g:0 c:0	2862
778	1053	0	0	a:0 t:0 g:0 c:1053	1329	0	0	a:0 t:0 g:0 c:1329	2001	0	0	a:0 t:0 g:0 c:2001	2504	0	0	a:0 t:0 g:0 c:2504	3497	4	0.0011	a:3 t:1 g:0 c:3493	1468	0	0	a:0 t:0 g:0 c:1468	2711	0	0	a:0 t:0 g:0 c:2711	3319	1	0.0003	a:0 t:1 g:0 c:3318	1836	0	0	a:0 t:0 g:0 c:1836	2970	0	0	a:0 t:0 g:0 c:2970	2869	1	0.0003	a:1 t:0 g:0 c:2868	2636	1	0.0004	a:0 t:1 g:0 c:2635	2852
779	1021	0	0	a:0 t:1021 g:0 c:0	1301	0	0	a:0 t:1301 g:0 c:0	1931	0	0	a:0 t:1931 g:0 c:0	2342	0	0	a:0 t:2342 g:0 c:0	3373	0	0	a:0 t:3373 g:0 c:0	1441	0	0	a:0 t:1441 g:0 c:0	2603	0	0	a:0 t:2603 g:0 c:0	3149	0	0	a:0 t:3149 g:0 c:0	1801	0	0	a:0 t:1801 g:0 c:0	2837	0	0	a:0 t:2837 g:0 c:0	2786	0	0	a:0 t:2786 g:0 c:0	2501	0	0	a:0 t:2501 g:0 c:0	2733
780	990	0	0	a:0 t:990 g:0 c:0	1243	0	0	a:0 t:1243 g:0 c:0	1892	0	0	a:0 t:1892 g:0 c:0	2210	0	0	a:0 t:2210 g:0 c:0	3337	0	0	a:0 t:3337 g:0 c:0	1376	0	0	a:0 t:1376 g:0 c:0	2569	0	0	a:0 t:2569 g:0 c:0	2989	0	0	a:0 t:2989 g:0 c:0	1734	0	0	a:0 t:1734 g:0 c:0	2688	0	0	a:0 t:2688 g:0 c:0	2752	0	0	a:0 t:2752 g:0 c:0	2407	0	0	a:0 t:2407 g:0 c:0	2693
781	971	0	0	a:0 t:0 g:971 c:0	1201	0	0	a:0 t:0 g:1201 c:0	1887	0	0	a:0 t:0 g:1887 c:0	2165	0	0	a:0 t:0 g:2165 c:0	3339	0	0	a:0 t:0 g:3339 c:0	1319	0	0	a:0 t:0 g:1319 c:0	2562	0	0	a:0 t:0 g:2562 c:0	2996	0	0	a:0 t:0 g:2996 c:0	1700	0	0	a:0 t:0 g:1700 c:0	2635	0	0	a:0 t:0 g:2635 c:0	2730	0	0	a:0 t:0 g:2730 c:0	2433	0	0	a:0 t:0 g:2433 c:0	2691
782	860	0	0	a:860 t:0 g:0 c:0	840	0	0	a:840 t:0 g:0 c:0	1762	0	0	a:1762 t:0 g:0 c:0	1762	0	0	a:1762 t:0 g:0 c:0	3133	0	0	a:3133 t:0 g:0 c:0	872	0	0	a:872 t:0 g:0 c:0	2394	0	0	a:2394 t:0 g:0 c:0	2707	0	0	a:2707 t:0 g:0 c:0	1327	0	0	a:1327 t:0 g:0 c:0	2202	0	0	a:2202 t:0 g:0 c:0	2583	0	0	a:2583 t:0 g:0 c:0	2213	0	0	a:2213 t:0 g:0 c:0	2524
[truncated: 31 more columns]

## Sheet: PVR group
RT position	PR.1-0 coverage	PR.1-0 mutation	PR.1-0 mutation frequency	PR.1-0 distribution	PR.1-12 coverage	PR.1-12 mutation	PR.1-12 mutation frequency	PR.1-12 distribution	PR.1-24 coverage	PR.1-24 mutation	PR.1-24 mutation frequency	PR.1-24 distribution	PR.1-36 coverage	PR.1-36 mutation	PR.1-36 mutation frequency	PR.1-36 distribution	PR.2-0 coverage	PR.2-0 mutation	PR.2-0 mutation frequency	PR.2-0 distribution	PR.2-12 coverage	PR.2-12 mutation	PR.2-12 mutation frequency	PR.2-12 distribution	PR.2-24 coverage	PR.2-24 mutation	PR.2-24 mutation frequency	PR.2-24 distribution	PR.2-36 coverage	PR.2-36 mutation	PR.2-36 mutation frequency	PR.2-36 distribution	PR.3-0 coverage	PR.3-0 mutation	PR.3-0 mutation frequency	PR.3-0 distribution	PR.3-12 coverage	PR.3-12 mutation	PR.3-12 mutation frequency	PR.3-12 distribution	PR.3-24 coverage	PR.3-24 mutation	PR.3-24 mutation frequency	PR.3-24 distribution	PR.3-36 coverage	PR.3-36 mutation	PR.3-36 mutation frequency	PR.3-36 distribution	PR.4-0 coverage
415	2790	0	0	a:0 t:0 g:2790 c:0	8909	0	0	a:0 t:0 g:8909 c:0	7326	0	0	a:0 t:0 g:7326 c:0	5113	0	0	a:0 t:0 g:5113 c:0	4400	0	0	a:0 t:0 g:4400 c:0	7263	0	0	a:0 t:0 g:7263 c:0	3641	0	0	a:0 t:0 g:3641 c:0	8163	0	0	a:0 t:0 g:8163 c:0	3812	0	0	a:0 t:0 g:3812 c:0	6116	0	0	a:0 t:0 g:6116 c:0	6357	0	0	a:0 t:0 g:6357 c:0	4861	0	0	a:0 t:0 g:4861 c:0	2564
416	2795	0	0	a:0 t:0 g:0 c:2795	8904	0	0	a:0 t:0 g:0 c:8904	7336	0	0	a:0 t:0 g:0 c:7336	5113	0	0	a:0 t:0 g:0 c:5113	4403	0	0	a:0 t:0 g:0 c:4403	7261	0	0	a:0 t:0 g:0 c:7261	3639	0	0	a:0 t:0 g:0 c:3639	8158	0	0	a:0 t:0 g:0 c:8158	3815	0	0	a:0 t:0 g:0 c:3815	6117	0	0	a:0 t:0 g:0 c:6117	6378	0	0	a:0 t:0 g:0 c:6378	4868	0	0	a:0 t:0 g:0 c:4868	2568
417	2792	0	0	a:0 t:2792 g:0 c:0	8907	0	0	a:0 t:8907 g:0 c:0	7336	0	0	a:0 t:7336 g:0 c:0	5111	0	0	a:0 t:5111 g:0 c:0	4403	0	0	a:0 t:4403 g:0 c:0	7259	0	0	a:0 t:7259 g:0 c:0	3640	0	0	a:0 t:3640 g:0 c:0	8153	0	0	a:0 t:8153 g:0 c:0	3814	0	0	a:0 t:3814 g:0 c:0	6121	0	0	a:0 t:6121 g:0 c:0	6376	0	0	a:0 t:6376 g:0 c:0	4869	0	0	a:0 t:4869 g:0 c:0	2567
418	2794	0	0	a:0 t:0 g:2794 c:0	8907	0	0	a:0 t:0 g:8907 c:0	7336	0	0	a:0 t:0 g:7336 c:0	5113	0	0	a:0 t:0 g:5113 c:0	4406	0	0	a:0 t:0 g:4406 c:0	7260	0	0	a:0 t:0 g:7260 c:0	3641	0	0	a:0 t:0 g:3641 c:0	8154	0	0	a:0 t:0 g:8154 c:0	3812	0	0	a:0 t:0 g:3812 c:0	6120	0	0	a:0 t:0 g:6120 c:0	6379	0	0	a:0 t:0 g:6379 c:0	4872	0	0	a:0 t:0 g:4872 c:0	2571
419	2794	0	0	a:0 t:0 g:0 c:2794	8908	0	0	a:0 t:0 g:0 c:8908	7336	0	0	a:0 t:0 g:0 c:7336	5116	0	0	a:0 t:0 g:0 c:5116	4408	0	0	a:0 t:0 g:0 c:4408	7259	0	0	a:0 t:0 g:0 c:7259	3641	0	0	a:0 t:0 g:0 c:3641	8156	0	0	a:0 t:0 g:0 c:8156	3811	0	0	a:0 t:0 g:0 c:3811	6121	0	0	a:0 t:0 g:0 c:6121	6378	0	0	a:0 t:0 g:0 c:6378	4872	0	0	a:0 t:0 g:0 c:4872	2570
420	2795	0	0	a:0 t:2795 g:0 c:0	8910	0	0	a:0 t:8910 g:0 c:0	7335	0	0	a:0 t:7335 g:0 c:0	5115	0	0	a:0 t:5115 g:0 c:0	4406	0	0	a:0 t:4406 g:0 c:0	7263	0	0	a:0 t:7263 g:0 c:0	3645	0	0	a:0 t:3645 g:0 c:0	8163	0	0	a:0 t:8163 g:0 c:0	3808	0	0	a:0 t:3808 g:0 c:0	6123	0	0	a:0 t:6123 g:0 c:0	6380	0	0	a:0 t:6380 g:0 c:0	4872	0	0	a:0 t:4872 g:0 c:0	2569
421	2793	0	0	a:2793 t:0 g:0 c:0	8910	0	0	a:8910 t:0 g:0 c:0	7331	0	0	a:7331 t:0 g:0 c:0	5114	0	0	a:5114 t:0 g:0 c:0	4406	0	0	a:4406 t:0 g:0 c:0	7263	0	0	a:7263 t:0 g:0 c:0	3644	0	0	a:3644 t:0 g:0 c:0	8164	0	0	a:8164 t:0 g:0 c:0	3808	0	0	a:3808 t:0 g:0 c:0	6123	0	0	a:6123 t:0 g:0 c:0	6378	0	0	a:6378 t:0 g:0 c:0	4872	0	0	a:4872 t:0 g:0 c:0	2567
422	2794	0	0	a:0 t:2794 g:0 c:0	8909	0	0	a:0 t:8909 g:0 c:0	7329	0	0	a:0 t:7329 g:0 c:0	5110	0	0	a:0 t:5110 g:0 c:0	4407	0	0	a:0 t:4407 g:0 c:0	7264	0	0	a:0 t:7264 g:0 c:0	3644	0	0	a:0 t:3644 g:0 c:0	8162	0	0	a:0 t:8162 g:0 c:0	3809	0	0	a:0 t:3809 g:0 c:0	6122	0	0	a:0 t:6122 g:0 c:0	6375	0	0	a:0 t:6375 g:0 c:0	4868	0	0	a:0 t:4868 g:0 c:0	2568
423	2792	0	0	a:0 t:0 g:2792 c:0	8908	0	0	a:0 t:0 g:8908 c:0	7328	0	0	a:0 t:0 g:7328 c:0	5108	0	0	a:0 t:0 g:5108 c:0	4405	0	0	a:0 t:0 g:4405 c:0	7256	0	0	a:0 t:0 g:7256 c:0	3641	0	0	a:0 t:0 g:3641 c:0	8157	0	0	a:0 t:0 g:8157 c:0	3809	0	0	a:0 t:0 g:3809 c:0	6116	0	0	a:0 t:0 g:6116 c:0	6373	0	0	a:0 t:0 g:6373 c:0	4867	0	0	a:0 t:0 g:4867 c:0	2569
424	2793	0	0	a:0 t:0 g:0 c:2793	8906	0	0	a:0 t:0 g:0 c:8906	7329	0	0	a:0 t:0 g:0 c:7329	5107	0	0	a:0 t:0 g:0 c:5107	4406	0	0	a:0 t:0 g:0 c:4406	7253	0	0	a:0 t:0 g:0 c:7253	3641	0	0	a:0 t:0 g:0 c:3641	8156	0	0	a:0 t:0 g:0 c:8156	3806	0	0	a:0 t:0 g:0 c:3806	6115	0	0	a:0 t:0 g:0 c:6115	6372	0	0	a:0 t:0 g:0 c:6372	4867	0	0	a:0 t:0 g:0 c:4867	2567
425	2794	0	0	a:0 t:0 g:0 c:2794	8906	0	0	a:0 t:0 g:0 c:8906	7337	0	0	a:0 t:0 g:0 c:7337	5106	0	0	a:0 t:0 g:0 c:5106	4405	0	0	a:0 t:0 g:0 c:4405	7252	0	0	a:0 t:0 g:0 c:7252	3641	0	0	a:0 t:0 g:0 c:3641	8153	0	0	a:0 t:0 g:0 c:8153	3807	0	0	a:0 t:0 g:0 c:3807	6117	0	0	a:0 t:0 g:0 c:6117	6374	0	0	a:0 t:0 g:0 c:6374	4870	0	0	a:0 t:0 g:0 c:4870	2567
426	2798	0	0	a:0 t:2798 g:0 c:0	8916	0	0	a:0 t:8916 g:0 c:0	7343	0	0	a:0 t:7343 g:0 c:0	5115	0	0	a:0 t:5115 g:0 c:0	4410	0	0	a:0 t:4410 g:0 c:0	7268	0	0	a:0 t:7268 g:0 c:0	3643	0	0	a:0 t:3643 g:0 c:0	8165	0	0	a:0 t:8165 g:0 c:0	3816	0	0	a:0 t:3816 g:0 c:0	6124	0	0	a:0 t:6124 g:0 c:0	6384	0	0	a:0 t:6384 g:0 c:0	4874	0	0	a:0 t:4874 g:0 c:0	2570
427	2797	0	0	a:0 t:0 g:0 c:2797	8916	0	0	a:0 t:0 g:0 c:8916	7344	0	0	a:0 t:0 g:0 c:7344	5116	0	0	a:0 t:0 g:0 c:5116	4410	0	0	a:0 t:0 g:0 c:4410	7269	0	0	a:0 t:0 g:0 c:7269	3643	0	0	a:0 t:0 g:0 c:3643	8167	0	0	a:0 t:0 g:0 c:8167	3817	0	0	a:0 t:0 g:0 c:3817	6125	0	0	a:0 t:0 g:0 c:6125	6385	0	0	a:0 t:0 g:0 c:6385	4874	0	0	a:0 t:0 g:0 c:4874	2572
428	2797	0	0	a:2797 t:0 g:0 c:0	8915	0	0	a:8915 t:0 g:0 c:0	7343	0	0	a:7343 t:0 g:0 c:0	5117	0	0	a:5117 t:0 g:0 c:0	4407	0	0	a:4407 t:0 g:0 c:0	7270	0	0	a:7270 t:0 g:0 c:0	3645	0	0	a:3645 t:0 g:0 c:0	8165	0	0	a:8165 t:0 g:0 c:0	3816	0	0	a:3816 t:0 g:0 c:0	6125	0	0	a:6125 t:0 g:0 c:0	6383	0	0	a:6383 t:0 g:0 c:0	4874	0	0	a:4874 t:0 g:0 c:0	2570
429	2796	0	0	a:0 t:2796 g:0 c:0	8910	0	0	a:0 t:8910 g:0 c:0	7344	0	0	a:0 t:7344 g:0 c:0	5117	0	0	a:0 t:5117 g:0 c:0	4406	0	0	a:0 t:4406 g:0 c:0	7268	0	0	a:0 t:7268 g:0 c:0	3642	0	0	a:0 t:3642 g:0 c:0	8152	0	0	a:0 t:8152 g:0 c:0	3815	0	0	a:0 t:3815 g:0 c:0	6123	0	0	a:0 t:6123 g:0 c:0	6382	0	0	a:0 t:6382 g:0 c:0	4874	0	0	a:0 t:4874 g:0 c:0	2569
430	2795	0	0	a:0 t:0 g:0 c:2795	8905	0	0	a:0 t:0 g:0 c:8905	7340	0	0	a:0 t:0 g:0 c:7340	5116	0	0	a:0 t:0 g:0 c:5116	4409	0	0	a:0 t:0 g:0 c:4409	7266	0	0	a:0 t:0 g:0 c:7266	3641	0	0	a:0 t:0 g:0 c:3641	8139	0	0	a:0 t:0 g:0 c:8139	3814	0	0	a:0 t:0 g:0 c:3814	6120	0	0	a:0 t:0 g:0 c:6120	6381	0	0	a:0 t:0 g:0 c:6381	4873	0	0	a:0 t:0 g:0 c:4873	2568
431	2796	0	0	a:0 t:2796 g:0 c:0	8889	0	0	a:0 t:8889 g:0 c:0	7325	0	0	a:0 t:7325 g:0 c:0	5101	0	0	a:0 t:5101 g:0 c:0	4408	0	0	a:0 t:4408 g:0 c:0	7251	0	0	a:0 t:7251 g:0 c:0	3638	0	0	a:0 t:3638 g:0 c:0	8135	0	0	a:0 t:8135 g:0 c:0	3812	0	0	a:0 t:3812 g:0 c:0	6114	0	0	a:0 t:6114 g:0 c:0	6367	0	0	a:0 t:6367 g:0 c:0	4862	0	0	a:0 t:4862 g:0 c:0	2568
432	2795	0	0	a:0 t:2795 g:0 c:0	8877	0	0	a:0 t:8877 g:0 c:0	7319	0	0	a:0 t:7319 g:0 c:0	5093	0	0	a:0 t:5093 g:0 c:0	4408	0	0	a:0 t:4408 g:0 c:0	7242	0	0	a:0 t:7242 g:0 c:0	3635	0	0	a:0 t:3635 g:0 c:0	8127	0	0	a:0 t:8127 g:0 c:0	3810	0	0	a:0 t:3810 g:0 c:0	6111	0	0	a:0 t:6111 g:0 c:0	6367	0	0	a:0 t:6367 g:0 c:0	4862	0	0	a:0 t:4862 g:0 c:0	2569
433	2792	0	0	a:0 t:0 g:0 c:2792	8880	0	0	a:0 t:0 g:0 c:8880	7319	0	0	a:0 t:0 g:0 c:7319	5087	0	0	a:0 t:0 g:0 c:5087	4406	0	0	a:0 t:0 g:0 c:4406	7228	0	0	a:0 t:0 g:0 c:7228	3630	0	0	a:0 t:0 g:0 c:3630	8116	0	0	a:0 t:0 g:0 c:8116	3810	0	0	a:0 t:0 g:0 c:3810	6113	0	0	a:0 t:0 g:0 c:6113	6365	0	0	a:0 t:0 g:0 c:6365	4862	0	0	a:0 t:0 g:0 c:4862	2568
434	2788	0	0	a:0 t:2788 g:0 c:0	8863	3	0.0003	a:0 t:8860 g:1 c:2	7303	0	0	a:0 t:7303 g:0 c:0	5080	0	0	a:0 t:5080 g:0 c:0	4403	0	0	a:0 t:4403 g:0 c:0	7205	1	0.0001	a:0 t:7204 g:0 c:1	3626	0	0	a:0 t:3626 g:0 c:0	8102	1	0.0001	a:0 t:8101 g:1 c:0	3804	0	0	a:0 t:3804 g:0 c:0	6105	0	0	a:0 t:6105 g:0 c:0	6353	0	0	a:0 t:6353 g:0 c:0	4847	0	0	a:0 t:4847 g:0 c:0	2567
435	2787	1	0.0004	a:0 t:2786 g:0 c:1	8865	1	0.0001	a:0 t:8864 g:0 c:1	7295	423	0.058	a:0 t:6872 g:0 c:423	5081	1	0.0002	a:0 t:5080 g:0 c:1	4401	1	0.0002	a:0 t:4400 g:0 c:1	7209	0	0	a:0 t:7209 g:0 c:0	3623	3	0.0008	a:0 t:3620 g:0 c:3	8103	0	0	a:0 t:8103 g:0 c:0	3800	4	0.0011	a:3 t:3796 g:0 c:1	6105	0	0	a:0 t:6105 g:0 c:0	6349	1	0.0002	a:0 t:6348 g:0 c:1	4849	0	0	a:0 t:4849 g:0 c:0	2565
436	2774	0	0	a:0 t:0 g:2774 c:0	8823	0	0	a:0 t:0 g:8823 c:0	7278	0	0	a:0 t:0 g:7278 c:0	5064	2	0.0004	a:2 t:0 g:5062 c:0	4377	2	0.0005	a:2 t:0 g:4375 c:0	7179	0	0	a:0 t:0 g:7179 c:0	3620	5	0.0014	a:5 t:0 g:3615 c:0	8125	0	0	a:0 t:0 g:8125 c:0	3793	1	0.0003	a:1 t:0 g:3792 c:0	6080	0	0	a:0 t:0 g:6080 c:0	6329	2	0.0003	a:2 t:0 g:6327 c:0	4841	6	0.0012	a:6 t:0 g:4835 c:0	2551
437	2763	2	0.0007	a:0 t:2761 g:0 c:2	8783	1	0.0001	a:0 t:8782 g:1 c:0	7243	3	0.0004	a:0 t:7240 g:3 c:0	5046	0	0	a:0 t:5046 g:0 c:0	4363	0	0	a:0 t:4363 g:0 c:0	7162	3	0.0004	a:0 t:7159 g:3 c:0	3603	1	0.0003	a:0 t:3602 g:1 c:0	8120	0	0	a:0 t:8120 g:0 c:0	3789	1	0.0003	a:0 t:3788 g:1 c:0	6061	8	0.0013	a:0 t:6053 g:8 c:0	6300	6	0.001	a:0 t:6294 g:6 c:0	4812	1	0.0002	a:0 t:4811 g:1 c:0	2538
438	2760	5	0.0018	a:0 t:2755 g:3 c:2	8782	0	0	a:0 t:8782 g:0 c:0	7242	0	0	a:0 t:7242 g:0 c:0	5047	0	0	a:0 t:5047 g:0 c:0	4365	1	0.0002	a:0 t:4364 g:1 c:0	7165	6	0.0008	a:0 t:7159 g:6 c:0	3599	0	0	a:0 t:3599 g:0 c:0	8129	0	0	a:0 t:8129 g:0 c:0	3764	877	0.233	a:874 t:2887 g:2 c:1	6054	1191	0.1967	a:1191 t:4863 g:0 c:0	6299	301	0.0478	a:301 t:5998 g:0 c:0	4812	195	0.0405	a:195 t:4617 g:0 c:0	2539
439	2747	0	0	a:0 t:0 g:2747 c:0	8836	1	0.0001	a:1 t:0 g:8835 c:0	7195	3	0.0004	a:3 t:0 g:7192 c:0	5011	8	0.0016	a:8 t:0 g:5003 c:0	4338	1	0.0002	a:1 t:0 g:4337 c:0	7199	0	0	a:0 t:0 g:7199 c:0	3622	0	0	a:0 t:0 g:3622 c:0	8131	2	0.0002	a:2 t:0 g:8129 c:0	3763	0	0	a:0 t:0 g:3763 c:0	6010	1	0.0002	a:1 t:0 g:6009 c:0	6252	0	0	a:0 t:0 g:6252 c:0	4784	1	0.0002	a:1 t:0 g:4783 c:0	2524
440	2746	0	0	a:0 t:0 g:2746 c:0	8836	0	0	a:0 t:0 g:8836 c:0	7191	0	0	a:0 t:0 g:7191 c:0	5007	0	0	a:0 t:0 g:5007 c:0	4336	2	0.0005	a:2 t:0 g:4334 c:0	7197	0	0	a:0 t:0 g:7197 c:0	3622	0	0	a:0 t:0 g:3622 c:0	8129	0	0	a:0 t:0 g:8129 c:0	3760	0	0	a:0 t:0 g:3760 c:0	5999	2	0.0003	a:0 t:2 g:5997 c:0	6248	1	0.0002	a:1 t:0 g:6247 c:0	4776	0	0	a:0 t:0 g:4776 c:0	2523
441	2741	5	0.0018	a:2 t:2736 g:0 c:3	8848	2	0.0002	a:0 t:8846 g:1 c:1	7207	3	0.0004	a:0 t:7204 g:3 c:0	5007	2	0.0004	a:0 t:5005 g:2 c:0	4323	1	0.0002	a:0 t:4322 g:0 c:1	7207	5	0.0007	a:0 t:7202 g:1 c:4	3626	15	0.0041	a:15 t:3611 g:0 c:0	8119	0	0	a:0 t:8119 g:0 c:0	3762	7	0.0019	a:0 t:3755 g:6 c:1	5997	4	0.0007	a:0 t:5993 g:3 c:1	6255	11	0.0018	a:0 t:6244 g:11 c:0	4778	0	0	a:0 t:4778 g:0 c:0	2524
442	2739	0	0	a:0 t:2739 g:0 c:0	8846	0	0	a:0 t:8846 g:0 c:0	7195	0	0	a:0 t:7195 g:0 c:0	5003	0	0	a:0 t:5003 g:0 c:0	4323	1	0.0002	a:0 t:4322 g:0 c:1	7202	0	0	a:0 t:7202 g:0 c:0	3626	0	0	a:0 t:3626 g:0 c:0	8113	0	0	a:0 t:8113 g:0 c:0	3760	0	0	a:0 t:3760 g:0 c:0	5994	0	0	a:0 t:5994 g:0 c:0	6245	0	0	a:0 t:6245 g:0 c:0	4769	0	0	a:0 t:4769 g:0 c:0	2523
443	2789	0	0	a:0 t:0 g:0 c:2789	8901	0	0	a:0 t:0 g:0 c:8901	7274	0	0	a:0 t:0 g:0 c:7274	5068	0	0	a:0 t:0 g:0 c:5068	4390	0	0	a:0 t:0 g:0 c:4390	7253	0	0	a:0 t:0 g:0 c:7253	3640	0	0	a:0 t:0 g:0 c:3640	8137	0	0	a:0 t:0 g:0 c:8137	3808	3	0.0008	a:0 t:3 g:0 c:3805	6079	0	0	a:0 t:0 g:0 c:6079	6323	0	0	a:0 t:0 g:0 c:6323	4844	1	0.0002	a:0 t:1 g:0 c:4843	2557
444	2788	5	0.0018	a:1 t:2783 g:2 c:2	8889	1	0.0001	a:0 t:8888 g:0 c:1	7286	0	0	a:0 t:7286 g:0 c:0	5088	0	0	a:0 t:5088 g:0 c:0	4393	0	0	a:0 t:4393 g:0 c:0	7244	0	0	a:0 t:7244 g:0 c:0	3636	21	0.0058	a:0 t:3615 g:0 c:21	8124	0	0	a:0 t:8124 g:0 c:0	3804	1	0.0003	a:0 t:3803 g:1 c:0	6094	1	0.0002	a:0 t:6093 g:0 c:1	6332	1	0.0002	a:0 t:6331 g:1 c:0	4849	0	0	a:0 t:4849 g:0 c:0	2560
445	2787	0	0	a:0 t:2787 g:0 c:0	8882	0	0	a:0 t:8882 g:0 c:0	7292	0	0	a:0 t:7292 g:0 c:0	5092	0	0	a:0 t:5092 g:0 c:0	4394	0	0	a:0 t:4394 g:0 c:0	7245	2	0.0003	a:0 t:7243 g:2 c:0	3636	0	0	a:0 t:3636 g:0 c:0	8131	0	0	a:0 t:8131 g:0 c:0	3804	0	0	a:0 t:3804 g:0 c:0	6097	0	0	a:0 t:6097 g:0 c:0	6334	1	0.0002	a:1 t:6333 g:0 c:0	4846	0	0	a:0 t:4846 g:0 c:0	2562
446	2791	0	0	a:0 t:0 g:0 c:2791	8881	0	0	a:0 t:0 g:0 c:8881	7329	0	0	a:0 t:0 g:0 c:7329	5103	0	0	a:0 t:0 g:0 c:5103	4404	2	0.0005	a:0 t:1 g:1 c:4402	7250	1	0.0001	a:0 t:0 g:1 c:7249	3634	0	0	a:0 t:0 g:0 c:3634	8140	3	0.0004	a:0 t:0 g:3 c:8137	3811	2	0.0005	a:0 t:0 g:2 c:3809	6118	2	0.0003	a:0 t:2 g:0 c:6116	6370	0	0	a:0 t:0 g:0 c:6370	4870	33	0.0068	a:0 t:0 g:33 c:4837	2566
447	2787	14	0.005	a:0 t:2773 g:13 c:1	8880	39	0.0044	a:0 t:8841 g:39 c:0	7333	2	0.0003	a:2 t:7331 g:0 c:0	5101	135	0.0265	a:0 t:4966 g:135 c:0	4407	4	0.0009	a:0 t:4403 g:3 c:1	7249	6	0.0008	a:3 t:7243 g:3 c:0	3637	0	0	a:0 t:3637 g:0 c:0	8150	1	0.0001	a:0 t:8149 g:0 c:1	3811	3	0.0008	a:0 t:3808 g:3 c:0	6113	2	0.0003	a:0 t:6111 g:1 c:1	6368	0	0	a:0 t:6368 g:0 c:0	4869	0	0	a:0 t:4869 g:0 c:0	2565
448	2762	0	0	a:0 t:0 g:2762 c:0	8838	5	0.0006	a:4 t:1 g:8833 c:0	7297	1	0.0001	a:1 t:0 g:7296 c:0	5090	1	0.0002	a:1 t:0 g:5089 c:0	4397	2	0.0005	a:2 t:0 g:4395 c:0	7237	2	0.0003	a:2 t:0 g:7235 c:0	3637	3	0.0008	a:3 t:0 g:3634 c:0	8142	4	0.0005	a:4 t:0 g:8138 c:0	3812	0	0	a:0 t:0 g:3812 c:0	6106	5	0.0008	a:5 t:0 g:6101 c:0	6358	1	0.0002	a:0 t:1 g:6357 c:0	4859	0	0	a:0 t:0 g:4859 c:0	2563
449	2759	0	0	a:0 t:0 g:2759 c:0	8842	0	0	a:0 t:0 g:8842 c:0	7299	0	0	a:0 t:0 g:7299 c:0	5091	0	0	a:0 t:0 g:5091 c:0	4400	0	0	a:0 t:0 g:4400 c:0	7235	2	0.0003	a:2 t:0 g:7233 c:0	3639	1	0.0003	a:1 t:0 g:3638 c:0	8141	0	0	a:0 t:0 g:8141 c:0	3811	1	0.0003	a:1 t:0 g:3810 c:0	6106	3	0.0005	a:3 t:0 g:6103 c:0	6359	0	0	a:0 t:0 g:6359 c:0	4855	0	0	a:0 t:0 g:4855 c:0	2564
450	2764	267	0.0966	a:2497 t:1 g:266 c:0	8844	678	0.0767	a:8166 t:0 g:678 c:0	7308	425	0.0582	a:6883 t:0 g:425 c:0	5107	84	0.0164	a:5023 t:0 g:84 c:0	4400	3	0.0007	a:4397 t:0 g:3 c:0	7248	9	0.0012	a:7239 t:1 g:8 c:0	3643	0	0	a:3643 t:0 g:0 c:0	8144	22	0.0027	a:8122 t:5 g:17 c:0	3811	7	0.0018	a:3804 t:0 g:7 c:0	6109	9	0.0015	a:6100 t:0 g:9 c:0	6364	0	0	a:6364 t:0 g:0 c:0	4861	0	0	a:4861 t:0 g:0 c:0	2567
451	2791	1	0.0004	a:0 t:1 g:0 c:2790	8891	0	0	a:0 t:0 g:0 c:8891	7331	6	0.0008	a:1 t:5 g:0 c:7325	5109	0	0	a:0 t:0 g:0 c:5109	4407	1	0.0002	a:1 t:0 g:0 c:4406	7258	4	0.0006	a:0 t:4 g:0 c:7254	3644	0	0	a:0 t:0 g:0 c:3644	8149	1	0.0001	a:0 t:1 g:0 c:8148	3806	0	0	a:0 t:0 g:0 c:3806	6104	1	0.0002	a:0 t:1 g:0 c:6103	6370	0	0	a:0 t:0 g:0 c:6370	4862	0	0	a:0 t:0 g:0 c:4862	2567
452	2796	0	0	a:0 t:2796 g:0 c:0	8901	2	0.0002	a:0 t:8899 g:0 c:2	7330	0	0	a:0 t:7330 g:0 c:0	5109	0	0	a:0 t:5109 g:0 c:0	4409	0	0	a:0 t:4409 g:0 c:0	7252	0	0	a:0 t:7252 g:0 c:0	3641	0	0	a:0 t:3641 g:0 c:0	8144	0	0	a:0 t:8144 g:0 c:0	3806	3	0.0008	a:1 t:3803 g:0 c:2	6112	0	0	a:0 t:6112 g:0 c:0	6377	1	0.0002	a:0 t:6376 g:0 c:1	4868	0	0	a:0 t:4868 g:0 c:0	2569
453	2792	4	0.0014	a:2788 t:3 g:0 c:1	8877	54	0.0061	a:8823 t:51 g:3 c:0	7313	202	0.0276	a:7111 t:202 g:0 c:0	5104	0	0	a:5104 t:0 g:0 c:0	4399	1	0.0002	a:4398 t:0 g:0 c:1	7234	5	0.0007	a:7229 t:3 g:0 c:2	3637	0	0	a:3637 t:0 g:0 c:0	8139	0	0	a:8139 t:0 g:0 c:0	3806	11	0.0029	a:3795 t:0 g:10 c:1	6111	0	0	a:6111 t:0 g:0 c:0	6373	1	0.0002	a:6372 t:0 g:0 c:1	4868	0	0	a:4868 t:0 g:0 c:0	2570
454	2781	5	0.0018	a:0 t:5 g:0 c:2776	8863	0	0	a:0 t:0 g:0 c:8863	7305	10	0.0014	a:0 t:10 g:0 c:7295	5103	444	0.087	a:0 t:443 g:1 c:4659	4392	57	0.013	a:0 t:57 g:0 c:4335	7223	192	0.0266	a:0 t:192 g:0 c:7031	3633	102	0.0281	a:0 t:102 g:0 c:3531	8126	224	0.0276	a:0 t:224 g:0 c:7902	3810	3	0.0008	a:0 t:3807 g:3 c:0	6118	0	0	a:0 t:6118 g:0 c:0	6375	3	0.0005	a:0 t:6372 g:3 c:0	4870	1	0.0002	a:0 t:4869 g:0 c:1	2570
455	2780	0	0	a:0 t:0 g:0 c:2780	8860	0	0	a:0 t:0 g:0 c:8860	7305	0	0	a:0 t:0 g:0 c:7305	5102	0	0	a:0 t:0 g:0 c:5102	4393	0	0	a:0 t:0 g:0 c:4393	7221	3	0.0004	a:1 t:2 g:0 c:7218	3634	0	0	a:0 t:0 g:0 c:3634	8128	0	0	a:0 t:0 g:0 c:8128	3805	0	0	a:0 t:0 g:0 c:3805	6116	9	0.0015	a:0 t:9 g:0 c:6107	6372	0	0	a:0 t:0 g:0 c:6372	4868	0	0	a:0 t:0 g:0 c:4868	2567
456	2769	2	0.0007	a:2767 t:0 g:1 c:1	8861	8	0.0009	a:8853 t:0 g:3 c:5	7306	0	0	a:7306 t:0 g:0 c:0	5100	0	0	a:5100 t:0 g:0 c:0	4386	1	0.0002	a:4385 t:0 g:0 c:1	7220	5	0.0007	a:7215 t:0 g:2 c:3	3631	0	0	a:3631 t:0 g:0 c:0	8127	0	0	a:8127 t:0 g:0 c:0	3791	5	0.0013	a:3786 t:1 g:3 c:1	6109	13	0.0021	a:6096 t:0 g:13 c:0	6363	0	0	a:6363 t:0 g:0 c:0	4853	129	0.0266	a:4724 t:128 g:1 c:0	2547
457	2742	307	0.112	a:2435 t:0 g:304 c:3	8826	662	0.075	a:8164 t:0 g:657 c:5	7275	417	0.0573	a:6858 t:0 g:417 c:0	5090	178	0.035	a:4912 t:0 g:178 c:0	4384	29	0.0066	a:4355 t:0 g:20 c:9	7215	33	0.0046	a:7182 t:2 g:23 c:8	3629	4	0.0011	a:3625 t:0 g:0 c:4	8124	23	0.0028	a:8101 t:0 g:23 c:0	3777	556	0.1472	a:3221 t:0 g:11 c:545	6107	831	0.1361	a:5276 t:0 g:27 c:804	6360	1364	0.2145	a:4996 t:0 g:0 c:1364	4849	554	0.1143	a:4295 t:0 g:0 c:554	2547
458	2741	0	0	a:0 t:0 g:2741 c:0	8817	0	0	a:0 t:0 g:8817 c:0	7266	0	0	a:0 t:0 g:7266 c:0	5078	2	0.0004	a:0 t:2 g:5076 c:0	4376	10	0.0023	a:10 t:0 g:4366 c:0	7213	17	0.0024	a:17 t:0 g:7196 c:0	3626	7	0.0019	a:5 t:2 g:3619 c:0	8137	1	0.0001	a:1 t:0 g:8136 c:0	3757	3	0.0008	a:3 t:0 g:3754 c:0	6096	12	0.002	a:11 t:1 g:6084 c:0	6339	5	0.0008	a:5 t:0 g:6334 c:0	4845	0	0	a:0 t:0 g:4845 c:0	2525
459	2739	5	0.0018	a:0 t:0 g:2734 c:5	8817	50	0.0057	a:48 t:0 g:8767 c:2	7260	1	0.0001	a:1 t:0 g:7259 c:0	5074	1	0.0002	a:1 t:0 g:5073 c:0	4374	5	0.0011	a:0 t:4 g:4369 c:1	7211	2	0.0003	a:2 t:0 g:7209 c:0	3623	0	0	a:0 t:0 g:3623 c:0	8128	0	0	a:0 t:0 g:8128 c:0	3752	5	0.0013	a:5 t:0 g:3747 c:0	6090	6	0.001	a:6 t:0 g:6084 c:0	6338	0	0	a:0 t:0 g:6338 c:0	4841	1	0.0002	a:1 t:0 g:4840 c:0	2525
460	2765	0	0	a:0 t:2765 g:0 c:0	8866	0	0	a:0 t:8866 g:0 c:0	7300	0	0	a:0 t:7300 g:0 c:0	5089	0	0	a:0 t:5089 g:0 c:0	4384	0	0	a:0 t:4384 g:0 c:0	7235	0	0	a:0 t:7235 g:0 c:0	3633	0	0	a:0 t:3633 g:0 c:0	8143	0	0	a:0 t:8143 g:0 c:0	3767	0	0	a:0 t:3767 g:0 c:0	6097	1	0.0002	a:0 t:6096 g:0 c:1	6349	0	0	a:0 t:6349 g:0 c:0	4858	0	0	a:0 t:4858 g:0 c:0	2537
461	2777	0	0	a:2777 t:0 g:0 c:0	8890	0	0	a:8890 t:0 g:0 c:0	7311	1	0.0001	a:7310 t:0 g:1 c:0	5102	0	0	a:5102 t:0 g:0 c:0	4393	0	0	a:4393 t:0 g:0 c:0	7248	0	0	a:7248 t:0 g:0 c:0	3640	0	0	a:3640 t:0 g:0 c:0	8148	1	0.0001	a:8147 t:0 g:1 c:0	3807	0	0	a:3807 t:0 g:0 c:0	6106	0	0	a:6106 t:0 g:0 c:0	6361	0	0	a:6361 t:0 g:0 c:0	4864	0	0	a:4864 t:0 g:0 c:0	2558
462	2785	3	0.0011	a:0 t:2782 g:0 c:3	8907	5	0.0006	a:0 t:8902 g:0 c:5	7331	0	0	a:0 t:7331 g:0 c:0	5111	0	0	a:0 t:5111 g:0 c:0	4404	1	0.0002	a:0 t:4403 g:0 c:1	7267	6	0.0008	a:0 t:7261 g:0 c:6	3644	0	0	a:0 t:3644 g:0 c:0	8151	0	0	a:0 t:8151 g:0 c:0	3811	0	0	a:0 t:3811 g:0 c:0	6120	0	0	a:0 t:6120 g:0 c:0	6375	0	0	a:0 t:6375 g:0 c:0	4874	0	0	a:0 t:4874 g:0 c:0	2567
463	2779	1	0.0004	a:0 t:0 g:2778 c:1	8892	4	0.0004	a:4 t:0 g:8888 c:0	7327	0	0	a:0 t:0 g:7327 c:0	5099	0	0	a:0 t:0 g:5099 c:0	4387	3	0.0007	a:3 t:0 g:4384 c:0	7257	0	0	a:0 t:0 g:7257 c:0	3634	6	0.0017	a:6 t:0 g:3628 c:0	8142	7	0.0009	a:7 t:0 g:8135 c:0	3798	13	0.0034	a:11 t:0 g:3785 c:2	6115	25	0.0041	a:6 t:0 g:6090 c:19	6363	0	0	a:0 t:0 g:6363 c:0	4862	0	0	a:0 t:0 g:4862 c:0	2558
464	2775	1	0.0004	a:0 t:2774 g:0 c:1	8871	1	0.0001	a:0 t:8870 g:0 c:1	7324	0	0	a:0 t:7324 g:0 c:0	5096	0	0	a:0 t:5096 g:0 c:0	4384	1	0.0002	a:0 t:4383 g:0 c:1	7252	0	0	a:0 t:7252 g:0 c:0	3629	0	0	a:0 t:3629 g:0 c:0	8126	0	0	a:0 t:8126 g:0 c:0	3789	0	0	a:0 t:3789 g:0 c:0	6109	3	0.0005	a:0 t:6106 g:0 c:3	6344	0	0	a:0 t:6344 g:0 c:0	4855	0	0	a:0 t:4855 g:0 c:0	2553
465	2775	5	0.0018	a:0 t:2770 g:1 c:4	8859	1	0.0001	a:0 t:8858 g:0 c:1	7317	0	0	a:0 t:7317 g:0 c:0	5096	0	0	a:0 t:5096 g:0 c:0	4379	1	0.0002	a:0 t:4378 g:1 c:0	7237	3	0.0004	a:0 t:7234 g:3 c:0	3628	0	0	a:0 t:3628 g:0 c:0	8118	2	0.0002	a:0 t:8116 g:2 c:0	3785	1	0.0003	a:0 t:3784 g:1 c:0	6096	0	0	a:0 t:6096 g:0 c:0	6335	0	0	a:0 t:6335 g:0 c:0	4848	0	0	a:0 t:4848 g:0 c:0	2550
466	2777	0	0	a:0 t:0 g:2777 c:0	8881	0	0	a:0 t:0 g:8881 c:0	7314	1	0.0001	a:0 t:1 g:7313 c:0	5102	1	0.0002	a:1 t:0 g:5101 c:0	4388	0	0	a:0 t:0 g:4388 c:0	7237	5	0.0007	a:3 t:2 g:7232 c:0	3637	0	0	a:0 t:0 g:3637 c:0	8139	3	0.0004	a:1 t:2 g:8136 c:0	3791	2	0.0005	a:1 t:1 g:3789 c:0	6101	4	0.0007	a:1 t:3 g:6097 c:0	6353	2	0.0003	a:0 t:0 g:6351 c:2	4858	0	0	a:0 t:0 g:4858 c:0	2557
467	2660	1	0.0004	a:0 t:1 g:0 c:2659	8617	8	0.0009	a:0 t:8 g:0 c:8609	7123	0	0	a:0 t:0 g:0 c:7123	4953	0	0	a:0 t:0 g:0 c:4953	4210	1	0.0002	a:0 t:1 g:0 c:4209	6991	1	0.0001	a:0 t:1 g:0 c:6990	3507	0	0	a:0 t:0 g:0 c:3507	7888	4	0.0005	a:0 t:4 g:0 c:7884	3597	7	0.0019	a:0 t:2 g:5 c:3590	5926	14	0.0024	a:2 t:0 g:12 c:5912	6145	0	0	a:0 t:0 g:0 c:6145	4702	0	0	a:0 t:0 g:0 c:4702	2422
468	2657	5	0.0019	a:2 t:3 g:0 c:2652	8619	0	0	a:0 t:0 g:0 c:8619	7122	0	0	a:0 t:0 g:0 c:7122	4958	0	0	a:0 t:0 g:0 c:4958	4208	1	0.0002	a:1 t:0 g:0 c:4207	6992	4	0.0006	a:3 t:1 g:0 c:6988	3513	1	0.0003	a:0 t:1 g:0 c:3512	7890	1	0.0001	a:0 t:1 g:0 c:7889	3594	5	0.0014	a:1 t:4 g:0 c:3589	5926	2	0.0003	a:0 t:2 g:0 c:5924	6151	1	0.0002	a:0 t:1 g:0 c:6150	4703	0	0	a:0 t:0 g:0 c:4703	2420
469	2612	0	0	a:0 t:0 g:0 c:2612	8586	2	0.0002	a:0 t:2 g:0 c:8584	7090	1	0.0001	a:0 t:1 g:0 c:7089	4947	2	0.0004	a:0 t:1 g:1 c:4945	4121	0	0	a:0 t:0 g:0 c:4121	6946	4	0.0006	a:0 t:3 g:1 c:6942	3483	2	0.0006	a:0 t:2 g:0 c:3481	7813	6	0.0008	a:0 t:6 g:0 c:7807	3493	0	0	a:0 t:0 g:0 c:3493	5873	7	0.0012	a:4 t:3 g:0 c:5866	6111	0	0	a:0 t:0 g:0 c:6111	4673	0	0	a:0 t:0 g:0 c:4673	2358
470	2627	2	0.0008	a:1 t:0 g:2625 c:1	8665	0	0	a:0 t:0 g:8665 c:0	7131	3	0.0004	a:3 t:0 g:7128 c:0	4958	0	0	a:0 t:0 g:4958 c:0	4147	0	0	a:0 t:0 g:4147 c:0	6974	0	0	a:0 t:0 g:6974 c:0	3497	0	0	a:0 t:0 g:3497 c:0	7852	1	0.0001	a:0 t:0 g:7851 c:1	3481	1	0.0003	a:1 t:0 g:3480 c:0	5893	0	0	a:0 t:0 g:5893 c:0	6146	2	0.0003	a:2 t:0 g:6144 c:0	4700	1	0.0002	a:1 t:0 g:4699 c:0	2343
471	2558	2	0.0008	a:1 t:2556 g:0 c:1	8564	2	0.0002	a:0 t:8562 g:0 c:2	7029	0	0	a:0 t:7029 g:0 c:0	4901	0	0	a:0 t:4901 g:0 c:0	4031	3	0.0007	a:0 t:4028 g:1 c:2	6882	12	0.0017	a:0 t:6870 g:10 c:2	3443	1	0.0003	a:0 t:3442 g:1 c:0	7779	25	0.0032	a:0 t:7754 g:18 c:7	3343	2	0.0006	a:1 t:3341 g:1 c:0	5826	0	0	a:0 t:5826 g:0 c:0	6043	0	0	a:0 t:6043 g:0 c:0	4629	0	0	a:0 t:4629 g:0 c:0	2261
472	2575	7	0.0027	a:0 t:2568 g:0 c:7	8578	0	0	a:0 t:8578 g:0 c:0	7053	184	0.0261	a:0 t:6869 g:0 c:184	4909	0	0	a:0 t:4909 g:0 c:0	4047	2	0.0005	a:0 t:4045 g:1 c:1	6892	6	0.0009	a:0 t:6886 g:0 c:6	3445	0	0	a:0 t:3445 g:0 c:0	7798	49	0.0063	a:0 t:7749 g:0 c:49	3334	1	0.0003	a:0 t:3333 g:0 c:1	5821	13	0.0022	a:0 t:5808 g:1 c:12	6034	48	0.008	a:0 t:5986 g:0 c:48	4621	0	0	a:0 t:4621 g:0 c:0	2269
473	2581	1	0.0004	a:0 t:2580 g:0 c:1	8567	0	0	a:0 t:8567 g:0 c:0	7043	1	0.0001	a:0 t:7042 g:0 c:1	4908	0	0	a:0 t:4908 g:0 c:0	4047	2	0.0005	a:0 t:4045 g:0 c:2	6881	0	0	a:0 t:6881 g:0 c:0	3439	0	0	a:0 t:3439 g:0 c:0	7790	1	0.0001	a:0 t:7789 g:1 c:0	3271	0	0	a:0 t:3271 g:0 c:0	5807	1	0.0002	a:0 t:5806 g:0 c:1	6019	0	0	a:0 t:6019 g:0 c:0	4606	1	0.0002	a:0 t:4605 g:0 c:1	2232
474	2734	1	0.0004	a:1 t:0 g:2733 c:0	8844	0	0	a:0 t:0 g:8844 c:0	7256	0	0	a:0 t:0 g:7256 c:0	5053	0	0	a:0 t:0 g:5053 c:0	4317	1	0.0002	a:1 t:0 g:4316 c:0	7159	4	0.0006	a:4 t:0 g:7155 c:0	3594	0	0	a:0 t:0 g:3594 c:0	8066	30	0.0037	a:0 t:0 g:8036 c:30	3686	2	0.0005	a:2 t:0 g:3684 c:0	6023	1	0.0002	a:1 t:0 g:6022 c:0	6287	0	0	a:0 t:0 g:6287 c:0	4801	0	0	a:0 t:0 g:4801 c:0	2499
475	2694	0	0	a:0 t:2694 g:0 c:0	8711	0	0	a:0 t:8711 g:0 c:0	7128	0	0	a:0 t:7128 g:0 c:0	4968	0	0	a:0 t:4968 g:0 c:0	4245	0	0	a:0 t:4245 g:0 c:0	7024	3	0.0004	a:3 t:7021 g:0 c:0	3521	0	0	a:0 t:3521 g:0 c:0	7946	0	0	a:0 t:7946 g:0 c:0	3599	0	0	a:0 t:3599 g:0 c:0	5905	2	0.0003	a:0 t:5903 g:0 c:2	6159	0	0	a:0 t:6159 g:0 c:0	4708	0	0	a:0 t:4708 g:0 c:0	2426
476	2746	0	0	a:0 t:0 g:0 c:2746	8817	3	0.0003	a:3 t:0 g:0 c:8814	7241	0	0	a:0 t:0 g:0 c:7241	5041	0	0	a:0 t:0 g:0 c:5041	4326	0	0	a:0 t:0 g:0 c:4326	7139	0	0	a:0 t:0 g:0 c:7139	3573	0	0	a:0 t:0 g:0 c:3573	8045	0	0	a:0 t:0 g:0 c:8045	3706	1	0.0003	a:1 t:0 g:0 c:3705	5989	2	0.0003	a:0 t:2 g:0 c:5987	6256	0	0	a:0 t:0 g:0 c:6256	4776	1	0.0002	a:0 t:1 g:0 c:4775	2497
477	2739	1	0.0004	a:0 t:1 g:0 c:2738	8811	1	0.0001	a:1 t:0 g:0 c:8810	7238	3	0.0004	a:0 t:3 g:0 c:7235	5037	1	0.0002	a:0 t:1 g:0 c:5036	4323	3	0.0007	a:1 t:2 g:0 c:4320	7131	1	0.0001	a:0 t:1 g:0 c:7130	3568	22	0.0062	a:20 t:2 g:0 c:3546	8041	10	0.0012	a:9 t:1 g:0 c:8031	3703	2	0.0005	a:2 t:0 g:0 c:3701	5988	23	0.0038	a:21 t:2 g:0 c:5965	6252	0	0	a:0 t:0 g:0 c:6252	4774	3	0.0006	a:0 t:3 g:0 c:4771	2494
478	2770	10	0.0036	a:0 t:2760 g:0 c:10	8891	14	0.0016	a:1 t:8877 g:0 c:13	7310	0	0	a:0 t:7310 g:0 c:0	5090	0	0	a:0 t:5090 g:0 c:0	4371	2	0.0005	a:1 t:4369 g:1 c:0	7229	7	0.001	a:1 t:7222 g:4 c:2	3629	0	0	a:0 t:3629 g:0 c:0	8139	0	0	a:0 t:8139 g:0 c:0	3762	5	0.0013	a:0 t:3757 g:0 c:5	6091	0	0	a:0 t:6091 g:0 c:0	6340	0	0	a:0 t:6340 g:0 c:0	4839	2	0.0004	a:0 t:4837 g:0 c:2	2548
479	2782	0	0	a:0 t:0 g:0 c:2782	8904	0	0	a:0 t:0 g:0 c:8904	7318	0	0	a:0 t:0 g:0 c:7318	5098	0	0	a:0 t:0 g:0 c:5098	4397	1	0.0002	a:0 t:1 g:0 c:4396	7257	2	0.0003	a:0 t:2 g:0 c:7255	3639	0	0	a:0 t:0 g:0 c:3639	8154	0	0	a:0 t:0 g:0 c:8154	3782	0	0	a:0 t:0 g:0 c:3782	6100	1	0.0002	a:1 t:0 g:0 c:6099	6357	1	0.0002	a:0 t:1 g:0 c:6356	4859	0	0	a:0 t:0 g:0 c:4859	2555
480	2789	2	0.0007	a:0 t:2787 g:0 c:2	8900	0	0	a:0 t:8900 g:0 c:0	7329	0	0	a:0 t:7329 g:0 c:0	5106	0	0	a:0 t:5106 g:0 c:0	4401	10	0.0023	a:0 t:4391 g:1 c:9	7245	29	0.004	a:0 t:7216 g:1 c:28	3636	3	0.0008	a:0 t:3633 g:0 c:3	8154	4	0.0005	a:0 t:8150 g:2 c:2	3766	696	0.1848	a:28 t:3070 g:7 c:661	6075	1514	0.2492	a:21 t:4561 g:0 c:1493	6326	1773	0.2803	a:0 t:4553 g:0 c:1773	4848	1373	0.2832	a:0 t:3475 g:0 c:1373	2554
481	2791	2	0.0007	a:2789 t:0 g:2 c:0	8898	0	0	a:8898 t:0 g:0 c:0	7328	0	0	a:7328 t:0 g:0 c:0	5101	448	0.0878	a:4653 t:0 g:0 c:448	4400	1	0.0002	a:4399 t:0 g:1 c:0	7243	5	0.0007	a:7238 t:0 g:5 c:0	3637	0	0	a:3637 t:0 g:0 c:0	8147	0	0	a:8147 t:0 g:0 c:0	3778	5	0.0013	a:3773 t:0 g:5 c:0	6056	45	0.0074	a:6011 t:0 g:45 c:0	6303	0	0	a:6303 t:0 g:0 c:0	4832	1	0.0002	a:4831 t:1 g:0 c:0	2548
482	2792	7	0.0025	a:6 t:0 g:1 c:2785	8896	0	0	a:0 t:0 g:0 c:8896	7325	12	0.0016	a:10 t:2 g:0 c:7313	5104	446	0.0874	a:446 t:0 g:0 c:4658	4396	1	0.0002	a:1 t:0 g:0 c:4395	7238	1	0.0001	a:0 t:1 g:0 c:7237	3638	0	0	a:0 t:0 g:0 c:3638	8139	1	0.0001	a:1 t:0 g:0 c:8138	3780	13	0.0034	a:3767 t:0 g:0 c:13	6061	14	0.0023	a:6047 t:0 g:0 c:14	6309	64	0.0101	a:6245 t:0 g:0 c:64	4835	0	0	a:4835 t:0 g:0 c:0	2548
483	2773	3	0.0011	a:0 t:2770 g:3 c:0	8877	0	0	a:0 t:8877 g:0 c:0	7301	0	0	a:0 t:7301 g:0 c:0	5092	0	0	a:0 t:5092 g:0 c:0	4379	1	0.0002	a:0 t:4378 g:1 c:0	7211	0	0	a:0 t:7211 g:0 c:0	3621	0	0	a:0 t:3621 g:0 c:0	8103	0	0	a:0 t:8103 g:0 c:0	3728	4	0.0011	a:0 t:3724 g:1 c:3	6005	0	0	a:0 t:6005 g:0 c:0	6258	0	0	a:0 t:6258 g:0 c:0	4790	0	0	a:0 t:4790 g:0 c:0	2520
484	2774	3	0.0011	a:0 t:2771 g:1 c:2	8874	1	0.0001	a:0 t:8873 g:0 c:1	7302	0	0	a:0 t:7302 g:0 c:0	5095	0	0	a:0 t:5095 g:0 c:0	4380	2	0.0005	a:1 t:4378 g:1 c:0	7214	6	0.0008	a:1 t:7208 g:5 c:0	3622	0	0	a:0 t:3622 g:0 c:0	8109	0	0	a:0 t:8109 g:0 c:0	3726	12	0.0032	a:3 t:3714 g:6 c:3	6002	0	0	a:0 t:6002 g:0 c:0	6260	0	0	a:0 t:6260 g:0 c:0	4793	0	0	a:0 t:4793 g:0 c:0	2520
485	2774	4	0.0014	a:0 t:4 g:0 c:2770	8866	6	0.0007	a:6 t:0 g:0 c:8860	7306	0	0	a:0 t:0 g:0 c:7306	5090	2	0.0004	a:0 t:2 g:0 c:5088	4372	1	0.0002	a:0 t:1 g:0 c:4371	7198	2	0.0003	a:1 t:1 g:0 c:7196	3616	0	0	a:0 t:0 g:0 c:3616	8092	0	0	a:0 t:0 g:0 c:8092	3692	1	0.0003	a:0 t:1 g:0 c:3691	5992	2	0.0003	a:0 t:2 g:0 c:5990	6246	1	0.0002	a:0 t:1 g:0 c:6245	4786	0	0	a:0 t:0 g:0 c:4786	2500
486	2767	2	0.0007	a:0 t:2 g:0 c:2765	8829	13	0.0015	a:0 t:5 g:8 c:8816	7284	0	0	a:0 t:0 g:0 c:7284	5081	0	0	a:0 t:0 g:0 c:5081	4353	5	0.0011	a:3 t:2 g:0 c:4348	7161	3	0.0004	a:1 t:2 g:0 c:7158	3590	4	0.0011	a:0 t:4 g:0 c:3586	8059	2	0.0002	a:2 t:0 g:0 c:8057	3666	11	0.003	a:10 t:1 g:0 c:3655	5980	38	0.0064	a:34 t:4 g:0 c:5942	6233	18	0.0029	a:10 t:8 g:0 c:6215	4775	5	0.001	a:0 t:5 g:0 c:4770	2478
487	2763	2	0.0007	a:2761 t:0 g:2 c:0	8825	2	0.0002	a:8823 t:0 g:2 c:0	7275	1	0.0001	a:7274 t:0 g:1 c:0	5075	0	0	a:5075 t:0 g:0 c:0	4334	2	0.0005	a:4332 t:0 g:0 c:2	7154	5	0.0007	a:7149 t:0 g:5 c:0	3589	0	0	a:3589 t:0 g:0 c:0	8051	2	0.0002	a:8049 t:0 g:2 c:0	3676	5	0.0014	a:3671 t:0 g:4 c:1	6010	5	0.0008	a:6005 t:0 g:5 c:0	6243	0	0	a:6243 t:0 g:0 c:0	4781	1	0.0002	a:4780 t:0 g:1 c:0	2489
488	2726	1	0.0004	a:1 t:0 g:2725 c:0	8790	0	0	a:0 t:0 g:8790 c:0	7236	1	0.0001	a:0 t:0 g:7235 c:1	5050	1	0.0002	a:1 t:0 g:5049 c:0	4269	0	0	a:0 t:0 g:4269 c:0	7103	5	0.0007	a:2 t:3 g:7098 c:0	3568	0	0	a:0 t:0 g:3568 c:0	8041	0	0	a:0 t:0 g:8041 c:0	3675	16	0.0044	a:15 t:1 g:3659 c:0	6000	14	0.0023	a:13 t:1 g:5986 c:0	6222	39	0.0063	a:39 t:0 g:6183 c:0	4769	3	0.0006	a:3 t:0 g:4766 c:0	2487
489	2733	16	0.0059	a:15 t:1 g:2717 c:0	8792	142	0.0162	a:95 t:47 g:8650 c:0	7243	0	0	a:0 t:0 g:7243 c:0	5054	0	0	a:0 t:0 g:5054 c:0	4272	6	0.0014	a:6 t:0 g:4266 c:0	7113	2	0.0003	a:2 t:0 g:7111 c:0	3575	2	0.0006	a:2 t:0 g:3573 c:0	8052	29	0.0036	a:20 t:9 g:8023 c:0	3681	10	0.0027	a:4 t:1 g:3671 c:5	6003	5	0.0008	a:3 t:2 g:5998 c:0	6222	0	0	a:0 t:0 g:6222 c:0	4774	0	0	a:0 t:0 g:4774 c:0	2486
490	2710	0	0	a:2710 t:0 g:0 c:0	8751	0	0	a:8751 t:0 g:0 c:0	7216	236	0.0327	a:6980 t:236 g:0 c:0	5023	0	0	a:5023 t:0 g:0 c:0	4224	0	0	a:4224 t:0 g:0 c:0	7071	2	0.0003	a:7069 t:0 g:2 c:0	3556	0	0	a:3556 t:0 g:0 c:0	8024	0	0	a:8024 t:0 g:0 c:0	3786	1	0.0003	a:3785 t:0 g:0 c:1	6084	0	0	a:6084 t:0 g:0 c:0	6328	0	0	a:6328 t:0 g:0 c:0	4846	0	0	a:4846 t:0 g:0 c:0	2550
491	2708	9	0.0033	a:2699 t:5 g:2 c:2	8737	1	0.0001	a:8736 t:0 g:1 c:0	7209	10	0.0014	a:7199 t:10 g:0 c:0	5013	452	0.0902	a:4561 t:450 g:0 c:2	4210	1	0.0002	a:4209 t:1 g:0 c:0	7057	2	0.0003	a:7055 t:0 g:1 c:1	3541	0	0	a:3541 t:0 g:0 c:0	8011	1	0.0001	a:8010 t:1 g:0 c:0	3799	7	0.0018	a:7 t:3792 g:0 c:0	6109	4	0.0007	a:4 t:6105 g:0 c:0	6362	63	0.0099	a:63 t:6299 g:0 c:0	4864	0	0	a:0 t:4864 g:0 c:0	2556
492	2729	71	0.026	a:0 t:71 g:0 c:2658	8762	173	0.0197	a:0 t:173 g:0 c:8589	7226	0	0	a:0 t:0 g:0 c:7226	5025	0	0	a:0 t:0 g:0 c:5025	4232	0	0	a:0 t:0 g:0 c:4232	7090	0	0	a:0 t:0 g:0 c:7090	3555	0	0	a:0 t:0 g:0 c:3555	8036	0	0	a:0 t:0 g:0 c:8036	3797	7	0.0018	a:0 t:7 g:0 c:3790	6112	0	0	a:0 t:0 g:0 c:6112	6370	0	0	a:0 t:0 g:0 c:6370	4868	0	0	a:0 t:0 g:0 c:4868	2559
493	2766	5	0.0018	a:2761 t:0 g:3 c:2	8875	0	0	a:8875 t:0 g:0 c:0	7292	0	0	a:7292 t:0 g:0 c:0	5086	0	0	a:5086 t:0 g:0 c:0	4347	1	0.0002	a:4346 t:0 g:1 c:0	7216	1	0.0001	a:7215 t:0 g:0 c:1	3619	0	0	a:3619 t:0 g:0 c:0	8126	37	0.0046	a:8089 t:0 g:0 c:37	3802	5	0.0013	a:3797 t:0 g:1 c:4	6114	0	0	a:6114 t:0 g:0 c:0	6373	0	0	a:6373 t:0 g:0 c:0	4867	0	0	a:4867 t:0 g:0 c:0	2565
494	2775	2770	0.9982	a:11 t:5 g:2759 c:0	8900	8900	1	a:29 t:0 g:8868 c:3	7311	7301	0.9986	a:199 t:10 g:7091 c:11	5103	4597	0.9008	a:0 t:506 g:4589 c:8	4384	2	0.0005	a:0 t:4382 g:2 c:0	7264	5	0.0007	a:0 t:7259 g:4 c:1	3641	0	0	a:0 t:3641 g:0 c:0	8159	0	0	a:0 t:8159 g:0 c:0	3798	56	0.0147	a:54 t:3742 g:1 c:1	6107	113	0.0185	a:100 t:5994 g:0 c:13	6363	54	0.0085	a:54 t:6309 g:0 c:0	4865	196	0.0403	a:196 t:4669 g:0 c:0	2565
495	2779	3	0.0011	a:1 t:2 g:0 c:2776	8901	4	0.0004	a:0 t:4 g:0 c:8897	7327	1	0.0001	a:0 t:0 g:1 c:7326	5111	0	0	a:0 t:0 g:0 c:5111	4386	0	0	a:0 t:0 g:0 c:4386	7263	7	0.001	a:0 t:7 g:0 c:7256	3642	0	0	a:0 t:0 g:0 c:3642	8155	2	0.0002	a:0 t:2 g:0 c:8153	3794	3	0.0008	a:0 t:3 g:0 c:3791	6109	1	0.0002	a:0 t:1 g:0 c:6108	6356	0	0	a:0 t:0 g:0 c:6356	4864	0	0	a:0 t:0 g:0 c:4864	2564
496	2781	4	0.0014	a:2777 t:1 g:3 c:0	8890	1	0.0001	a:8889 t:0 g:1 c:0	7310	0	0	a:7310 t:0 g:0 c:0	5102	0	0	a:5102 t:0 g:0 c:0	4378	3	0.0007	a:4375 t:0 g:1 c:2	7248	7	0.001	a:7241 t:0 g:3 c:4	3636	0	0	a:3636 t:0 g:0 c:0	8146	0	0	a:8146 t:0 g:0 c:0	3781	5	0.0013	a:3776 t:0 g:3 c:2	6086	5	0.0008	a:6081 t:0 g:0 c:5	6343	519	0.0818	a:5824 t:0 g:0 c:519	4851	9	0.0019	a:4842 t:0 g:1 c:8	2555
497	2781	2	0.0007	a:2779 t:0 g:0 c:2	8888	0	0	a:8888 t:0 g:0 c:0	7311	0	0	a:7311 t:0 g:0 c:0	5102	0	0	a:5102 t:0 g:0 c:0	4381	0	0	a:4381 t:0 g:0 c:0	7247	3	0.0004	a:7244 t:3 g:0 c:0	3634	0	0	a:3634 t:0 g:0 c:0	8141	0	0	a:8141 t:0 g:0 c:0	3782	3	0.0008	a:3779 t:0 g:2 c:1	6085	1	0.0002	a:6084 t:0 g:0 c:1	6339	0	0	a:6339 t:0 g:0 c:0	4850	0	0	a:4850 t:0 g:0 c:0	2552
498	2786	2	0.0007	a:0 t:2 g:0 c:2784	8894	15	0.0017	a:8 t:7 g:0 c:8879	7315	3	0.0004	a:0 t:3 g:0 c:7312	5097	0	0	a:0 t:0 g:0 c:5097	4390	0	0	a:0 t:0 g:0 c:4390	7247	1	0.0001	a:1 t:0 g:0 c:7246	3635	0	0	a:0 t:0 g:0 c:3635	8142	0	0	a:0 t:0 g:0 c:8142	3783	1	0.0003	a:0 t:1 g:0 c:3782	6085	1	0.0002	a:1 t:0 g:0 c:6084	6340	0	0	a:0 t:0 g:0 c:6340	4839	0	0	a:0 t:0 g:0 c:4839	2550
499	2784	12	0.0043	a:9 t:2772 g:1 c:2	8889	84	0.0094	a:54 t:8805 g:0 c:30	7322	10	0.0014	a:10 t:7312 g:0 c:0	5101	450	0.0882	a:450 t:4651 g:0 c:0	4396	9	0.002	a:2 t:4387 g:0 c:7	7255	32	0.0044	a:14 t:7223 g:0 c:18	3639	0	0	a:0 t:3639 g:0 c:0	8152	5	0.0006	a:1 t:8147 g:0 c:4	3764	15	0.004	a:3749 t:0 g:14 c:1	6076	6	0.001	a:6070 t:0 g:6 c:0	6348	583	0.0918	a:5765 t:0 g:517 c:66	4840	63	0.013	a:4777 t:0 g:63 c:0	2529
500	2773	4	0.0014	a:2769 t:2 g:1 c:1	8870	119	0.0134	a:8751 t:91 g:28 c:0	7289	0	0	a:7289 t:0 g:0 c:0	5092	0	0	a:5092 t:0 g:0 c:0	4384	7	0.0016	a:4377 t:3 g:4 c:0	7220	13	0.0018	a:7207 t:9 g:1 c:3	3628	0	0	a:3628 t:0 g:0 c:0	8137	71	0.0087	a:8066 t:35 g:36 c:0	3764	1	0.0003	a:3763 t:0 g:0 c:1	6078	1	0.0002	a:6077 t:1 g:0 c:0	6348	0	0	a:6348 t:0 g:0 c:0	4840	0	0	a:4840 t:0 g:0 c:0	2531
501	2777	5	0.0018	a:0 t:5 g:0 c:2772	8881	30	0.0034	a:1 t:29 g:0 c:8851	7285	2	0.0003	a:0 t:2 g:0 c:7283	5096	0	0	a:0 t:0 g:0 c:5096	4385	6	0.0014	a:0 t:6 g:0 c:4379	7232	4	0.0006	a:0 t:4 g:0 c:7228	3629	0	0	a:0 t:0 g:0 c:3629	8137	1	0.0001	a:0 t:1 g:0 c:8136	3772	8	0.0021	a:0 t:8 g:0 c:3764	6084	4	0.0007	a:0 t:4 g:0 c:6080	6347	1	0.0002	a:0 t:1 g:0 c:6346	4847	0	0	a:0 t:0 g:0 c:4847	2532
502	2781	1	0.0004	a:1 t:0 g:0 c:2780	8889	2	0.0002	a:0 t:2 g:0 c:8887	7292	2	0.0003	a:0 t:2 g:0 c:7290	5100	4	0.0008	a:0 t:4 g:0 c:5096	4388	5	0.0011	a:5 t:0 g:0 c:4383	7238	8	0.0011	a:7 t:1 g:0 c:7230	3635	3	0.0008	a:0 t:3 g:0 c:3632	8136	0	0	a:0 t:0 g:0 c:8136	3771	3	0.0008	a:0 t:3 g:0 c:3768	6077	1	0.0002	a:0 t:1 g:0 c:6076	6339	0	0	a:0 t:0 g:0 c:6339	4844	3	0.0006	a:0 t:3 g:0 c:4841	2528
503	2792	5	0.0018	a:2787 t:1 g:3 c:1	8904	3	0.0003	a:8901 t:1 g:2 c:0	7323	0	0	a:7323 t:0 g:0 c:0	5104	0	0	a:5104 t:0 g:0 c:0	4400	0	0	a:4400 t:0 g:0 c:0	7254	5	0.0007	a:7249 t:0 g:2 c:3	3639	0	0	a:3639 t:0 g:0 c:0	8115	16	0.002	a:8099 t:0 g:16 c:0	3776	2	0.0005	a:3774 t:0 g:1 c:1	6063	1	0.0002	a:6062 t:0 g:1 c:0	6322	0	0	a:6322 t:0 g:0 c:0	4839	1	0.0002	a:4838 t:0 g:1 c:0	2542
504	2789	3	0.0011	a:2 t:1 g:2786 c:0	8870	8	0.0009	a:8 t:0 g:8862 c:0	7329	1	0.0001	a:0 t:1 g:7328 c:0	5105	0	0	a:0 t:0 g:5105 c:0	4397	2	0.0005	a:2 t:0 g:4395 c:0	7233	2	0.0003	a:1 t:1 g:7231 c:0	3633	0	0	a:0 t:0 g:3633 c:0	8054	54	0.0067	a:54 t:0 g:8000 c:0	3753	2	0.0005	a:2 t:0 g:3751 c:0	6029	0	0	a:0 t:0 g:6029 c:0	6295	1	0.0002	a:1 t:0 g:6294 c:0	4797	3	0.0006	a:3 t:0 g:4794 c:0	2531
505	2791	2	0.0007	a:0 t:2 g:0 c:2789	8858	2	0.0002	a:0 t:2 g:0 c:8856	7332	2	0.0003	a:1 t:0 g:1 c:7330	5109	0	0	a:0 t:0 g:0 c:5109	4396	3	0.0007	a:2 t:1 g:0 c:4393	7222	6	0.0008	a:0 t:2 g:4 c:7216	3624	1	0.0003	a:0 t:0 g:1 c:3623	8062	2	0.0002	a:0 t:1 g:1 c:8060	3754	3	0.0008	a:2 t:1 g:0 c:3751	6044	36	0.006	a:35 t:0 g:1 c:6008	6316	5	0.0008	a:0 t:1 g:4 c:6311	4802	1	0.0002	a:0 t:0 g:1 c:4801	2527
506	2761	1	0.0004	a:2760 t:0 g:0 c:1	8806	0	0	a:8806 t:0 g:0 c:0	7268	0	0	a:7268 t:0 g:0 c:0	5071	0	0	a:5071 t:0 g:0 c:0	4362	0	0	a:4362 t:0 g:0 c:0	7175	2	0.0003	a:7173 t:0 g:2 c:0	3606	0	0	a:3606 t:0 g:0 c:0	8061	0	0	a:8061 t:0 g:0 c:0	3777	0	0	a:3777 t:0 g:0 c:0	6078	2	0.0003	a:6076 t:0 g:0 c:2	6341	0	0	a:6341 t:0 g:0 c:0	4827	0	0	a:4827 t:0 g:0 c:0	2543
507	2669	49	0.0184	a:2 t:47 g:0 c:2620	8569	159	0.0186	a:13 t:146 g:0 c:8410	7086	254	0.0358	a:0 t:254 g:0 c:6832	4932	228	0.0462	a:0 t:227 g:1 c:4704	4212	1	0.0002	a:1 t:0 g:0 c:4211	7019	1	0.0001	a:1 t:0 g:0 c:7018	3522	0	0	a:0 t:0 g:0 c:3522	7902	2	0.0003	a:0 t:2 g:0 c:7900	3747	0	0	a:0 t:0 g:0 c:3747	6008	0	0	a:0 t:0 g:0 c:6008	6271	0	0	a:0 t:0 g:0 c:6271	4808	0	0	a:0 t:0 g:0 c:4808	2523
508	2492	10	0.004	a:4 t:1 g:2482 c:5	8232	28	0.0034	a:28 t:0 g:8204 c:0	6650	11	0.0017	a:0 t:1 g:6639 c:10	4679	457	0.0977	a:1 t:0 g:4222 c:456	3984	6	0.0015	a:4 t:1 g:3978 c:1	6775	2	0.0003	a:2 t:0 g:6773 c:0	3417	0	0	a:0 t:0 g:3417 c:0	7654	40	0.0052	a:37 t:2 g:7614 c:1	3755	10	0.0027	a:2 t:8 g:0 c:3745	6014	42	0.007	a:0 t:24 g:18 c:5972	6279	68	0.0108	a:0 t:9 g:59 c:6211	4810	0	0	a:0 t:0 g:0 c:4810	2532
509	2453	2	0.0008	a:2 t:0 g:2451 c:0	8185	9	0.0011	a:9 t:0 g:8176 c:0	6602	0	0	a:0 t:0 g:6602 c:0	4633	1	0.0002	a:1 t:0 g:4632 c:0	3911	1	0.0003	a:1 t:0 g:3910 c:0	6730	6	0.0009	a:6 t:0 g:6724 c:0	3403	1	0.0003	a:1 t:0 g:3402 c:0	7614	1	0.0001	a:1 t:0 g:7613 c:0	3625	48	0.0132	a:48 t:0 g:3577 c:0	5894	91	0.0154	a:91 t:0 g:5803 c:0	6162	10	0.0016	a:10 t:0 g:6152 c:0	4727	5	0.0011	a:5 t:0 g:4722 c:0	2450
510	2442	165	0.0676	a:164 t:1 g:2277 c:0	8152	460	0.0564	a:459 t:1 g:7692 c:0	6559	5	0.0008	a:5 t:0 g:6554 c:0	4602	84	0.0183	a:84 t:0 g:4518 c:0	3870	0	0	a:0 t:0 g:3870 c:0	6705	5	0.0007	a:5 t:0 g:6700 c:0	3385	1	0.0003	a:0 t:1 g:3384 c:0	7591	1	0.0001	a:1 t:0 g:7590 c:0	3585	4	0.0011	a:4 t:0 g:3581 c:0	5864	0	0	a:0 t:0 g:5864 c:0	6131	1	0.0002	a:1 t:0 g:6130 c:0	4705	0	0	a:0 t:0 g:4705 c:0	2425
511	2542	13	0.0051	a:2529 t:7 g:2 c:4	8325	23	0.0028	a:8302 t:9 g:4 c:10	6769	178	0.0263	a:6591 t:176 g:2 c:0	4747	2	0.0004	a:4745 t:0 g:2 c:0	4022	1	0.0002	a:4021 t:1 g:0 c:0	6843	1	0.0001	a:6842 t:0 g:1 c:0	3444	0	0	a:3444 t:0 g:0 c:0	7736	3	0.0004	a:7733 t:0 g:3 c:0	3523	2	0.0006	a:3521 t:0 g:1 c:1	5838	0	0	a:5838 t:0 g:0 c:0	6107	0	0	a:6107 t:0 g:0 c:0	4679	0	0	a:4679 t:0 g:0 c:0	2397
512	2630	5	0.0019	a:3 t:2 g:0 c:2625	8536	71	0.0083	a:61 t:10 g:0 c:8465	6975	0	0	a:0 t:0 g:0 c:6975	4854	1	0.0002	a:1 t:0 g:0 c:4853	4128	2	0.0005	a:1 t:1 g:0 c:4126	6978	10	0.0014	a:0 t:10 g:0 c:6968	3510	0	0	a:0 t:0 g:0 c:3510	7863	1	0.0001	a:0 t:1 g:0 c:7862	3505	0	0	a:0 t:0 g:0 c:3505	5832	4	0.0007	a:0 t:4 g:0 c:5828	6111	2	0.0003	a:0 t:2 g:0 c:6109	4670	0	0	a:0 t:0 g:0 c:4670	2401
513	2727	3	0.0011	a:1 t:2 g:0 c:2724	8814	45	0.0051	a:0 t:45 g:0 c:8769	7223	0	0	a:0 t:0 g:0 c:7223	5017	0	0	a:0 t:0 g:0 c:5017	4301	0	0	a:0 t:0 g:0 c:4301	7192	2	0.0003	a:0 t:2 g:0 c:7190	3620	0	0	a:0 t:0 g:0 c:3620	8053	0	0	a:0 t:0 g:0 c:8053	3581	7	0.002	a:5 t:2 g:0 c:3574	5962	14	0.0023	a:1 t:13 g:0 c:5948	6237	0	0	a:0 t:0 g:0 c:6237	4743	0	0	a:0 t:0 g:0 c:4743	2449
514	2751	1	0.0004	a:2750 t:0 g:1 c:0	8850	0	0	a:8850 t:0 g:0 c:0	7257	0	0	a:7257 t:0 g:0 c:0	5061	1	0.0002	a:5060 t:1 g:0 c:0	4342	5	0.0012	a:4337 t:0 g:5 c:0	7223	5	0.0007	a:7218 t:0 g:5 c:0	3627	0	0	a:3627 t:0 g:0 c:0	8137	0	0	a:8137 t:0 g:0 c:0	3766	5	0.0013	a:3761 t:0 g:0 c:5	6083	27	0.0044	a:6056 t:0 g:0 c:27	6347	0	0	a:6347 t:0 g:0 c:0	4844	0	0	a:4844 t:0 g:0 c:0	2550
515	2755	2	0.0007	a:1 t:2753 g:0 c:1	8880	0	0	a:0 t:8880 g:0 c:0	7300	0	0	a:0 t:7300 g:0 c:0	5087	0	0	a:0 t:5087 g:0 c:0	4364	0	0	a:0 t:4364 g:0 c:0	7247	4	0.0006	a:0 t:7243 g:2 c:2	3637	0	0	a:0 t:3637 g:0 c:0	8151	3	0.0004	a:0 t:8148 g:0 c:3	3797	0	0	a:0 t:3797 g:0 c:0	6107	0	0	a:0 t:6107 g:0 c:0	6362	0	0	a:0 t:6362 g:0 c:0	4858	0	0	a:0 t:4858 g:0 c:0	2563
516	2782	0	0	a:0 t:0 g:2782 c:0	8904	0	0	a:0 t:0 g:8904 c:0	7318	1	0.0001	a:1 t:0 g:7317 c:0	5106	0	0	a:0 t:0 g:5106 c:0	4393	3	0.0007	a:0 t:2 g:4390 c:1	7263	1	0.0001	a:1 t:0 g:7262 c:0	3640	9	0.0025	a:0 t:0 g:3631 c:9	8153	0	0	a:0 t:0 g:8153 c:0	3795	5	0.0013	a:4 t:0 g:3790 c:1	6102	1	0.0002	a:1 t:0 g:6101 c:0	6358	1	0.0002	a:1 t:0 g:6357 c:0	4857	0	0	a:0 t:0 g:4857 c:0	2559
517	2782	1	0.0004	a:0 t:1 g:0 c:2781	8899	3	0.0003	a:0 t:3 g:0 c:8896	7312	3	0.0004	a:0 t:3 g:0 c:7309	5102	2	0.0004	a:0 t:2 g:0 c:5100	4388	1	0.0002	a:0 t:1 g:0 c:4387	7257	1	0.0001	a:0 t:1 g:0 c:7256	3640	0	0	a:0 t:0 g:0 c:3640	8157	0	0	a:0 t:0 g:0 c:8157	3729	1	0.0003	a:0 t:1 g:0 c:3728	6085	3	0.0005	a:1 t:2 g:0 c:6082	6354	1	0.0002	a:1 t:0 g:0 c:6353	4841	0	0	a:0 t:0 g:0 c:4841	2522
518	2769	4	0.0014	a:2765 t:1 g:1 c:2	8850	1	0.0001	a:8849 t:0 g:1 c:0	7224	1	0.0001	a:7223 t:0 g:1 c:0	5024	0	0	a:5024 t:0 g:0 c:0	4367	0	0	a:4367 t:0 g:0 c:0	7216	0	0	a:7216 t:0 g:0 c:0	3622	0	0	a:3622 t:0 g:0 c:0	8141	0	0	a:8141 t:0 g:0 c:0	2797	1	0.0004	a:2796 t:0 g:1 c:0	5604	0	0	a:5604 t:0 g:0 c:0	5857	1	0.0002	a:5856 t:0 g:0 c:1	4494	0	0	a:4494 t:0 g:0 c:0	1898
519	2771	4	0.0014	a:2767 t:2 g:1 c:1	8857	8	0.0009	a:8849 t:0 g:8 c:0	7236	0	0	a:7236 t:0 g:0 c:0	5029	0	0	a:5029 t:0 g:0 c:0	4370	1	0.0002	a:4369 t:0 g:1 c:0	7220	5	0.0007	a:7215 t:1 g:4 c:0	3625	1	0.0003	a:3624 t:0 g:1 c:0	8142	10	0.0012	a:8132 t:0 g:2 c:8	2790	2	0.0007	a:2788 t:0 g:2 c:0	5626	26	0.0046	a:5600 t:0 g:21 c:5	5871	0	0	a:5871 t:0 g:0 c:0	4504	0	0	a:4504 t:0 g:0 c:0	1896
520	2783	5	0.0018	a:5 t:0 g:2778 c:0	8874	43	0.0048	a:25 t:18 g:8831 c:0	7287	13	0.0018	a:13 t:0 g:7274 c:0	5056	424	0.0839	a:424 t:0 g:4632 c:0	4383	6	0.0014	a:6 t:0 g:4377 c:0	7235	19	0.0026	a:18 t:1 g:7216 c:0	3629	6	0.0017	a:5 t:0 g:3623 c:1	8146	11	0.0014	a:11 t:0 g:8135 c:0	2782	5	0.0018	a:2777 t:1 g:1 c:3	5624	5	0.0009	a:5619 t:0 g:1 c:4	5869	67	0.0114	a:5802 t:0 g:67 c:0	4506	8	0.0018	a:4498 t:0 g:8 c:0	1893
521	2774	1	0.0004	a:2773 t:0 g:0 c:1	8857	0	0	a:8857 t:0 g:0 c:0	7263	0	0	a:7263 t:0 g:0 c:0	5051	0	0	a:5051 t:0 g:0 c:0	4365	4	0.0009	a:4361 t:0 g:4 c:0	7206	5	0.0007	a:7201 t:0 g:5 c:0	3617	0	0	a:3617 t:0 g:0 c:0	8130	2	0.0002	a:8128 t:0 g:2 c:0	2808	3	0.0011	a:2805 t:0 g:0 c:3	5670	3	0.0005	a:5667 t:0 g:2 c:1	5917	21	0.0035	a:5896 t:21 g:0 c:0	4551	0	0	a:4551 t:0 g:0 c:0	1925
522	2776	21	0.0076	a:0 t:21 g:0 c:2755	8879	18	0.002	a:0 t:18 g:0 c:8861	7294	0	0	a:0 t:0 g:0 c:7294	5081	0	0	a:0 t:0 g:0 c:5081	4376	2	0.0005	a:0 t:2 g:0 c:4374	7222	7	0.001	a:0 t:7 g:0 c:7215	3626	0	0	a:0 t:0 g:0 c:3626	8139	0	0	a:0 t:0 g:0 c:8139	3322	4	0.0012	a:0 t:4 g:0 c:3318	5911	2	0.0003	a:0 t:2 g:0 c:5909	6173	3	0.0005	a:0 t:3 g:0 c:6170	4722	0	0	a:0 t:0 g:0 c:4722	2239
523	2778	9	0.0032	a:5 t:4 g:0 c:2769	8880	10	0.0011	a:0 t:10 g:0 c:8870	7299	2	0.0003	a:0 t:2 g:0 c:7297	5083	1	0.0002	a:0 t:1 g:0 c:5082	4381	13	0.003	a:8 t:5 g:0 c:4368	7224	12	0.0017	a:5 t:7 g:0 c:7212	3629	7	0.0019	a:6 t:1 g:0 c:3622	8145	12	0.0015	a:0 t:12 g:0 c:8133	3328	7	0.0021	a:5 t:2 g:0 c:3321	5913	3	0.0005	a:1 t:2 g:0 c:5910	6181	8	0.0013	a:0 t:8 g:0 c:6173	4724	0	0	a:0 t:0 g:0 c:4724	2243
524	2793	8	0.0029	a:2 t:2785 g:0 c:6	8909	0	0	a:0 t:8909 g:0 c:0	7337	0	0	a:0 t:7337 g:0 c:0	5113	0	0	a:0 t:5113 g:0 c:0	4405	1	0.0002	a:0 t:4404 g:0 c:1	7260	0	0	a:0 t:7260 g:0 c:0	3642	0	0	a:0 t:3642 g:0 c:0	8159	0	0	a:0 t:8159 g:0 c:0	3784	0	0	a:0 t:3784 g:0 c:0	6108	13	0.0021	a:0 t:6095 g:0 c:13	6374	0	0	a:0 t:6374 g:0 c:0	4865	0	0	a:0 t:4865 g:0 c:0	2551
525	2797	5	0.0018	a:5 t:0 g:2792 c:0	8910	5	0.0006	a:4 t:1 g:8905 c:0	7343	0	0	a:0 t:0 g:7343 c:0	5114	0	0	a:0 t:0 g:5114 c:0	4409	1	0.0002	a:1 t:0 g:4408 c:0	7270	1	0.0001	a:1 t:0 g:7269 c:0	3643	0	0	a:0 t:0 g:3643 c:0	8164	4	0.0005	a:4 t:0 g:8160 c:0	3787	2	0.0005	a:1 t:0 g:3785 c:1	6116	0	0	a:0 t:0 g:6116 c:0	6379	8	0.0013	a:8 t:0 g:6371 c:0	4870	0	0	a:0 t:0 g:4870 c:0	2558
526	2797	0	0	a:0 t:0 g:0 c:2797	8913	0	0	a:0 t:0 g:0 c:8913	7341	3	0.0004	a:3 t:0 g:0 c:7338	5115	0	0	a:0 t:0 g:0 c:5115	4408	0	0	a:0 t:0 g:0 c:4408	7270	0	0	a:0 t:0 g:0 c:7270	3642	0	0	a:0 t:0 g:0 c:3642	8166	0	0	a:0 t:0 g:0 c:8166	3800	2	0.0005	a:0 t:2 g:0 c:3798	6119	3	0.0005	a:0 t:3 g:0 c:6116	6380	0	0	a:0 t:0 g:0 c:6380	4874	1	0.0002	a:0 t:1 g:0 c:4873	2568
527	2795	0	0	a:2795 t:0 g:0 c:0	8909	0	0	a:8909 t:0 g:0 c:0	7334	1	0.0001	a:7333 t:0 g:1 c:0	5112	0	0	a:5112 t:0 g:0 c:0	4406	5	0.0011	a:4401 t:0 g:4 c:1	7268	0	0	a:7268 t:0 g:0 c:0	3643	0	0	a:3643 t:0 g:0 c:0	8165	0	0	a:8165 t:0 g:0 c:0	3793	0	0	a:3793 t:0 g:0 c:0	6115	1	0.0002	a:6114 t:0 g:1 c:0	6381	0	0	a:6381 t:0 g:0 c:0	4874	0	0	a:4874 t:0 g:0 c:0	2564
528	2796	10	0.0036	a:0 t:10 g:0 c:2786	8912	41	0.0046	a:0 t:41 g:0 c:8871	7332	0	0	a:0 t:0 g:0 c:7332	5112	1	0.0002	a:0 t:1 g:0 c:5111	4405	2	0.0005	a:0 t:2 g:0 c:4403	7269	4	0.0006	a:0 t:4 g:0 c:7265	3641	7	0.0019	a:0 t:7 g:0 c:3634	8167	1	0.0001	a:0 t:1 g:0 c:8166	3782	2	0.0005	a:0 t:2 g:0 c:3780	6119	4	0.0007	a:0 t:4 g:0 c:6115	6379	0	0	a:0 t:0 g:0 c:6379	4872	0	0	a:0 t:0 g:0 c:4872	2559
529	2792	12	0.0043	a:11 t:1 g:2780 c:0	8912	17	0.0019	a:17 t:0 g:8895 c:0	7334	10	0.0014	a:10 t:0 g:7324 c:0	5110	463	0.0906	a:463 t:0 g:4647 c:0	4404	7	0.0016	a:7 t:0 g:4397 c:0	7268	1	0.0001	a:0 t:1 g:7267 c:0	3643	1	0.0003	a:1 t:0 g:3642 c:0	8166	1	0.0001	a:1 t:0 g:8165 c:0	3711	479	0.1291	a:3232 t:0 g:479 c:0	6084	713	0.1172	a:5371 t:1 g:712 c:0	6339	1133	0.1787	a:5206 t:0 g:1133 c:0	4841	559	0.1155	a:4282 t:0 g:559 c:0	2512
530	2794	0	0	a:2794 t:0 g:0 c:0	8915	11	0.0012	a:8904 t:0 g:9 c:2	7336	0	0	a:7336 t:0 g:0 c:0	5116	0	0	a:5116 t:0 g:0 c:0	4404	1	0.0002	a:4403 t:0 g:1 c:0	7271	0	0	a:7271 t:0 g:0 c:0	3643	0	0	a:3643 t:0 g:0 c:0	8167	0	0	a:8167 t:0 g:0 c:0	3724	5	0.0013	a:3719 t:1 g:4 c:0	6095	0	0	a:6095 t:0 g:0 c:0	6349	1	0.0002	a:6348 t:0 g:1 c:0	4846	0	0	a:4846 t:0 g:0 c:0	2520
531	2787	2488	0.8927	a:0 t:299 g:0 c:2488	8913	8280	0.929	a:1 t:633 g:0 c:8279	7328	6893	0.9406	a:0 t:435 g:0 c:6893	5115	4913	0.9605	a:0 t:202 g:0 c:4913	4360	12	0.0028	a:9 t:4348 g:2 c:1	7268	18	0.0025	a:18 t:7250 g:0 c:0	3642	2	0.0005	a:2 t:3640 g:0 c:0	8163	2	0.0002	a:0 t:8161 g:0 c:2	3746	1	0.0003	a:0 t:1 g:0 c:3745	6103	0	0	a:0 t:0 g:0 c:6103	6354	66	0.0104	a:0 t:66 g:0 c:6288	4852	0	0	a:0 t:0 g:0 c:4852	2522
532	2780	3	0.0011	a:1 t:2777 g:2 c:0	8891	0	0	a:0 t:8891 g:0 c:0	7330	1	0.0001	a:0 t:7329 g:0 c:1	5110	0	0	a:0 t:5110 g:0 c:0	4357	5	0.0011	a:0 t:4352 g:5 c:0	7268	6	0.0008	a:2 t:7262 g:4 c:0	3642	0	0	a:0 t:3642 g:0 c:0	8162	4	0.0005	a:0 t:8158 g:3 c:1	3800	2	0.0005	a:1 t:3798 g:1 c:0	6121	15	0.0025	a:0 t:6106 g:15 c:0	6376	14	0.0022	a:0 t:6362 g:14 c:0	4871	0	0	a:0 t:4871 g:0 c:0	2556
533	2785	2	0.0007	a:0 t:1 g:1 c:2783	8912	0	0	a:0 t:0 g:0 c:8912	7334	2	0.0003	a:0 t:2 g:0 c:7332	5112	2	0.0004	a:0 t:2 g:0 c:5110	4350	2	0.0005	a:2 t:0 g:0 c:4348	7265	1	0.0001	a:0 t:1 g:0 c:7264	3639	0	0	a:0 t:0 g:0 c:3639	8161	0	0	a:0 t:0 g:0 c:8161	3795	1	0.0003	a:0 t:1 g:0 c:3794	6119	1	0.0002	a:0 t:1 g:0 c:6118	6377	0	0	a:0 t:0 g:0 c:6377	4872	2	0.0004	a:0 t:2 g:0 c:4870	2555
534	2785	281	0.1009	a:280 t:1 g:0 c:2504	8913	617	0.0692	a:614 t:0 g:3 c:8296	7334	507	0.0691	a:506 t:1 g:0 c:6827	5111	362	0.0708	a:362 t:0 g:0 c:4749	4353	2	0.0005	a:1 t:1 g:0 c:4351	7266	0	0	a:0 t:0 g:0 c:7266	3639	1	0.0003	a:0 t:1 g:0 c:3638	8162	0	0	a:0 t:0 g:0 c:8162	3795	5	0.0013	a:2 t:3 g:0 c:3790	6118	5	0.0008	a:2 t:3 g:0 c:6113	6377	0	0	a:0 t:0 g:0 c:6377	4872	0	0	a:0 t:0 g:0 c:4872	2557
535	2796	0	0	a:0 t:2796 g:0 c:0	8916	3	0.0003	a:0 t:8913 g:0 c:3	7342	0	0	a:0 t:7342 g:0 c:0	5116	0	0	a:0 t:5116 g:0 c:0	4400	1	0.0002	a:0 t:4399 g:0 c:1	7266	0	0	a:0 t:7266 g:0 c:0	3639	0	0	a:0 t:3639 g:0 c:0	8165	2	0.0002	a:0 t:8163 g:0 c:2	3806	0	0	a:0 t:3806 g:0 c:0	6124	2	0.0003	a:0 t:6122 g:0 c:2	6380	0	0	a:0 t:6380 g:0 c:0	4873	0	0	a:0 t:4873 g:0 c:0	2563
536	2796	1	0.0004	a:1 t:0 g:2795 c:0	8917	0	0	a:0 t:0 g:8917 c:0	7344	0	0	a:0 t:0 g:7344 c:0	5116	0	0	a:0 t:0 g:5116 c:0	4409	3	0.0007	a:3 t:0 g:4406 c:0	7267	4	0.0006	a:4 t:0 g:7263 c:0	3641	1	0.0003	a:1 t:0 g:3640 c:0	8165	5	0.0006	a:5 t:0 g:8160 c:0	3813	0	0	a:0 t:0 g:3813 c:0	6125	0	0	a:0 t:0 g:6125 c:0	6382	2	0.0003	a:2 t:0 g:6380 c:0	4874	0	0	a:0 t:0 g:4874 c:0	2568
537	2797	3	0.0011	a:0 t:3 g:0 c:2794	8917	0	0	a:0 t:0 g:0 c:8917	7344	1	0.0001	a:0 t:1 g:0 c:7343	5116	0	0	a:0 t:0 g:0 c:5116	4409	3	0.0007	a:0 t:3 g:0 c:4406	7269	5	0.0007	a:0 t:5 g:0 c:7264	3641	0	0	a:0 t:0 g:0 c:3641	8162	1	0.0001	a:0 t:1 g:0 c:8161	3812	1	0.0003	a:0 t:1 g:0 c:3811	6123	1	0.0002	a:1 t:0 g:0 c:6122	6383	3	0.0005	a:0 t:3 g:0 c:6380	4874	1	0.0002	a:0 t:1 g:0 c:4873	2569
538	2797	0	0	a:0 t:2797 g:0 c:0	8911	0	0	a:0 t:8911 g:0 c:0	7343	0	0	a:0 t:7343 g:0 c:0	5117	0	0	a:0 t:5117 g:0 c:0	4399	0	0	a:0 t:4399 g:0 c:0	7267	4	0.0006	a:3 t:7263 g:0 c:1	3640	0	0	a:0 t:3640 g:0 c:0	8160	0	0	a:0 t:8160 g:0 c:0	3809	0	0	a:0 t:3809 g:0 c:0	6122	0	0	a:0 t:6122 g:0 c:0	6382	0	0	a:0 t:6382 g:0 c:0	4872	0	0	a:0 t:4872 g:0 c:0	2568
539	2794	0	0	a:0 t:0 g:0 c:2794	8910	0	0	a:0 t:0 g:0 c:8910	7339	0	0	a:0 t:0 g:0 c:7339	5115	0	0	a:0 t:0 g:0 c:5115	4372	1	0.0002	a:1 t:0 g:0 c:4371	7260	0	0	a:0 t:0 g:0 c:7260	3633	0	0	a:0 t:0 g:0 c:3633	8155	0	0	a:0 t:0 g:0 c:8155	3798	0	0	a:0 t:0 g:0 c:3798	6121	2	0.0003	a:2 t:0 g:0 c:6119	6380	0	0	a:0 t:0 g:0 c:6380	4872	0	0	a:0 t:0 g:0 c:4872	2568
540	2776	0	0	a:2776 t:0 g:0 c:0	8887	0	0	a:8887 t:0 g:0 c:0	7311	0	0	a:7311 t:0 g:0 c:0	5095	0	0	a:5095 t:0 g:0 c:0	4051	3	0.0007	a:4048 t:0 g:3 c:0	7165	0	0	a:7165 t:0 g:0 c:0	3588	0	0	a:3588 t:0 g:0 c:0	8073	0	0	a:8073 t:0 g:0 c:0	3780	4	0.0011	a:3776 t:0 g:1 c:3	6107	0	0	a:6107 t:0 g:0 c:0	6371	0	0	a:6371 t:0 g:0 c:0	4865	0	0	a:4865 t:0 g:0 c:0	2557
541	2777	4	0.0014	a:2773 t:1 g:0 c:3	8889	28	0.0031	a:8861 t:0 g:1 c:27	7313	11	0.0015	a:7302 t:0 g:11 c:0	5094	1	0.0002	a:5093 t:0 g:1 c:0	4026	4	0.001	a:4022 t:0 g:0 c:4	7147	3	0.0004	a:7144 t:0 g:0 c:3	3582	0	0	a:3582 t:0 g:0 c:0	8054	0	0	a:8054 t:0 g:0 c:0	3783	3	0.0008	a:3780 t:0 g:0 c:3	6108	1	0.0002	a:6107 t:0 g:1 c:0	6372	0	0	a:6372 t:0 g:0 c:0	4865	0	0	a:4865 t:0 g:0 c:0	2557
542	2767	20	0.0072	a:20 t:0 g:2747 c:0	8870	40	0.0045	a:38 t:2 g:8830 c:0	7302	1	0.0001	a:1 t:0 g:7301 c:0	5079	79	0.0156	a:77 t:2 g:5000 c:0	4021	34	0.0085	a:34 t:0 g:3987 c:0	7115	53	0.0074	a:50 t:2 g:7062 c:1	3572	26	0.0073	a:26 t:0 g:3546 c:0	8028	65	0.0081	a:64 t:1 g:7963 c:0	3765	10	0.0027	a:10 t:0 g:3755 c:0	6098	63	0.0103	a:63 t:0 g:6035 c:0	6356	0	0	a:0 t:0 g:6356 c:0	4860	7	0.0014	a:7 t:0 g:4853 c:0	2527
543	2766	2	0.0007	a:2 t:0 g:2764 c:0	8868	0	0	a:0 t:0 g:8868 c:0	7302	0	0	a:0 t:0 g:7302 c:0	5081	0	0	a:0 t:0 g:5081 c:0	4013	0	0	a:0 t:0 g:4013 c:0	7086	2	0.0003	a:2 t:0 g:7084 c:0	3568	0	0	a:0 t:0 g:3568 c:0	8004	0	0	a:0 t:0 g:8004 c:0	3764	11	0.0029	a:11 t:0 g:3753 c:0	6099	1	0.0002	a:1 t:0 g:6098 c:0	6352	0	0	a:0 t:0 g:6352 c:0	4860	0	0	a:0 t:0 g:4860 c:0	2525
544	2748	6	0.0022	a:2742 t:0 g:4 c:2	8798	41	0.0047	a:8757 t:0 g:4 c:37	7277	0	0	a:7277 t:0 g:0 c:0	5051	0	0	a:5051 t:0 g:0 c:0	4365	4362	0.9993	a:3 t:0 g:1 c:4361	7249	7245	0.9994	a:4 t:1 g:0 c:7244	3635	3634	0.9997	a:1 t:0 g:0 c:3634	8151	8129	0.9973	a:22 t:1 g:1 c:8127	3741	2	0.0005	a:3739 t:0 g:0 c:2	6049	3	0.0005	a:6046 t:0 g:0 c:3	6301	0	0	a:6301 t:0 g:0 c:0	4825	5	0.001	a:4820 t:0 g:0 c:5	2491
545	2739	0	0	a:2739 t:0 g:0 c:0	8772	0	0	a:8772 t:0 g:0 c:0	7271	1	0.0001	a:7270 t:0 g:0 c:1	5037	0	0	a:5037 t:0 g:0 c:0	4345	3	0.0007	a:4342 t:0 g:1 c:2	7212	4	0.0006	a:7208 t:0 g:4 c:0	3621	0	0	a:3621 t:0 g:0 c:0	8123	0	0	a:8123 t:0 g:0 c:0	3734	1	0.0003	a:3733 t:0 g:0 c:1	6048	0	0	a:6048 t:0 g:0 c:0	6282	4	0.0006	a:6278 t:4 g:0 c:0	4816	0	0	a:4816 t:0 g:0 c:0	2485
546	2760	5	0.0018	a:3 t:2 g:0 c:2755	8802	3	0.0003	a:0 t:3 g:0 c:8799	7285	0	0	a:0 t:0 g:0 c:7285	5057	0	0	a:0 t:0 g:0 c:5057	4323	3	0.0007	a:0 t:1 g:2 c:4320	7190	4	0.0006	a:3 t:1 g:0 c:7186	3611	0	0	a:0 t:0 g:0 c:3611	8085	0	0	a:0 t:0 g:0 c:8085	3745	5	0.0013	a:0 t:5 g:0 c:3740	6057	23	0.0038	a:0 t:23 g:0 c:6034	6305	0	0	a:0 t:0 g:0 c:6305	4822	0	0	a:0 t:0 g:0 c:4822	2486
547	2756	0	0	a:0 t:0 g:0 c:2756	8793	0	0	a:0 t:0 g:0 c:8793	7282	10	0.0014	a:0 t:10 g:0 c:7272	5059	1	0.0002	a:0 t:1 g:0 c:5058	4290	0	0	a:0 t:0 g:0 c:4290	7172	2	0.0003	a:0 t:2 g:0 c:7170	3602	2	0.0006	a:0 t:2 g:0 c:3600	8065	0	0	a:0 t:0 g:0 c:8065	3730	0	0	a:0 t:0 g:0 c:3730	6051	2	0.0003	a:0 t:2 g:0 c:6049	6295	5	0.0008	a:0 t:5 g:0 c:6290	4812	0	0	a:0 t:0 g:0 c:4812	2474
548	2791	0	0	a:0 t:2791 g:0 c:0	8909	0	0	a:0 t:8909 g:0 c:0	7333	1	0.0001	a:0 t:7332 g:0 c:1	5112	0	0	a:0 t:5112 g:0 c:0	4303	1	0.0002	a:1 t:4302 g:0 c:0	7213	0	0	a:0 t:7213 g:0 c:0	3620	1	0.0003	a:1 t:3619 g:0 c:0	8101	2	0.0002	a:0 t:8099 g:0 c:2	3781	0	0	a:0 t:3781 g:0 c:0	6104	0	0	a:0 t:6104 g:0 c:0	6359	0	0	a:0 t:6359 g:0 c:0	4861	0	0	a:0 t:4861 g:0 c:0	2541
549	2786	6	0.0022	a:2 t:4 g:0 c:2780	8902	0	0	a:0 t:0 g:0 c:8902	7326	0	0	a:0 t:0 g:0 c:7326	5099	0	0	a:0 t:0 g:0 c:5099	4204	0	0	a:0 t:0 g:0 c:4204	7179	0	0	a:0 t:0 g:0 c:7179	3588	0	0	a:0 t:0 g:0 c:3588	8061	0	0	a:0 t:0 g:0 c:8061	3773	3	0.0008	a:3 t:0 g:0 c:3770	6093	0	0	a:0 t:0 g:0 c:6093	6348	0	0	a:0 t:0 g:0 c:6348	4855	0	0	a:0 t:0 g:0 c:4855	2547
550	2785	0	0	a:0 t:2785 g:0 c:0	8910	1	0.0001	a:0 t:8909 g:0 c:1	7321	0	0	a:0 t:7321 g:0 c:0	5060	0	0	a:0 t:5060 g:0 c:0	3995	4	0.001	a:0 t:3991 g:1 c:3	7041	4	0.0006	a:0 t:7037 g:0 c:4	3524	0	0	a:0 t:3524 g:0 c:0	7942	1	0.0001	a:0 t:7941 g:1 c:0	3808	1	0.0003	a:0 t:3807 g:0 c:1	6113	0	0	a:0 t:6113 g:0 c:0	6365	0	0	a:0 t:6365 g:0 c:0	4866	2	0.0004	a:0 t:4864 g:0 c:2	2564
551	2787	0	0	a:2787 t:0 g:0 c:0	8904	1	0.0001	a:8903 t:0 g:1 c:0	7321	0	0	a:7321 t:0 g:0 c:0	5059	412	0.0814	a:4647 t:412 g:0 c:0	4027	0	0	a:4027 t:0 g:0 c:0	7037	0	0	a:7037 t:0 g:0 c:0	3529	0	0	a:3529 t:0 g:0 c:0	7969	50	0.0063	a:7919 t:0 g:2 c:48	3808	1	0.0003	a:3807 t:1 g:0 c:0	6114	2	0.0003	a:6112 t:2 g:0 c:0	6365	0	0	a:6365 t:0 g:0 c:0	4863	0	0	a:4863 t:0 g:0 c:0	2566
552	2778	4	0.0014	a:0 t:2774 g:0 c:4	8883	0	0	a:0 t:8883 g:0 c:0	7312	0	0	a:0 t:7312 g:0 c:0	5050	0	0	a:0 t:5050 g:0 c:0	3962	4	0.001	a:0 t:3958 g:3 c:1	6938	1	0.0001	a:0 t:6937 g:1 c:0	3498	1	0.0003	a:0 t:3497 g:1 c:0	7906	3	0.0004	a:0 t:7903 g:3 c:0	3802	11	0.0029	a:0 t:3791 g:0 c:11	6099	16	0.0026	a:0 t:6083 g:0 c:16	6356	0	0	a:0 t:6356 g:0 c:0	4853	0	0	a:0 t:4853 g:0 c:0	2559
553	2687	1	0.0004	a:1 t:0 g:2686 c:0	8692	0	0	a:0 t:0 g:8692 c:0	7191	0	0	a:0 t:0 g:7191 c:0	4988	0	0	a:0 t:0 g:4988 c:0	3884	1	0.0003	a:0 t:1 g:3883 c:0	6794	14	0.0021	a:13 t:1 g:6780 c:0	3436	0	0	a:0 t:0 g:3436 c:0	7770	3	0.0004	a:2 t:1 g:7767 c:0	3742	0	0	a:0 t:0 g:3742 c:0	5994	2	0.0003	a:2 t:0 g:5992 c:0	6230	0	0	a:0 t:0 g:6230 c:0	4773	0	0	a:0 t:0 g:4773 c:0	2508
554	2575	1	0.0004	a:0 t:2574 g:0 c:1	8468	0	0	a:0 t:8468 g:0 c:0	7069	0	0	a:0 t:7069 g:0 c:0	4804	0	0	a:0 t:4804 g:0 c:0	3662	7	0.0019	a:1 t:3655 g:0 c:6	6489	7	0.0011	a:0 t:6482 g:2 c:5	3259	0	0	a:0 t:3259 g:0 c:0	7425	11	0.0015	a:0 t:7414 g:0 c:11	3599	0	0	a:0 t:3599 g:0 c:0	5834	0	0	a:0 t:5834 g:0 c:0	6076	0	0	a:0 t:6076 g:0 c:0	4663	0	0	a:0 t:4663 g:0 c:0	2411
555	2570	2	0.0008	a:1 t:2568 g:1 c:0	8475	23	0.0027	a:9 t:8452 g:0 c:14	7066	0	0	a:0 t:7066 g:0 c:0	4803	0	0	a:0 t:4803 g:0 c:0	3418	2	0.0006	a:0 t:3416 g:1 c:1	6358	1	0.0002	a:0 t:6357 g:0 c:1	3193	0	0	a:0 t:3193 g:0 c:0	7311	0	0	a:0 t:7311 g:0 c:0	3588	1	0.0003	a:0 t:3587 g:0 c:1	5844	0	0	a:0 t:5844 g:0 c:0	6057	0	0	a:0 t:6057 g:0 c:0	4654	0	0	a:0 t:4654 g:0 c:0	2404
556	2584	2	0.0008	a:2 t:2582 g:0 c:0	8511	45	0.0053	a:43 t:8466 g:0 c:2	7088	1	0.0001	a:0 t:7087 g:0 c:1	4826	0	0	a:0 t:4826 g:0 c:0	3409	0	0	a:0 t:3409 g:0 c:0	6352	0	0	a:0 t:6352 g:0 c:0	3195	0	0	a:0 t:3195 g:0 c:0	7292	1	0.0001	a:0 t:7291 g:0 c:1	3596	1	0.0003	a:1 t:3595 g:0 c:0	5849	0	0	a:0 t:5849 g:0 c:0	6072	1	0.0002	a:0 t:6071 g:0 c:1	4660	1	0.0002	a:0 t:4659 g:0 c:1	2412
557	2605	0	0	a:0 t:0 g:0 c:2605	8576	1	0.0001	a:0 t:1 g:0 c:8575	7051	0	0	a:0 t:0 g:0 c:7051	4901	0	0	a:0 t:0 g:0 c:4901	3399	0	0	a:0 t:0 g:0 c:3399	6437	0	0	a:0 t:0 g:0 c:6437	3239	0	0	a:0 t:0 g:0 c:3239	7393	0	0	a:0 t:0 g:0 c:7393	3591	1	0.0003	a:0 t:1 g:0 c:3590	5903	0	0	a:0 t:0 g:0 c:5903	6095	2	0.0003	a:0 t:2 g:0 c:6093	4680	0	0	a:0 t:0 g:0 c:4680	2411
558	2593	3	0.0012	a:2 t:1 g:0 c:2590	8559	0	0	a:0 t:0 g:0 c:8559	7032	1	0.0001	a:0 t:1 g:0 c:7031	4887	0	0	a:0 t:0 g:0 c:4887	3249	2	0.0006	a:0 t:2 g:0 c:3247	6321	2	0.0003	a:2 t:0 g:0 c:6319	3173	0	0	a:0 t:0 g:0 c:3173	7246	4	0.0006	a:0 t:4 g:0 c:7242	3576	3	0.0008	a:3 t:0 g:0 c:3573	5900	8	0.0014	a:6 t:2 g:0 c:5892	6089	43	0.0071	a:42 t:1 g:0 c:6046	4669	3	0.0006	a:0 t:3 g:0 c:4666	2400
559	2604	2	0.0008	a:0 t:1 g:1 c:2602	8589	4	0.0005	a:4 t:0 g:0 c:8585	7028	3	0.0004	a:0 t:3 g:0 c:7025	4885	1	0.0002	a:0 t:1 g:0 c:4884	3291	3	0.0009	a:0 t:0 g:3 c:3288	6367	6	0.0009	a:0 t:4 g:2 c:6361	3190	2	0.0006	a:0 t:0 g:2 c:3188	7270	2	0.0003	a:0 t:0 g:2 c:7268	3582	2	0.0006	a:0 t:2 g:0 c:3580	5902	0	0	a:0 t:0 g:0 c:5902	6101	0	0	a:0 t:0 g:0 c:6101	4683	1	0.0002	a:0 t:1 g:0 c:4682	2406
560	2658	0	0	a:0 t:2658 g:0 c:0	8649	0	0	a:0 t:8649 g:0 c:0	7093	0	0	a:0 t:7093 g:0 c:0	4941	0	0	a:0 t:4941 g:0 c:0	2903	1	0.0003	a:0 t:2902 g:0 c:1	6149	0	0	a:0 t:6149 g:0 c:0	3051	0	0	a:0 t:3051 g:0 c:0	6829	0	0	a:0 t:6829 g:0 c:0	3615	0	0	a:0 t:3615 g:0 c:0	5938	0	0	a:0 t:5938 g:0 c:0	6152	0	0	a:0 t:6152 g:0 c:0	4703	1	0.0002	a:0 t:4702 g:0 c:1	2422
561	2702	11	0.0041	a:1 t:10 g:0 c:2691	8683	9	0.001	a:1 t:8 g:0 c:8674	7135	0	0	a:0 t:0 g:0 c:7135	4965	86	0.0173	a:86 t:0 g:0 c:4879	3327	1	0.0003	a:0 t:1 g:0 c:3326	6424	1	0.0002	a:0 t:1 g:0 c:6423	3205	0	0	a:0 t:0 g:0 c:3205	7214	24	0.0033	a:24 t:0 g:0 c:7190	3647	2	0.0005	a:1 t:1 g:0 c:3645	5981	0	0	a:0 t:0 g:0 c:5981	6198	0	0	a:0 t:0 g:0 c:6198	4751	0	0	a:0 t:0 g:0 c:4751	2454
562	2771	13	0.0047	a:12 t:2758 g:0 c:1	8854	1	0.0001	a:0 t:8853 g:0 c:1	7279	10	0.0014	a:10 t:7269 g:0 c:0	5079	463	0.0912	a:463 t:4616 g:0 c:0	4177	2	0.0005	a:2 t:4175 g:0 c:0	7045	9	0.0013	a:2 t:7036 g:0 c:7	3544	26	0.0073	a:26 t:3518 g:0 c:0	7979	1	0.0001	a:1 t:7978 g:0 c:0	3802	0	0	a:3802 t:0 g:0 c:0	6110	0	0	a:6110 t:0 g:0 c:0	6372	67	0.0105	a:6305 t:67 g:0 c:0	4864	0	0	a:4864 t:0 g:0 c:0	2562
563	2771	0	0	a:0 t:2771 g:0 c:0	8857	0	0	a:0 t:8857 g:0 c:0	7285	0	0	a:0 t:7285 g:0 c:0	5079	0	0	a:0 t:5079 g:0 c:0	4189	0	0	a:0 t:4189 g:0 c:0	7059	0	0	a:0 t:7059 g:0 c:0	3555	0	0	a:0 t:3555 g:0 c:0	8007	0	0	a:0 t:8007 g:0 c:0	3807	0	0	a:0 t:3807 g:0 c:0	6115	1	0.0002	a:0 t:6114 g:0 c:1	6374	0	0	a:0 t:6374 g:0 c:0	4864	0	0	a:0 t:4864 g:0 c:0	2564
564	2772	0	0	a:0 t:0 g:2772 c:0	8879	0	0	a:0 t:0 g:8879 c:0	7303	0	0	a:0 t:0 g:7303 c:0	5083	0	0	a:0 t:0 g:5083 c:0	4327	0	0	a:0 t:0 g:4327 c:0	7168	2	0.0003	a:2 t:0 g:7166 c:0	3596	0	0	a:0 t:0 g:3596 c:0	8059	0	0	a:0 t:0 g:8059 c:0	3772	0	0	a:0 t:0 g:3772 c:0	6064	9	0.0015	a:9 t:0 g:6055 c:0	6311	2	0.0003	a:2 t:0 g:6309 c:0	4820	0	0	a:0 t:0 g:4820 c:0	2550
565	2764	2	0.0007	a:1 t:2762 g:0 c:1	8861	0	0	a:0 t:8861 g:0 c:0	7292	0	0	a:0 t:7292 g:0 c:0	5076	0	0	a:0 t:5076 g:0 c:0	4308	2	0.0005	a:1 t:4306 g:0 c:1	7108	0	0	a:0 t:7108 g:0 c:0	3571	1	0.0003	a:0 t:3570 g:1 c:0	7978	1	0.0001	a:0 t:7977 g:0 c:1	3753	0	0	a:0 t:3753 g:0 c:0	6040	0	0	a:0 t:6040 g:0 c:0	6277	0	0	a:0 t:6277 g:0 c:0	4806	0	0	a:0 t:4806 g:0 c:0	2532
566	2765	0	0	a:0 t:2765 g:0 c:0	8859	72	0.0081	a:0 t:8787 g:63 c:9	7293	0	0	a:0 t:7293 g:0 c:0	5080	0	0	a:0 t:5080 g:0 c:0	4312	0	0	a:0 t:4312 g:0 c:0	7101	2	0.0003	a:0 t:7099 g:2 c:0	3565	0	0	a:0 t:3565 g:0 c:0	7955	0	0	a:0 t:7955 g:0 c:0	3748	4	0.0011	a:0 t:3744 g:0 c:4	6041	0	0	a:0 t:6041 g:0 c:0	6277	0	0	a:0 t:6277 g:0 c:0	4805	0	0	a:0 t:4805 g:0 c:0	2528
567	2787	0	0	a:0 t:0 g:2787 c:0	8899	0	0	a:0 t:0 g:8899 c:0	7334	9	0.0012	a:9 t:0 g:7325 c:0	5110	0	0	a:0 t:0 g:5110 c:0	4375	0	0	a:0 t:0 g:4375 c:0	7229	3	0.0004	a:2 t:1 g:7226 c:0	3624	0	0	a:0 t:0 g:3624 c:0	8054	0	0	a:0 t:0 g:8054 c:0	3796	3	0.0008	a:3 t:0 g:3793 c:0	6101	4	0.0007	a:4 t:0 g:6097 c:0	6350	3	0.0005	a:1 t:2 g:6347 c:0	4850	0	0	a:0 t:0 g:4850 c:0	2545
568	2787	31	0.0111	a:30 t:1 g:0 c:2756	8899	95	0.0107	a:93 t:2 g:0 c:8804	7336	0	0	a:0 t:0 g:0 c:7336	5108	2	0.0004	a:0 t:2 g:0 c:5106	4384	10	0.0023	a:2 t:8 g:0 c:4374	7215	7	0.001	a:0 t:6 g:1 c:7208	3616	6	0.0017	a:0 t:6 g:0 c:3610	8053	1	0.0001	a:0 t:1 g:0 c:8052	3775	2	0.0005	a:0 t:2 g:0 c:3773	6085	7	0.0012	a:0 t:6 g:1 c:6078	6353	4	0.0006	a:0 t:2 g:2 c:6349	4853	0	0	a:0 t:0 g:0 c:4853	2535
569	2777	0	0	a:0 t:2777 g:0 c:0	8855	0	0	a:0 t:8855 g:0 c:0	7302	0	0	a:0 t:7302 g:0 c:0	5094	0	0	a:0 t:5094 g:0 c:0	4298	0	0	a:0 t:4298 g:0 c:0	7154	9	0.0013	a:0 t:7145 g:0 c:9	3592	0	0	a:0 t:3592 g:0 c:0	8029	1	0.0001	a:0 t:8028 g:0 c:1	3736	0	0	a:0 t:3736 g:0 c:0	6067	1	0.0002	a:0 t:6066 g:0 c:1	6337	2	0.0003	a:0 t:6335 g:0 c:2	4838	0	0	a:0 t:4838 g:0 c:0	2523
570	2744	2	0.0007	a:2 t:0 g:2742 c:0	8722	20	0.0023	a:20 t:0 g:8702 c:0	7212	2	0.0003	a:2 t:0 g:7210 c:0	5041	0	0	a:0 t:0 g:5041 c:0	4188	2	0.0005	a:1 t:0 g:4186 c:1	7048	3	0.0004	a:3 t:0 g:7045 c:0	3544	0	0	a:0 t:0 g:3544 c:0	7946	4	0.0005	a:3 t:1 g:7942 c:0	3705	1	0.0003	a:1 t:0 g:3704 c:0	6029	10	0.0017	a:10 t:0 g:6019 c:0	6293	0	0	a:0 t:0 g:6293 c:0	4815	3	0.0006	a:3 t:0 g:4812 c:0	2502
571	2731	1	0.0004	a:0 t:2730 g:0 c:1	8651	2	0.0002	a:0 t:8649 g:0 c:2	7163	3	0.0004	a:0 t:7160 g:0 c:3	5014	3	0.0006	a:0 t:5011 g:0 c:3	4140	0	0	a:0 t:4140 g:0 c:0	6994	0	0	a:0 t:6994 g:0 c:0	3513	2	0.0006	a:0 t:3511 g:0 c:2	7886	0	0	a:0 t:7886 g:0 c:0	3698	0	0	a:0 t:3698 g:0 c:0	5973	1	0.0002	a:0 t:5972 g:0 c:1	6233	5	0.0008	a:0 t:6228 g:0 c:5	4773	0	0	a:0 t:4773 g:0 c:0	2493
572	2698	0	0	a:2698 t:0 g:0 c:0	8639	1	0.0001	a:8638 t:0 g:1 c:0	7154	0	0	a:7154 t:0 g:0 c:0	4993	0	0	a:4993 t:0 g:0 c:0	4122	0	0	a:4122 t:0 g:0 c:0	6990	1	0.0001	a:6989 t:1 g:0 c:0	3498	0	0	a:3498 t:0 g:0 c:0	7920	0	0	a:7920 t:0 g:0 c:0	3627	0	0	a:3627 t:0 g:0 c:0	5980	0	0	a:5980 t:0 g:0 c:0	6224	0	0	a:6224 t:0 g:0 c:0	4764	0	0	a:4764 t:0 g:0 c:0	2456
573	2653	5	0.0019	a:0 t:5 g:0 c:2648	8692	66	0.0076	a:0 t:66 g:0 c:8626	7159	1	0.0001	a:0 t:1 g:0 c:7158	4990	0	0	a:0 t:0 g:0 c:4990	4105	0	0	a:0 t:0 g:0 c:4105	6999	2	0.0003	a:1 t:1 g:0 c:6997	3500	3	0.0009	a:0 t:3 g:0 c:3497	7916	6	0.0008	a:0 t:6 g:0 c:7910	3513	2	0.0006	a:0 t:2 g:0 c:3511	5988	2	0.0003	a:0 t:2 g:0 c:5986	6204	1	0.0002	a:0 t:1 g:0 c:6203	4752	1	0.0002	a:0 t:1 g:0 c:4751	2369
574	1468	1	0.0007	a:1467 t:0 g:0 c:1	6443	6	0.0009	a:6437 t:0 g:0 c:6	4896	1	0.0002	a:4895 t:0 g:1 c:0	3576	1	0.0003	a:3575 t:0 g:1 c:0	2782	0	0	a:2782 t:0 g:0 c:0	4625	5	0.0011	a:4620 t:0 g:5 c:0	2336	0	0	a:2336 t:0 g:0 c:0	5154	0	0	a:5154 t:0 g:0 c:0	2355	2	0.0008	a:2353 t:0 g:1 c:1	5324	32	0.006	a:5292 t:0 g:11 c:21	5540	0	0	a:5540 t:0 g:0 c:0	4261	0	0	a:4261 t:0 g:0 c:0	1576
575	1452	0	0	a:1452 t:0 g:0 c:0	6330	0	0	a:6330 t:0 g:0 c:0	4810	0	0	a:4810 t:0 g:0 c:0	3487	0	0	a:3487 t:0 g:0 c:0	2762	0	0	a:2762 t:0 g:0 c:0	4521	1	0.0002	a:4520 t:0 g:1 c:0	2301	7	0.003	a:2294 t:0 g:0 c:7	5064	0	0	a:5064 t:0 g:0 c:0	2345	0	0	a:2345 t:0 g:0 c:0	5320	15	0.0028	a:5305 t:0 g:3 c:12	5538	0	0	a:5538 t:0 g:0 c:0	4263	0	0	a:4263 t:0 g:0 c:0	1579
576	1432	2	0.0014	a:1430 t:1 g:0 c:1	6198	20	0.0032	a:6178 t:0 g:0 c:20	4712	0	0	a:4712 t:0 g:0 c:0	3421	0	0	a:3421 t:0 g:0 c:0	2732	0	0	a:2732 t:0 g:0 c:0	4449	0	0	a:4449 t:0 g:0 c:0	2263	0	0	a:2263 t:0 g:0 c:0	5000	0	0	a:5000 t:0 g:0 c:0	2335	1	0.0004	a:2334 t:0 g:1 c:0	5321	1	0.0002	a:5320 t:0 g:1 c:0	5553	0	0	a:5553 t:0 g:0 c:0	4251	0	0	a:4251 t:0 g:0 c:0	1558
577	1434	3	0.0021	a:1431 t:3 g:0 c:0	6195	6	0.001	a:6189 t:0 g:6 c:0	4718	0	0	a:4718 t:0 g:0 c:0	3415	1	0.0003	a:3414 t:0 g:1 c:0	2738	1	0.0004	a:2737 t:1 g:0 c:0	4491	1	0.0002	a:4490 t:0 g:0 c:1	2277	0	0	a:2277 t:0 g:0 c:0	5042	0	0	a:5042 t:0 g:0 c:0	2351	0	0	a:2351 t:0 g:0 c:0	5317	0	0	a:5317 t:0 g:0 c:0	5545	0	0	a:5545 t:0 g:0 c:0	4259	0	0	a:4259 t:0 g:0 c:0	1569
578	1894	0	0	a:0 t:0 g:0 c:1894	7249	1	0.0001	a:1 t:0 g:0 c:7248	5681	0	0	a:0 t:0 g:0 c:5681	4092	2	0.0005	a:2 t:0 g:0 c:4090	3320	5	0.0015	a:0 t:5 g:0 c:3315	5693	0	0	a:0 t:0 g:0 c:5693	2848	2	0.0007	a:2 t:0 g:0 c:2846	6503	5	0.0008	a:1 t:4 g:0 c:6498	3013	2	0.0007	a:1 t:1 g:0 c:3011	5772	0	0	a:0 t:0 g:0 c:5772	6048	2	0.0003	a:2 t:0 g:0 c:6046	4634	0	0	a:0 t:0 g:0 c:4634	1996
579	1848	145	0.0785	a:143 t:2 g:0 c:1703	7180	542	0.0755	a:534 t:7 g:1 c:6638	5661	6	0.0011	a:0 t:4 g:2 c:5655	4064	86	0.0212	a:84 t:1 g:1 c:3978	3304	1	0.0003	a:0 t:0 g:1 c:3303	5677	2	0.0004	a:0 t:0 g:2 c:5675	2836	0	0	a:0 t:0 g:0 c:2836	6502	3	0.0005	a:0 t:1 g:2 c:6499	2994	1	0.0003	a:1 t:0 g:0 c:2993	5748	2	0.0003	a:0 t:0 g:2 c:5746	6007	2	0.0003	a:0 t:2 g:0 c:6005	4616	2	0.0004	a:0 t:0 g:2 c:4614	1981
580	2684	14	0.0052	a:0 t:2670 g:0 c:14	8543	65	0.0076	a:0 t:8478 g:1 c:64	7072	1	0.0001	a:0 t:7071 g:0 c:1	4969	1	0.0002	a:0 t:4968 g:0 c:1	4127	1	0.0002	a:0 t:4126 g:0 c:1	7020	4	0.0006	a:0 t:7016 g:0 c:4	3545	6	0.0017	a:0 t:3539 g:0 c:6	7992	3	0.0004	a:0 t:7989 g:0 c:3	3633	3	0.0008	a:0 t:3630 g:0 c:3	5979	0	0	a:0 t:5979 g:0 c:0	6222	1	0.0002	a:0 t:6221 g:0 c:1	4760	0	0	a:0 t:4760 g:0 c:0	2440
581	2652	5	0.0019	a:5 t:2647 g:0 c:0	8479	0	0	a:0 t:8479 g:0 c:0	7006	9	0.0013	a:9 t:6997 g:0 c:0	4891	425	0.0869	a:425 t:4466 g:0 c:0	4093	1	0.0002	a:1 t:4092 g:0 c:0	6955	1	0.0001	a:1 t:6954 g:0 c:0	3526	0	0	a:0 t:3526 g:0 c:0	7944	1	0.0001	a:1 t:7943 g:0 c:0	2885	4	0.0014	a:2881 t:4 g:0 c:0	5284	0	0	a:5284 t:0 g:0 c:0	5535	64	0.0116	a:5471 t:64 g:0 c:0	4212	1	0.0002	a:4211 t:0 g:1 c:0	1944
582	2600	6	0.0023	a:3 t:3 g:0 c:2594	8223	2	0.0002	a:0 t:2 g:0 c:8221	6665	1	0.0002	a:1 t:0 g:0 c:6664	4706	1	0.0002	a:0 t:1 g:0 c:4705	3988	2	0.0005	a:1 t:1 g:0 c:3986	6652	7	0.0011	a:1 t:6 g:0 c:6645	3366	7	0.0021	a:0 t:7 g:0 c:3359	7685	4	0.0005	a:0 t:4 g:0 c:7681	3529	5	0.0014	a:0 t:4 g:1 c:3524	5820	2	0.0003	a:1 t:1 g:0 c:5818	6090	12	0.002	a:0 t:12 g:0 c:6078	4656	0	0	a:0 t:0 g:0 c:4656	2376
583	2341	3	0.0013	a:2 t:0 g:2338 c:1	7894	3	0.0004	a:3 t:0 g:7891 c:0	6304	1	0.0002	a:1 t:0 g:6303 c:0	4445	0	0	a:0 t:0 g:4445 c:0	3792	1	0.0003	a:1 t:0 g:3791 c:0	6383	2	0.0003	a:0 t:1 g:6381 c:1	3209	5	0.0016	a:4 t:0 g:3204 c:1	7426	1	0.0001	a:0 t:0 g:7425 c:1	3545	0	0	a:0 t:0 g:3545 c:0	5882	3	0.0005	a:1 t:2 g:5879 c:0	6140	0	0	a:0 t:0 g:6140 c:0	4682	0	0	a:0 t:0 g:4682 c:0	2378
584	2342	0	0	a:0 t:0 g:2342 c:0	7906	1	0.0001	a:1 t:0 g:7905 c:0	6311	0	0	a:0 t:0 g:6311 c:0	4459	0	0	a:0 t:0 g:4459 c:0	3792	4	0.0011	a:4 t:0 g:3788 c:0	6387	0	0	a:0 t:0 g:6387 c:0	3204	1	0.0003	a:1 t:0 g:3203 c:0	7411	0	0	a:0 t:0 g:7411 c:0	3649	0	0	a:0 t:0 g:3649 c:0	5953	4	0.0007	a:4 t:0 g:5949 c:0	6223	3	0.0005	a:3 t:0 g:6220 c:0	4747	0	0	a:0 t:0 g:4747 c:0	2452
585	2414	3	0.0012	a:2411 t:2 g:1 c:0	8135	11	0.0014	a:8124 t:10 g:1 c:0	6537	0	0	a:6537 t:0 g:0 c:0	4604	44	0.0096	a:4560 t:43 g:1 c:0	3962	2	0.0005	a:3960 t:0 g:2 c:0	6612	0	0	a:6612 t:0 g:0 c:0	3303	0	0	a:3303 t:0 g:0 c:0	7559	0	0	a:7559 t:0 g:0 c:0	3637	6	0.0016	a:3631 t:3 g:2 c:1	6011	5	0.0008	a:6006 t:0 g:5 c:0	6252	0	0	a:6252 t:0 g:0 c:0	4767	0	0	a:4767 t:0 g:0 c:0	2448
586	2514	4	0.0016	a:1 t:2 g:1 c:2510	8305	3	0.0004	a:0 t:3 g:0 c:8302	6719	130	0.0193	a:130 t:0 g:0 c:6589	4722	0	0	a:0 t:0 g:0 c:4722	4040	1	0.0002	a:1 t:0 g:0 c:4039	6753	0	0	a:0 t:0 g:0 c:6753	3374	14	0.0041	a:12 t:2 g:0 c:3360	7698	9	0.0012	a:0 t:9 g:0 c:7689	3658	1	0.0003	a:0 t:1 g:0 c:3657	6021	2	0.0003	a:1 t:1 g:0 c:6019	6249	55	0.0088	a:55 t:0 g:0 c:6194	4775	0	0	a:0 t:0 g:0 c:4775	2476
587	2423	49	0.0202	a:49 t:0 g:2374 c:0	8196	137	0.0167	a:137 t:0 g:8059 c:0	6650	2	0.0003	a:2 t:0 g:6648 c:0	4646	3	0.0006	a:3 t:0 g:4643 c:0	3829	26	0.0068	a:26 t:0 g:3803 c:0	6641	33	0.005	a:33 t:0 g:6608 c:0	3313	7	0.0021	a:7 t:0 g:3306 c:0	7526	81	0.0108	a:81 t:0 g:7445 c:0	3570	6	0.0017	a:6 t:0 g:3564 c:0	5903	8	0.0014	a:7 t:1 g:5895 c:0	6118	0	0	a:0 t:0 g:6118 c:0	4678	1	0.0002	a:1 t:0 g:4677 c:0	2395
588	2530	12	0.0047	a:11 t:1 g:2518 c:0	8374	124	0.0148	a:92 t:0 g:8250 c:32	6786	214	0.0315	a:214 t:0 g:6572 c:0	4767	0	0	a:0 t:0 g:4767 c:0	3948	2	0.0005	a:1 t:1 g:3946 c:0	6849	9	0.0013	a:4 t:5 g:6840 c:0	3433	1	0.0003	a:1 t:0 g:3432 c:0	7693	1	0.0001	a:1 t:0 g:7692 c:0	3617	3	0.0008	a:0 t:2 g:3614 c:1	5940	0	0	a:0 t:0 g:5940 c:0	6157	6	0.001	a:0 t:0 g:6151 c:6	4707	2	0.0004	a:2 t:0 g:4705 c:0	2424
589	2404	0	0	a:2404 t:0 g:0 c:0	8095	19	0.0023	a:8076 t:0 g:0 c:19	6575	0	0	a:6575 t:0 g:0 c:0	4626	0	0	a:4626 t:0 g:0 c:0	3676	2	0.0005	a:3674 t:0 g:1 c:1	6623	9	0.0014	a:6614 t:0 g:1 c:8	3321	0	0	a:3321 t:0 g:0 c:0	7267	0	0	a:7267 t:0 g:0 c:0	3478	0	0	a:3478 t:0 g:0 c:0	5792	4	0.0007	a:5788 t:0 g:0 c:4	6015	0	0	a:6015 t:0 g:0 c:0	4590	0	0	a:4590 t:0 g:0 c:0	2330
590	2386	2	0.0008	a:2384 t:0 g:0 c:2	8068	0	0	a:8068 t:0 g:0 c:0	6566	0	0	a:6566 t:0 g:0 c:0	4610	0	0	a:4610 t:0 g:0 c:0	3685	0	0	a:3685 t:0 g:0 c:0	6603	0	0	a:6603 t:0 g:0 c:0	3311	1	0.0003	a:3310 t:0 g:1 c:0	7270	0	0	a:7270 t:0 g:0 c:0	3475	0	0	a:3475 t:0 g:0 c:0	5785	0	0	a:5785 t:0 g:0 c:0	6012	0	0	a:6012 t:0 g:0 c:0	4586	0	0	a:4586 t:0 g:0 c:0	2328
591	2428	10	0.0041	a:2418 t:5 g:2 c:3	8134	8	0.001	a:8126 t:0 g:0 c:8	6624	0	0	a:6624 t:0 g:0 c:0	4637	0	0	a:4637 t:0 g:0 c:0	3757	1	0.0003	a:3756 t:0 g:1 c:0	6649	12	0.0018	a:6637 t:0 g:11 c:1	3328	0	0	a:3328 t:0 g:0 c:0	7301	0	0	a:7301 t:0 g:0 c:0	3506	0	0	a:3506 t:0 g:0 c:0	5797	7	0.0012	a:5790 t:0 g:7 c:0	6030	0	0	a:6030 t:0 g:0 c:0	4604	0	0	a:4604 t:0 g:0 c:0	2346
592	2584	2	0.0008	a:0 t:2 g:0 c:2582	8405	8	0.001	a:0 t:8 g:0 c:8397	6901	0	0	a:0 t:0 g:0 c:6901	4835	0	0	a:0 t:0 g:0 c:4835	4067	6	0.0015	a:0 t:6 g:0 c:4061	6936	8	0.0012	a:0 t:8 g:0 c:6928	3463	0	0	a:0 t:0 g:0 c:3463	7688	1	0.0001	a:0 t:1 g:0 c:7687	3696	3	0.0008	a:0 t:3 g:0 c:3693	5969	0	0	a:0 t:0 g:0 c:5969	6221	2	0.0003	a:0 t:2 g:0 c:6219	4751	0	0	a:0 t:0 g:0 c:4751	2481
593	2708	0	0	a:0 t:2708 g:0 c:0	8632	0	0	a:0 t:8632 g:0 c:0	7122	2	0.0003	a:2 t:7120 g:0 c:0	4971	0	0	a:0 t:4971 g:0 c:0	4244	1	0.0002	a:0 t:4243 g:0 c:1	7103	0	0	a:0 t:7103 g:0 c:0	3555	1	0.0003	a:0 t:3554 g:0 c:1	7969	2	0.0003	a:2 t:7967 g:0 c:0	3784	0	0	a:0 t:3784 g:0 c:0	6089	0	0	a:0 t:6089 g:0 c:0	6350	1	0.0002	a:1 t:6349 g:0 c:0	4846	0	0	a:0 t:4846 g:0 c:0	2548
594	2742	9	0.0033	a:8 t:1 g:2733 c:0	8755	19	0.0022	a:19 t:0 g:8736 c:0	7210	1	0.0001	a:1 t:0 g:7209 c:0	5035	0	0	a:0 t:0 g:5035 c:0	4310	0	0	a:0 t:0 g:4310 c:0	7160	3	0.0004	a:3 t:0 g:7157 c:0	3581	0	0	a:0 t:0 g:3581 c:0	8068	0	0	a:0 t:0 g:8068 c:0	3796	3	0.0008	a:2 t:0 g:3793 c:1	6107	2	0.0003	a:2 t:0 g:6105 c:0	6368	0	0	a:0 t:0 g:6368 c:0	4863	0	0	a:0 t:0 g:4863 c:0	2553
595	2768	0	0	a:0 t:0 g:0 c:2768	8818	1	0.0001	a:0 t:1 g:0 c:8817	7248	2	0.0003	a:0 t:2 g:0 c:7246	5074	0	0	a:0 t:0 g:0 c:5074	4347	0	0	a:0 t:0 g:0 c:4347	7193	0	0	a:0 t:0 g:0 c:7193	3602	0	0	a:0 t:0 g:0 c:3602	8073	2	0.0002	a:1 t:1 g:0 c:8071	3795	0	0	a:0 t:0 g:0 c:3795	6107	6	0.001	a:0 t:6 g:0 c:6101	6364	0	0	a:0 t:0 g:0 c:6364	4863	0	0	a:0 t:0 g:0 c:4863	2558
596	2771	0	0	a:2771 t:0 g:0 c:0	8812	0	0	a:8812 t:0 g:0 c:0	7253	0	0	a:7253 t:0 g:0 c:0	5073	0	0	a:5073 t:0 g:0 c:0	4352	0	0	a:4352 t:0 g:0 c:0	7199	1	0.0001	a:7198 t:0 g:1 c:0	3607	0	0	a:3607 t:0 g:0 c:0	8067	0	0	a:8067 t:0 g:0 c:0	3746	0	0	a:3746 t:0 g:0 c:0	6056	0	0	a:6056 t:0 g:0 c:0	6317	1	0.0002	a:6316 t:0 g:1 c:0	4827	0	0	a:4827 t:0 g:0 c:0	2522
597	2708	406	0.1499	a:0 t:406 g:0 c:2302	8739	1142	0.1307	a:0 t:1142 g:0 c:7597	7204	529	0.0734	a:0 t:529 g:0 c:6675	5051	192	0.038	a:0 t:192 g:0 c:4859	4328	0	0	a:0 t:0 g:0 c:4328	7165	0	0	a:0 t:0 g:0 c:7165	3598	0	0	a:0 t:0 g:0 c:3598	8013	8	0.001	a:0 t:8 g:0 c:8005	3743	2	0.0005	a:0 t:2 g:0 c:3741	6053	19	0.0031	a:1 t:18 g:0 c:6034	6307	0	0	a:0 t:0 g:0 c:6307	4823	0	0	a:0 t:0 g:0 c:4823	2512
598	2703	7	0.0026	a:0 t:2696 g:0 c:7	8721	1	0.0001	a:0 t:8720 g:0 c:1	7186	10	0.0014	a:0 t:7176 g:0 c:10	5033	465	0.0924	a:0 t:4568 g:0 c:465	4311	3	0.0007	a:2 t:4308 g:0 c:1	7149	3	0.0004	a:1 t:7146 g:0 c:2	3585	0	0	a:0 t:3585 g:0 c:0	7994	1	0.0001	a:0 t:7993 g:0 c:1	3743	10	0.0027	a:3 t:7 g:0 c:3733	6054	2	0.0003	a:1 t:1 g:0 c:6052	6306	67	0.0106	a:0 t:67 g:0 c:6239	4821	11	0.0023	a:11 t:0 g:0 c:4810	2509
599	2699	0	0	a:0 t:2699 g:0 c:0	8683	2	0.0002	a:0 t:8681 g:0 c:2	7153	0	0	a:0 t:7153 g:0 c:0	5013	0	0	a:0 t:5013 g:0 c:0	4296	0	0	a:0 t:4296 g:0 c:0	7106	13	0.0018	a:0 t:7093 g:0 c:13	3563	0	0	a:0 t:3563 g:0 c:0	7953	1	0.0001	a:0 t:7952 g:0 c:1	3789	1	0.0003	a:0 t:3788 g:0 c:1	6096	0	0	a:0 t:6096 g:0 c:0	6348	0	0	a:0 t:6348 g:0 c:0	4854	1	0.0002	a:0 t:4853 g:0 c:1	2549
600	2734	0	0	a:0 t:0 g:2734 c:0	8685	4	0.0005	a:4 t:0 g:8681 c:0	7156	1	0.0001	a:1 t:0 g:7155 c:0	5001	1	0.0002	a:1 t:0 g:5000 c:0	4279	0	0	a:0 t:0 g:4279 c:0	7070	2	0.0003	a:2 t:0 g:7068 c:0	3541	0	0	a:0 t:0 g:3541 c:0	7967	0	0	a:0 t:0 g:7967 c:0	3782	1	0.0003	a:1 t:0 g:3781 c:0	6052	2	0.0003	a:2 t:0 g:6050 c:0	6303	4	0.0006	a:4 t:0 g:6299 c:0	4828	0	0	a:0 t:0 g:4828 c:0	2547
601	2704	0	0	a:0 t:2704 g:0 c:0	8612	0	0	a:0 t:8612 g:0 c:0	7130	0	0	a:0 t:7130 g:0 c:0	4989	0	0	a:0 t:4989 g:0 c:0	4264	0	0	a:0 t:4264 g:0 c:0	7042	0	0	a:0 t:7042 g:0 c:0	3533	0	0	a:0 t:3533 g:0 c:0	7953	1	0.0001	a:0 t:7952 g:0 c:1	3773	0	0	a:0 t:3773 g:0 c:0	6026	1	0.0002	a:0 t:6025 g:0 c:1	6276	0	0	a:0 t:6276 g:0 c:0	4822	0	0	a:0 t:4822 g:0 c:0	2532
602	2750	0	0	a:2750 t:0 g:0 c:0	8719	1	0.0001	a:8718 t:0 g:1 c:0	7194	0	0	a:7194 t:0 g:0 c:0	5036	0	0	a:5036 t:0 g:0 c:0	4290	0	0	a:4290 t:0 g:0 c:0	7094	0	0	a:7094 t:0 g:0 c:0	3563	5	0.0014	a:3558 t:0 g:5 c:0	8012	1	0.0001	a:8011 t:0 g:1 c:0	3766	0	0	a:3766 t:0 g:0 c:0	6034	0	0	a:6034 t:0 g:0 c:0	6274	0	0	a:6274 t:0 g:0 c:0	4823	0	0	a:4823 t:0 g:0 c:0	2532
603	2700	0	0	a:0 t:2700 g:0 c:0	8550	0	0	a:0 t:8550 g:0 c:0	7060	0	0	a:0 t:7060 g:0 c:0	4953	0	0	a:0 t:4953 g:0 c:0	4162	2	0.0005	a:0 t:4160 g:0 c:2	6956	2	0.0003	a:0 t:6954 g:0 c:2	3505	0	0	a:0 t:3505 g:0 c:0	7882	0	0	a:0 t:7882 g:0 c:0	3644	2	0.0005	a:0 t:3642 g:0 c:2	5921	0	0	a:0 t:5921 g:0 c:0	6128	0	0	a:0 t:6128 g:0 c:0	4706	1	0.0002	a:0 t:4705 g:0 c:1	2447
604	2704	0	0	a:0 t:2704 g:0 c:0	8568	0	0	a:0 t:8568 g:0 c:0	7063	0	0	a:0 t:7063 g:0 c:0	4958	1	0.0002	a:0 t:4957 g:0 c:1	4169	0	0	a:0 t:4169 g:0 c:0	6969	0	0	a:0 t:6969 g:0 c:0	3510	0	0	a:0 t:3510 g:0 c:0	7902	0	0	a:0 t:7902 g:0 c:0	3643	0	0	a:0 t:3643 g:0 c:0	5921	0	0	a:0 t:5921 g:0 c:0	6130	0	0	a:0 t:6130 g:0 c:0	4709	0	0	a:0 t:4709 g:0 c:0	2445
605	2543	0	0	a:0 t:0 g:0 c:2543	8253	0	0	a:0 t:0 g:0 c:8253	6860	0	0	a:0 t:0 g:0 c:6860	4770	0	0	a:0 t:0 g:0 c:4770	3990	0	0	a:0 t:0 g:0 c:3990	6677	1	0.0001	a:0 t:1 g:0 c:6676	3353	1	0.0003	a:0 t:1 g:0 c:3352	7676	1	0.0001	a:0 t:1 g:0 c:7675	3472	0	0	a:0 t:0 g:0 c:3472	5645	0	0	a:0 t:0 g:0 c:5645	5794	0	0	a:0 t:0 g:0 c:5794	4456	1	0.0002	a:0 t:1 g:0 c:4455	2328
606	2543	7	0.0028	a:2 t:5 g:0 c:2536	8254	0	0	a:0 t:0 g:0 c:8254	6860	3	0.0004	a:0 t:3 g:0 c:6857	4770	0	0	a:0 t:0 g:0 c:4770	3986	8	0.002	a:2 t:6 g:0 c:3978	6691	3	0.0004	a:1 t:2 g:0 c:6688	3364	6	0.0018	a:2 t:4 g:0 c:3358	7678	7	0.0009	a:0 t:7 g:0 c:7671	3469	2	0.0006	a:1 t:1 g:0 c:3467	5646	5	0.0009	a:1 t:4 g:0 c:5641	5790	2	0.0003	a:0 t:2 g:0 c:5788	4454	1	0.0002	a:0 t:1 g:0 c:4453	2323
607	2535	3	0.0012	a:0 t:3 g:0 c:2532	8287	6	0.0007	a:5 t:1 g:0 c:8281	6863	0	0	a:0 t:0 g:0 c:6863	4775	0	0	a:0 t:0 g:0 c:4775	3997	1	0.0003	a:0 t:1 g:0 c:3996	6696	0	0	a:0 t:0 g:0 c:6696	3365	1	0.0003	a:0 t:1 g:0 c:3364	7703	0	0	a:0 t:0 g:0 c:7703	3484	0	0	a:0 t:0 g:0 c:3484	5650	2	0.0004	a:0 t:2 g:0 c:5648	5789	0	0	a:0 t:0 g:0 c:5789	4458	2	0.0004	a:0 t:2 g:0 c:4456	2330
608	2717	0	0	a:2717 t:0 g:0 c:0	8669	0	0	a:8669 t:0 g:0 c:0	7099	0	0	a:7099 t:0 g:0 c:0	4985	0	0	a:4985 t:0 g:0 c:0	4263	0	0	a:4263 t:0 g:0 c:0	7052	0	0	a:7052 t:0 g:0 c:0	3549	0	0	a:3549 t:0 g:0 c:0	8018	0	0	a:8018 t:0 g:0 c:0	3752	1	0.0003	a:3751 t:0 g:0 c:1	6037	0	0	a:6037 t:0 g:0 c:0	6262	1	0.0002	a:6261 t:0 g:1 c:0	4796	0	0	a:4796 t:0 g:0 c:0	2528
609	2715	0	0	a:0 t:2715 g:0 c:0	8629	0	0	a:0 t:8629 g:0 c:0	7085	0	0	a:0 t:7085 g:0 c:0	4983	0	0	a:0 t:4983 g:0 c:0	4180	0	0	a:0 t:4180 g:0 c:0	7063	0	0	a:0 t:7063 g:0 c:0	3539	1	0.0003	a:0 t:3538 g:0 c:1	7947	0	0	a:0 t:7947 g:0 c:0	3727	0	0	a:0 t:3727 g:0 c:0	6027	0	0	a:0 t:6027 g:0 c:0	6247	13	0.0021	a:0 t:6234 g:0 c:13	4793	0	0	a:0 t:4793 g:0 c:0	2515
610	2588	0	0	a:0 t:0 g:0 c:2588	8371	1	0.0001	a:0 t:1 g:0 c:8370	6891	0	0	a:0 t:0 g:0 c:6891	4842	0	0	a:0 t:0 g:0 c:4842	3804	1	0.0003	a:0 t:1 g:0 c:3803	6773	0	0	a:0 t:0 g:0 c:6773	3431	0	0	a:0 t:0 g:0 c:3431	7686	0	0	a:0 t:0 g:0 c:7686	3474	0	0	a:0 t:0 g:0 c:3474	5676	2	0.0004	a:1 t:1 g:0 c:5674	5847	1	0.0002	a:0 t:1 g:0 c:5846	4496	0	0	a:0 t:0 g:0 c:4496	2353
611	2584	0	0	a:0 t:0 g:0 c:2584	8364	1	0.0001	a:0 t:1 g:0 c:8363	6889	4	0.0006	a:0 t:4 g:0 c:6885	4842	0	0	a:0 t:0 g:0 c:4842	3791	0	0	a:0 t:0 g:0 c:3791	6762	2	0.0003	a:0 t:2 g:0 c:6760	3431	0	0	a:0 t:0 g:0 c:3431	7693	0	0	a:0 t:0 g:0 c:7693	3453	2	0.0006	a:0 t:2 g:0 c:3451	5652	2	0.0004	a:0 t:2 g:0 c:5650	5812	1	0.0002	a:0 t:1 g:0 c:5811	4466	0	0	a:0 t:0 g:0 c:4466	2335
612	2575	1	0.0004	a:1 t:0 g:0 c:2574	8328	0	0	a:0 t:0 g:0 c:8328	6873	2	0.0003	a:2 t:0 g:0 c:6871	4828	0	0	a:0 t:0 g:0 c:4828	3783	2	0.0005	a:2 t:0 g:0 c:3781	6732	3	0.0004	a:1 t:2 g:0 c:6729	3427	0	0	a:0 t:0 g:0 c:3427	7644	0	0	a:0 t:0 g:0 c:7644	3391	0	0	a:0 t:0 g:0 c:3391	5609	1	0.0002	a:1 t:0 g:0 c:5608	5754	1	0.0002	a:0 t:1 g:0 c:5753	4429	1	0.0002	a:0 t:1 g:0 c:4428	2305
613	2737	0	0	a:2737 t:0 g:0 c:0	8680	0	0	a:8680 t:0 g:0 c:0	7123	2	0.0003	a:7121 t:0 g:0 c:2	5005	0	0	a:5005 t:0 g:0 c:0	4261	1	0.0002	a:4260 t:0 g:0 c:1	7104	2	0.0003	a:7102 t:0 g:1 c:1	3545	0	0	a:3545 t:0 g:0 c:0	7988	0	0	a:7988 t:0 g:0 c:0	3745	0	0	a:3745 t:0 g:0 c:0	6060	2	0.0003	a:6058 t:0 g:2 c:0	6292	0	0	a:6292 t:0 g:0 c:0	4826	0	0	a:4826 t:0 g:0 c:0	2523
614	2737	0	0	a:0 t:2737 g:0 c:0	8665	1	0.0001	a:0 t:8664 g:0 c:1	7141	1	0.0001	a:0 t:7140 g:0 c:1	5012	0	0	a:0 t:5012 g:0 c:0	4267	0	0	a:0 t:4267 g:0 c:0	7101	0	0	a:0 t:7101 g:0 c:0	3547	0	0	a:0 t:3547 g:0 c:0	7996	0	0	a:0 t:7996 g:0 c:0	3750	0	0	a:0 t:3750 g:0 c:0	6074	0	0	a:0 t:6074 g:0 c:0	6302	1	0.0002	a:0 t:6301 g:0 c:1	4830	0	0	a:0 t:4830 g:0 c:0	2530
615	2739	8	0.0029	a:1 t:7 g:0 c:2731	8664	83	0.0096	a:1 t:82 g:0 c:8581	7142	0	0	a:0 t:0 g:0 c:7142	5011	0	0	a:0 t:0 g:0 c:5011	4269	2	0.0005	a:0 t:2 g:0 c:4267	7097	2	0.0003	a:0 t:2 g:0 c:7095	3545	0	0	a:0 t:0 g:0 c:3545	7987	1	0.0001	a:0 t:1 g:0 c:7986	3749	4	0.0011	a:0 t:4 g:0 c:3745	6072	14	0.0023	a:0 t:14 g:0 c:6058	6298	7	0.0011	a:0 t:7 g:0 c:6291	4825	1	0.0002	a:0 t:1 g:0 c:4824	2529
616	2737	2	0.0007	a:2735 t:0 g:2 c:0	8659	1	0.0001	a:8658 t:0 g:1 c:0	7136	0	0	a:7136 t:0 g:0 c:0	5009	0	0	a:5009 t:0 g:0 c:0	4255	8	0.0019	a:4247 t:0 g:8 c:0	7099	5	0.0007	a:7094 t:0 g:5 c:0	3544	0	0	a:3544 t:0 g:0 c:0	7984	17	0.0021	a:7967 t:0 g:17 c:0	3745	1	0.0003	a:3744 t:0 g:1 c:0	6066	18	0.003	a:6048 t:0 g:18 c:0	6296	0	0	a:6296 t:0 g:0 c:0	4824	0	0	a:4824 t:0 g:0 c:0	2522
617	2695	0	0	a:0 t:2695 g:0 c:0	8608	0	0	a:0 t:8608 g:0 c:0	7079	0	0	a:0 t:7079 g:0 c:0	4971	1	0.0002	a:0 t:4970 g:0 c:1	4135	0	0	a:0 t:4135 g:0 c:0	7049	1	0.0001	a:0 t:7048 g:0 c:1	3534	0	0	a:0 t:3534 g:0 c:0	7951	0	0	a:0 t:7951 g:0 c:0	3726	0	0	a:0 t:3726 g:0 c:0	6046	0	0	a:0 t:6046 g:0 c:0	6275	0	0	a:0 t:6275 g:0 c:0	4808	0	0	a:0 t:4808 g:0 c:0	2501
618	2650	5	0.0019	a:0 t:5 g:0 c:2645	8535	20	0.0023	a:0 t:20 g:0 c:8515	7018	0	0	a:0 t:0 g:0 c:7018	4933	2	0.0004	a:0 t:0 g:2 c:4931	4021	5	0.0012	a:0 t:5 g:0 c:4016	6989	3	0.0004	a:0 t:3 g:0 c:6986	3501	0	0	a:0 t:0 g:0 c:3501	7881	0	0	a:0 t:0 g:0 c:7881	3674	1	0.0003	a:1 t:0 g:0 c:3673	6004	0	0	a:0 t:0 g:0 c:6004	6222	0	0	a:0 t:0 g:0 c:6222	4782	0	0	a:0 t:0 g:0 c:4782	2463
619	2608	8	0.0031	a:0 t:8 g:0 c:2600	8477	2	0.0002	a:1 t:1 g:0 c:8475	6983	42	0.006	a:31 t:11 g:0 c:6941	4891	484	0.099	a:1 t:483 g:0 c:4407	3970	12	0.003	a:3 t:9 g:0 c:3958	6934	23	0.0033	a:4 t:19 g:0 c:6911	3480	0	0	a:0 t:0 g:0 c:3480	7831	6	0.0008	a:0 t:6 g:0 c:7825	3528	2	0.0006	a:0 t:3526 g:0 c:2	5836	2	0.0003	a:0 t:5834 g:0 c:2	6030	63	0.0104	a:0 t:5967 g:0 c:63	4630	11	0.0024	a:0 t:4619 g:0 c:11	2373
620	2573	0	0	a:0 t:2573 g:0 c:0	8400	6	0.0007	a:1 t:8394 g:0 c:5	6924	5	0.0007	a:0 t:6919 g:0 c:5	4848	2	0.0004	a:1 t:4846 g:0 c:1	3952	2	0.0005	a:0 t:3950 g:0 c:2	6825	2	0.0003	a:0 t:6823 g:0 c:2	3406	6	0.0018	a:0 t:3400 g:5 c:1	7734	5	0.0006	a:0 t:7729 g:0 c:5	3523	0	0	a:0 t:3523 g:0 c:0	5832	0	0	a:0 t:5832 g:0 c:0	6026	1	0.0002	a:0 t:6025 g:1 c:0	4628	0	0	a:0 t:4628 g:0 c:0	2374
621	2458	3	0.0012	a:2 t:1 g:2455 c:0	8058	75	0.0093	a:71 t:3 g:7983 c:1	6645	1	0.0002	a:1 t:0 g:6644 c:0	4672	1	0.0002	a:1 t:0 g:4671 c:0	3716	1	0.0003	a:0 t:1 g:3715 c:0	6496	3	0.0005	a:3 t:0 g:6493 c:0	3279	21	0.0064	a:2 t:19 g:3258 c:0	7386	4	0.0005	a:4 t:0 g:7382 c:0	3157	12	0.0038	a:0 t:12 g:3145 c:0	5472	48	0.0088	a:11 t:37 g:5424 c:0	5621	0	0	a:0 t:0 g:5621 c:0	4314	4	0.0009	a:3 t:0 g:4310 c:1	2148
622	2463	0	0	a:0 t:0 g:2463 c:0	8037	1	0.0001	a:1 t:0 g:8036 c:0	6631	0	0	a:0 t:0 g:6631 c:0	4677	1	0.0002	a:1 t:0 g:4676 c:0	3723	1	0.0003	a:1 t:0 g:3722 c:0	6476	1	0.0002	a:1 t:0 g:6475 c:0	3270	0	0	a:0 t:0 g:3270 c:0	7376	1	0.0001	a:1 t:0 g:7375 c:0	3126	0	0	a:0 t:0 g:3126 c:0	5478	0	0	a:0 t:0 g:5478 c:0	5639	0	0	a:0 t:0 g:5639 c:0	4318	0	0	a:0 t:0 g:4318 c:0	2123
623	2474	0	0	a:0 t:0 g:2474 c:0	8026	0	0	a:0 t:0 g:8026 c:0	6643	2	0.0003	a:2 t:0 g:6641 c:0	4678	0	0	a:0 t:0 g:4678 c:0	3743	0	0	a:0 t:0 g:3743 c:0	6478	2	0.0003	a:2 t:0 g:6476 c:0	3275	0	0	a:0 t:0 g:3275 c:0	7358	1	0.0001	a:1 t:0 g:7357 c:0	3083	0	0	a:0 t:0 g:3083 c:0	5440	2	0.0004	a:2 t:0 g:5438 c:0	5585	1	0.0002	a:1 t:0 g:5584 c:0	4275	0	0	a:0 t:0 g:4275 c:0	2101
624	2632	12	0.0046	a:2 t:10 g:0 c:2620	8386	0	0	a:0 t:0 g:0 c:8386	6880	129	0.0187	a:0 t:129 g:0 c:6751	4838	17	0.0035	a:0 t:17 g:0 c:4821	4021	1	0.0002	a:0 t:1 g:0 c:4020	6854	5	0.0007	a:0 t:5 g:0 c:6849	3441	1	0.0003	a:0 t:1 g:0 c:3440	7713	6	0.0008	a:0 t:6 g:0 c:7707	3455	2	0.0006	a:0 t:2 g:0 c:3453	5947	4	0.0007	a:1 t:3 g:0 c:5943	6147	0	0	a:0 t:0 g:0 c:6147	4719	0	0	a:0 t:0 g:0 c:4719	2343
625	2476	0	0	a:0 t:2476 g:0 c:0	7966	4	0.0005	a:0 t:7962 g:3 c:1	6630	0	0	a:0 t:6630 g:0 c:0	4649	0	0	a:0 t:4649 g:0 c:0	3407	0	0	a:0 t:3407 g:0 c:0	6484	0	0	a:0 t:6484 g:0 c:0	3279	0	0	a:0 t:3279 g:0 c:0	7339	2	0.0003	a:1 t:7337 g:0 c:1	2302	0	0	a:0 t:2302 g:0 c:0	5469	2	0.0004	a:0 t:5467 g:1 c:1	5591	0	0	a:0 t:5591 g:0 c:0	4327	31	0.0072	a:0 t:4296 g:0 c:31	1591
626	2462	0	0	a:0 t:2462 g:0 c:0	7943	0	0	a:0 t:7943 g:0 c:0	6602	0	0	a:0 t:6602 g:0 c:0	4645	0	0	a:0 t:4645 g:0 c:0	3381	0	0	a:0 t:3381 g:0 c:0	6447	0	0	a:0 t:6447 g:0 c:0	3267	1	0.0003	a:0 t:3266 g:0 c:1	7309	0	0	a:0 t:7309 g:0 c:0	2262	0	0	a:0 t:2262 g:0 c:0	5438	2	0.0004	a:0 t:5436 g:0 c:2	5557	0	0	a:0 t:5557 g:0 c:0	4299	0	0	a:0 t:4299 g:0 c:0	1567
627	2461	3	0.0012	a:0 t:2458 g:0 c:3	7955	0	0	a:0 t:7955 g:0 c:0	6628	2	0.0003	a:0 t:6626 g:0 c:2	4666	3	0.0006	a:0 t:4663 g:0 c:3	3385	0	0	a:0 t:3385 g:0 c:0	6467	7	0.0011	a:0 t:6460 g:6 c:1	3273	0	0	a:0 t:3273 g:0 c:0	7307	1	0.0001	a:0 t:7306 g:0 c:1	2215	1	0.0005	a:0 t:2214 g:0 c:1	5386	0	0	a:0 t:5386 g:0 c:0	5498	1	0.0002	a:0 t:5497 g:0 c:1	4259	0	0	a:0 t:4259 g:0 c:0	1543
628	2564	1	0.0004	a:0 t:1 g:0 c:2563	8246	0	0	a:0 t:0 g:0 c:8246	6767	1	0.0001	a:0 t:1 g:0 c:6766	4753	2	0.0004	a:0 t:0 g:2 c:4751	3917	0	0	a:0 t:0 g:0 c:3917	6749	2	0.0003	a:0 t:0 g:2 c:6747	3380	1	0.0003	a:0 t:0 g:1 c:3379	7531	1	0.0001	a:0 t:0 g:1 c:7530	2999	0	0	a:0 t:0 g:0 c:2999	5768	0	0	a:0 t:0 g:0 c:5768	5958	0	0	a:0 t:0 g:0 c:5958	4590	0	0	a:0 t:0 g:0 c:4590	2039
629	2589	0	0	a:0 t:0 g:2589 c:0	8271	2	0.0002	a:2 t:0 g:8269 c:0	6753	0	0	a:0 t:0 g:6753 c:0	4750	1	0.0002	a:0 t:1 g:4749 c:0	4005	1	0.0002	a:1 t:0 g:4004 c:0	6790	1	0.0001	a:0 t:1 g:6789 c:0	3394	3	0.0009	a:2 t:1 g:3391 c:0	7561	2	0.0003	a:2 t:0 g:7559 c:0	3381	2	0.0006	a:2 t:0 g:3379 c:0	5827	1	0.0002	a:1 t:0 g:5826 c:0	6043	2	0.0003	a:1 t:1 g:6041 c:0	4649	7	0.0015	a:7 t:0 g:4642 c:0	2277
630	2593	2	0.0008	a:2 t:0 g:0 c:2591	8241	13	0.0016	a:0 t:13 g:0 c:8228	6806	2	0.0003	a:0 t:2 g:0 c:6804	4771	0	0	a:0 t:0 g:0 c:4771	4054	5	0.0012	a:1 t:4 g:0 c:4049	6800	1	0.0001	a:0 t:1 g:0 c:6799	3409	19	0.0056	a:0 t:5 g:14 c:3390	7579	2	0.0003	a:0 t:2 g:0 c:7577	3412	5	0.0015	a:2 t:2 g:1 c:3407	5859	8	0.0014	a:0 t:8 g:0 c:5851	6071	0	0	a:0 t:0 g:0 c:6071	4642	4	0.0009	a:0 t:4 g:0 c:4638	2296
631	2582	0	0	a:2582 t:0 g:0 c:0	8091	0	0	a:8091 t:0 g:0 c:0	6703	2	0.0003	a:6701 t:0 g:0 c:2	4699	0	0	a:4699 t:0 g:0 c:0	4004	0	0	a:4004 t:0 g:0 c:0	6734	0	0	a:6734 t:0 g:0 c:0	3363	0	0	a:3363 t:0 g:0 c:0	7444	0	0	a:7444 t:0 g:0 c:0	1615	3	0.0019	a:1612 t:0 g:0 c:3	5052	0	0	a:5052 t:0 g:0 c:0	5214	0	0	a:5214 t:0 g:0 c:0	4014	0	0	a:4014 t:0 g:0 c:0	1143
632	2584	0	0	a:2584 t:0 g:0 c:0	8070	0	0	a:8070 t:0 g:0 c:0	6677	2	0.0003	a:6675 t:0 g:2 c:0	4688	0	0	a:4688 t:0 g:0 c:0	4004	0	0	a:4004 t:0 g:0 c:0	6721	1	0.0001	a:6720 t:1 g:0 c:0	3356	0	0	a:3356 t:0 g:0 c:0	7460	1	0.0001	a:7459 t:0 g:0 c:1	1794	1	0.0006	a:1793 t:0 g:1 c:0	5094	0	0	a:5094 t:0 g:0 c:0	5255	0	0	a:5255 t:0 g:0 c:0	4052	0	0	a:4052 t:0 g:0 c:0	1258
633	2594	59	0.0227	a:59 t:0 g:2535 c:0	8054	123	0.0153	a:123 t:0 g:7931 c:0	6681	301	0.0451	a:301 t:0 g:6380 c:0	4684	384	0.082	a:384 t:0 g:4300 c:0	4019	0	0	a:0 t:0 g:4019 c:0	6723	2	0.0003	a:0 t:2 g:6721 c:0	3355	0	0	a:0 t:0 g:3355 c:0	7482	0	0	a:0 t:0 g:7482 c:0	1757	2	0.0011	a:1755 t:0 g:2 c:0	5081	0	0	a:5081 t:0 g:0 c:0	5255	58	0.011	a:5197 t:0 g:58 c:0	4047	0	0	a:4047 t:0 g:0 c:0	1221
634	2602	1	0.0004	a:2601 t:0 g:0 c:1	8027	1	0.0001	a:8026 t:0 g:0 c:1	6668	0	0	a:6668 t:0 g:0 c:0	4661	0	0	a:4661 t:0 g:0 c:0	4024	0	0	a:4024 t:0 g:0 c:0	6722	0	0	a:6722 t:0 g:0 c:0	3368	0	0	a:3368 t:0 g:0 c:0	7510	0	0	a:7510 t:0 g:0 c:0	1704	11	0.0065	a:1693 t:9 g:0 c:2	5004	2	0.0004	a:5002 t:1 g:1 c:0	5166	0	0	a:5166 t:0 g:0 c:0	3997	1	0.0003	a:3996 t:1 g:0 c:0	1178
635	2608	0	0	a:0 t:2608 g:0 c:0	8106	0	0	a:0 t:8106 g:0 c:0	6654	0	0	a:0 t:6654 g:0 c:0	4682	0	0	a:0 t:4682 g:0 c:0	4008	0	0	a:0 t:4008 g:0 c:0	6732	0	0	a:0 t:6732 g:0 c:0	3374	0	0	a:0 t:3374 g:0 c:0	7530	0	0	a:0 t:7530 g:0 c:0	2931	3	0.001	a:3 t:2928 g:0 c:0	5657	0	0	a:0 t:5657 g:0 c:0	5900	2	0.0003	a:2 t:5898 g:0 c:0	4528	0	0	a:0 t:4528 g:0 c:0	2009
636	2602	2	0.0008	a:0 t:2600 g:0 c:2	8104	0	0	a:0 t:8104 g:0 c:0	6651	8	0.0012	a:8 t:6643 g:0 c:0	4594	330	0.0718	a:330 t:4264 g:0 c:0	4007	1	0.0002	a:1 t:4006 g:0 c:0	6730	0	0	a:0 t:6730 g:0 c:0	3372	0	0	a:0 t:3372 g:0 c:0	7530	1	0.0001	a:1 t:7529 g:0 c:0	1618	22	0.0136	a:1596 t:15 g:5 c:2	4394	1	0.0002	a:4393 t:1 g:0 c:0	4589	62	0.0135	a:4527 t:62 g:0 c:0	3469	1	0.0003	a:3468 t:1 g:0 c:0	1146
637	2544	0	0	a:0 t:0 g:0 c:2544	8205	1	0.0001	a:1 t:0 g:0 c:8204	6698	1	0.0001	a:0 t:1 g:0 c:6697	4700	0	0	a:0 t:0 g:0 c:4700	3951	1	0.0003	a:0 t:1 g:0 c:3950	6735	0	0	a:0 t:0 g:0 c:6735	3373	0	0	a:0 t:0 g:0 c:3373	7517	0	0	a:0 t:0 g:0 c:7517	2837	0	0	a:0 t:0 g:0 c:2837	5446	0	0	a:0 t:0 g:0 c:5446	5680	0	0	a:0 t:0 g:0 c:5680	4331	0	0	a:0 t:0 g:0 c:4331	1982
638	2519	1	0.0004	a:1 t:0 g:0 c:2518	8202	1	0.0001	a:1 t:0 g:0 c:8201	6677	1	0.0001	a:0 t:1 g:0 c:6676	4693	0	0	a:0 t:0 g:0 c:4693	3903	0	0	a:0 t:0 g:0 c:3903	6724	0	0	a:0 t:0 g:0 c:6724	3375	2	0.0006	a:0 t:2 g:0 c:3373	7512	0	0	a:0 t:0 g:0 c:7512	2854	0	0	a:0 t:0 g:0 c:2854	5453	0	0	a:0 t:0 g:0 c:5453	5687	0	0	a:0 t:0 g:0 c:5687	4336	0	0	a:0 t:0 g:0 c:4336	1993
639	2443	5	0.002	a:0 t:2438 g:0 c:5	8294	5	0.0006	a:0 t:8289 g:0 c:5	6781	1	0.0001	a:0 t:6780 g:0 c:1	4781	1	0.0002	a:0 t:4780 g:0 c:1	3868	0	0	a:0 t:3868 g:0 c:0	6759	4	0.0006	a:0 t:6755 g:0 c:4	3384	0	0	a:0 t:3384 g:0 c:0	7562	0	0	a:0 t:7562 g:0 c:0	3429	0	0	a:0 t:3429 g:0 c:0	5889	5	0.0008	a:0 t:5884 g:0 c:5	6090	1	0.0002	a:0 t:6089 g:0 c:1	4688	3	0.0006	a:0 t:4685 g:0 c:3	2311
640	2568	0	0	a:2568 t:0 g:0 c:0	8327	0	0	a:8327 t:0 g:0 c:0	6820	0	0	a:6820 t:0 g:0 c:0	4800	0	0	a:4800 t:0 g:0 c:0	4000	0	0	a:4000 t:0 g:0 c:0	6782	0	0	a:6782 t:0 g:0 c:0	3408	0	0	a:3408 t:0 g:0 c:0	7649	0	0	a:7649 t:0 g:0 c:0	3434	0	0	a:3434 t:0 g:0 c:0	5880	0	0	a:5880 t:0 g:0 c:0	6077	0	0	a:6077 t:0 g:0 c:0	4685	0	0	a:4685 t:0 g:0 c:0	2301
641	2537	0	0	a:0 t:2537 g:0 c:0	8235	1	0.0001	a:0 t:8234 g:1 c:0	6738	0	0	a:0 t:6738 g:0 c:0	4743	0	0	a:0 t:4743 g:0 c:0	3831	0	0	a:0 t:3831 g:0 c:0	6584	0	0	a:0 t:6584 g:0 c:0	3319	0	0	a:0 t:3319 g:0 c:0	7486	0	0	a:0 t:7486 g:0 c:0	3385	0	0	a:0 t:3385 g:0 c:0	5817	0	0	a:0 t:5817 g:0 c:0	6020	1	0.0002	a:0 t:6019 g:0 c:1	4651	0	0	a:0 t:4651 g:0 c:0	2238
642	2001	1	0.0005	a:1 t:0 g:2000 c:0	7316	2	0.0003	a:1 t:1 g:7314 c:0	6113	3	0.0005	a:3 t:0 g:6110 c:0	4286	1	0.0002	a:1 t:0 g:4285 c:0	2648	0	0	a:0 t:0 g:2648 c:0	5737	3	0.0005	a:3 t:0 g:5734 c:0	2879	2	0.0007	a:2 t:0 g:2877 c:0	6557	4	0.0006	a:0 t:4 g:6553 c:0	2246	0	0	a:0 t:0 g:2246 c:0	5137	0	0	a:0 t:0 g:5137 c:0	5315	3	0.0006	a:2 t:1 g:5312 c:0	4103	2	0.0005	a:2 t:0 g:4101 c:0	1504
643	1965	0	0	a:0 t:0 g:1965 c:0	7275	7	0.001	a:7 t:0 g:7268 c:0	6057	0	0	a:0 t:0 g:6057 c:0	4266	1	0.0002	a:1 t:0 g:4265 c:0	2623	0	0	a:0 t:0 g:2623 c:0	5690	4	0.0007	a:4 t:0 g:5686 c:0	2859	3	0.001	a:3 t:0 g:2856 c:0	6527	1	0.0002	a:1 t:0 g:6526 c:0	2291	1	0.0004	a:0 t:1 g:2290 c:0	5170	0	0	a:0 t:0 g:5170 c:0	5341	0	0	a:0 t:0 g:5341 c:0	4124	0	0	a:0 t:0 g:4124 c:0	1533
644	1919	1	0.0005	a:1 t:0 g:1918 c:0	7223	6	0.0008	a:6 t:0 g:7217 c:0	6001	0	0	a:0 t:0 g:6001 c:0	4222	1	0.0002	a:1 t:0 g:4221 c:0	2573	0	0	a:0 t:0 g:2573 c:0	5652	1	0.0002	a:1 t:0 g:5651 c:0	2838	0	0	a:0 t:0 g:2838 c:0	6483	0	0	a:0 t:0 g:6483 c:0	2307	1	0.0004	a:1 t:0 g:2306 c:0	5184	1	0.0002	a:0 t:1 g:5183 c:0	5357	0	0	a:0 t:0 g:5357 c:0	4127	0	0	a:0 t:0 g:4127 c:0	1552
645	2286	1	0.0004	a:2285 t:0 g:1 c:0	7754	0	0	a:7754 t:0 g:0 c:0	6385	0	0	a:6385 t:0 g:0 c:0	4470	0	0	a:4470 t:0 g:0 c:0	3388	8	0.0024	a:3380 t:1 g:7 c:0	6249	0	0	a:6249 t:0 g:0 c:0	3150	0	0	a:3150 t:0 g:0 c:0	7189	0	0	a:7189 t:0 g:0 c:0	2997	8	0.0027	a:2989 t:3 g:5 c:0	5546	54	0.0097	a:5492 t:30 g:24 c:0	5752	22	0.0038	a:5730 t:22 g:0 c:0	4442	0	0	a:4442 t:0 g:0 c:0	2026
646	1315	10	0.0076	a:10 t:0 g:1305 c:0	6818	4	0.0006	a:3 t:1 g:6814 c:0	5590	1	0.0002	a:0 t:1 g:5589 c:0	3914	2	0.0005	a:2 t:0 g:3912 c:0	1753	47	0.0268	a:45 t:2 g:1706 c:0	5274	20	0.0038	a:19 t:1 g:5254 c:0	2695	7	0.0026	a:7 t:0 g:2688 c:0	6215	20	0.0032	a:13 t:0 g:6195 c:7	1569	31	0.0198	a:30 t:1 g:1538 c:0	4930	2	0.0004	a:1 t:1 g:4928 c:0	5086	2	0.0004	a:1 t:1 g:5084 c:0	3966	72	0.0182	a:72 t:0 g:3894 c:0	1112
647	2318	0	0	a:0 t:2318 g:0 c:0	7983	0	0	a:0 t:7983 g:0 c:0	6539	1	0.0002	a:0 t:6538 g:1 c:0	4592	0	0	a:0 t:4592 g:0 c:0	3613	0	0	a:0 t:3613 g:0 c:0	6460	0	0	a:0 t:6460 g:0 c:0	3272	0	0	a:0 t:3272 g:0 c:0	7412	0	0	a:0 t:7412 g:0 c:0	3124	0	0	a:0 t:3124 g:0 c:0	5640	1	0.0002	a:0 t:5639 g:0 c:1	5865	0	0	a:0 t:5865 g:0 c:0	4527	0	0	a:0 t:4527 g:0 c:0	2143
648	1496	9	0.006	a:4 t:5 g:1487 c:0	7407	1	0.0001	a:1 t:0 g:7406 c:0	5998	2	0.0003	a:2 t:0 g:5996 c:0	4211	0	0	a:0 t:0 g:4211 c:0	2857	4	0.0014	a:2 t:2 g:2853 c:0	6032	1	0.0002	a:1 t:0 g:6031 c:0	3042	0	0	a:0 t:0 g:3042 c:0	6944	2	0.0003	a:1 t:1 g:6942 c:0	2504	2	0.0008	a:2 t:0 g:2502 c:0	5355	2	0.0004	a:2 t:0 g:5353 c:0	5610	0	0	a:0 t:0 g:5610 c:0	4296	0	0	a:0 t:0 g:4296 c:0	1752
649	1835	0	0	a:0 t:0 g:1835 c:0	7387	0	0	a:0 t:0 g:7387 c:0	6007	0	0	a:0 t:0 g:6007 c:0	4210	0	0	a:0 t:0 g:4210 c:0	3014	0	0	a:0 t:0 g:3014 c:0	6042	5	0.0008	a:5 t:0 g:6037 c:0	3056	0	0	a:0 t:0 g:3056 c:0	6953	2	0.0003	a:2 t:0 g:6951 c:0	2653	0	0	a:0 t:0 g:2653 c:0	5353	2	0.0004	a:2 t:0 g:5351 c:0	5611	0	0	a:0 t:0 g:5611 c:0	4302	0	0	a:0 t:0 g:4302 c:0	1844
650	1868	4	0.0021	a:1 t:1 g:1864 c:2	7372	1	0.0001	a:0 t:1 g:7371 c:0	5998	4	0.0007	a:2 t:0 g:5994 c:2	4211	0	0	a:0 t:0 g:4211 c:0	3016	0	0	a:0 t:0 g:3016 c:0	6032	0	0	a:0 t:0 g:6032 c:0	3043	0	0	a:0 t:0 g:3043 c:0	6957	7	0.001	a:7 t:0 g:6950 c:0	2666	3	0.0011	a:0 t:0 g:2663 c:3	5345	0	0	a:0 t:0 g:5345 c:0	5595	0	0	a:0 t:0 g:5595 c:0	4288	3	0.0007	a:3 t:0 g:4285 c:0	1842
651	2306	6	0.0026	a:0 t:6 g:0 c:2300	7619	2	0.0003	a:0 t:2 g:0 c:7617	6275	1	0.0002	a:0 t:1 g:0 c:6274	4395	0	0	a:0 t:0 g:0 c:4395	3792	1	0.0003	a:0 t:1 g:0 c:3791	6393	7	0.0011	a:2 t:4 g:1 c:6386	3214	1	0.0003	a:0 t:1 g:0 c:3213	7215	1	0.0001	a:0 t:1 g:0 c:7214	3324	5	0.0015	a:1 t:4 g:0 c:3319	5581	23	0.0041	a:0 t:16 g:7 c:5558	5800	0	0	a:0 t:0 g:0 c:5800	4466	15	0.0034	a:0 t:15 g:0 c:4451	2223
652	2304	1	0.0004	a:0 t:0 g:1 c:2303	7583	2	0.0003	a:0 t:1 g:1 c:7581	6252	3	0.0005	a:0 t:1 g:2 c:6249	4388	3	0.0007	a:3 t:0 g:0 c:4385	3794	0	0	a:0 t:0 g:0 c:3794	6391	4	0.0006	a:0 t:3 g:1 c:6387	3211	0	0	a:0 t:0 g:0 c:3211	7209	3	0.0004	a:2 t:1 g:0 c:7206	3310	2	0.0006	a:0 t:0 g:2 c:3308	5563	0	0	a:0 t:0 g:0 c:5563	5782	2	0.0003	a:0 t:2 g:0 c:5780	4449	1	0.0002	a:0 t:1 g:0 c:4448	2213
653	2437	0	0	a:0 t:2437 g:0 c:0	7708	1	0.0001	a:1 t:7707 g:0 c:0	6362	1	0.0002	a:0 t:6361 g:0 c:1	4455	1	0.0002	a:0 t:4454 g:0 c:1	3966	0	0	a:0 t:3966 g:0 c:0	6524	2	0.0003	a:0 t:6522 g:0 c:2	3266	1	0.0003	a:1 t:3265 g:0 c:0	7303	2	0.0003	a:1 t:7301 g:0 c:1	3408	0	0	a:0 t:3408 g:0 c:0	5622	2	0.0004	a:0 t:5620 g:0 c:2	5825	6	0.001	a:0 t:5819 g:0 c:6	4515	1	0.0002	a:0 t:4514 g:0 c:1	2273
654	2483	2	0.0008	a:0 t:2 g:0 c:2481	7827	1	0.0001	a:0 t:1 g:0 c:7826	6469	0	0	a:0 t:0 g:0 c:6469	4532	0	0	a:0 t:0 g:0 c:4532	3989	2	0.0005	a:0 t:2 g:0 c:3987	6611	0	0	a:0 t:0 g:0 c:6611	3300	6	0.0018	a:0 t:6 g:0 c:3294	7407	1	0.0001	a:0 t:1 g:0 c:7406	3437	1	0.0003	a:1 t:0 g:0 c:3436	5679	26	0.0046	a:0 t:26 g:0 c:5653	5863	0	0	a:0 t:0 g:0 c:5863	4548	0	0	a:0 t:0 g:0 c:4548	2301
655	2613	0	0	a:2613 t:0 g:0 c:0	8225	1	0.0001	a:8224 t:0 g:1 c:0	6770	1	0.0001	a:6769 t:0 g:1 c:0	4739	0	0	a:4739 t:0 g:0 c:0	4047	0	0	a:4047 t:0 g:0 c:0	6762	1	0.0001	a:6761 t:1 g:0 c:0	3400	0	0	a:3400 t:0 g:0 c:0	7630	0	0	a:7630 t:0 g:0 c:0	3504	0	0	a:3504 t:0 g:0 c:0	5837	1	0.0002	a:5836 t:1 g:0 c:0	6021	0	0	a:6021 t:0 g:0 c:0	4644	0	0	a:4644 t:0 g:0 c:0	2364
656	2600	0	0	a:0 t:0 g:2600 c:0	8126	1	0.0001	a:0 t:1 g:8125 c:0	6681	1	0.0001	a:1 t:0 g:6680 c:0	4684	0	0	a:0 t:0 g:4684 c:0	4037	1	0.0002	a:0 t:1 g:4036 c:0	6601	0	0	a:0 t:0 g:6601 c:0	3322	0	0	a:0 t:0 g:3322 c:0	7535	0	0	a:0 t:0 g:7535 c:0	3499	0	0	a:0 t:0 g:3499 c:0	5783	3	0.0005	a:0 t:3 g:5780 c:0	5988	1	0.0002	a:1 t:0 g:5987 c:0	4613	1	0.0002	a:0 t:1 g:4612 c:0	2328
657	2591	0	0	a:0 t:2591 g:0 c:0	8080	0	0	a:0 t:8080 g:0 c:0	6639	0	0	a:0 t:6639 g:0 c:0	4658	0	0	a:0 t:4658 g:0 c:0	4032	2	0.0005	a:0 t:4030 g:0 c:2	6542	0	0	a:0 t:6542 g:0 c:0	3296	0	0	a:0 t:3296 g:0 c:0	7528	0	0	a:0 t:7528 g:0 c:0	3498	2	0.0006	a:0 t:3496 g:0 c:2	5770	4	0.0007	a:0 t:5766 g:0 c:4	5976	0	0	a:0 t:5976 g:0 c:0	4608	0	0	a:0 t:4608 g:0 c:0	2327
658	2548	0	0	a:0 t:0 g:0 c:2548	7939	10	0.0013	a:0 t:10 g:0 c:7929	6544	0	0	a:0 t:0 g:0 c:6544	4590	0	0	a:0 t:0 g:0 c:4590	3965	0	0	a:0 t:0 g:0 c:3965	6429	1	0.0002	a:0 t:1 g:0 c:6428	3257	1	0.0003	a:0 t:1 g:0 c:3256	7386	0	0	a:0 t:0 g:0 c:7386	3435	0	0	a:0 t:0 g:0 c:3435	5715	0	0	a:0 t:0 g:0 c:5715	5930	105	0.0177	a:0 t:105 g:0 c:5825	4563	0	0	a:0 t:0 g:0 c:4563	2298
659	2503	2	0.0008	a:0 t:2 g:0 c:2501	7732	0	0	a:0 t:0 g:0 c:7732	6464	3	0.0005	a:0 t:3 g:0 c:6461	4534	2	0.0004	a:0 t:2 g:0 c:4532	3845	0	0	a:0 t:0 g:0 c:3845	6371	1	0.0002	a:0 t:1 g:0 c:6370	3228	0	0	a:0 t:0 g:0 c:3228	7313	1	0.0001	a:1 t:0 g:0 c:7312	3361	0	0	a:0 t:0 g:0 c:3361	5602	1	0.0002	a:0 t:1 g:0 c:5601	5837	0	0	a:0 t:0 g:0 c:5837	4499	0	0	a:0 t:0 g:0 c:4499	2236
660	2460	3	0.0012	a:2 t:0 g:2457 c:1	7631	9	0.0012	a:8 t:0 g:7622 c:1	6445	1	0.0002	a:0 t:0 g:6444 c:1	4519	0	0	a:0 t:0 g:4519 c:0	3678	5	0.0014	a:5 t:0 g:3673 c:0	6370	4	0.0006	a:2 t:2 g:6366 c:0	3230	28	0.0087	a:28 t:0 g:3202 c:0	7265	4	0.0006	a:4 t:0 g:7261 c:0	3236	6	0.0019	a:4 t:0 g:3230 c:2	5555	25	0.0045	a:24 t:0 g:5530 c:1	5763	7	0.0012	a:7 t:0 g:5756 c:0	4444	0	0	a:0 t:0 g:4444 c:0	2148
661	2285	0	0	a:0 t:2285 g:0 c:0	7249	1	0.0001	a:0 t:7248 g:1 c:0	6268	0	0	a:0 t:6268 g:0 c:0	4368	0	0	a:0 t:4368 g:0 c:0	3206	0	0	a:0 t:3206 g:0 c:0	6259	0	0	a:0 t:6259 g:0 c:0	3148	0	0	a:0 t:3148 g:0 c:0	7155	0	0	a:0 t:7155 g:0 c:0	2861	0	0	a:0 t:2861 g:0 c:0	5306	0	0	a:0 t:5306 g:0 c:0	5467	0	0	a:0 t:5467 g:0 c:0	4179	0	0	a:0 t:4179 g:0 c:0	1915
662	2301	0	0	a:0 t:2301 g:0 c:0	7316	1	0.0001	a:0 t:7315 g:0 c:1	6302	0	0	a:0 t:6302 g:0 c:0	4395	0	0	a:0 t:4395 g:0 c:0	3300	0	0	a:0 t:3300 g:0 c:0	6304	0	0	a:0 t:6304 g:0 c:0	3183	0	0	a:0 t:3183 g:0 c:0	7211	0	0	a:0 t:7211 g:0 c:0	2906	0	0	a:0 t:2906 g:0 c:0	5338	0	0	a:0 t:5338 g:0 c:0	5496	0	0	a:0 t:5496 g:0 c:0	4207	0	0	a:0 t:4207 g:0 c:0	1942
663	2282	5	0.0022	a:0 t:2277 g:0 c:5	7304	8	0.0011	a:0 t:7296 g:0 c:8	6278	0	0	a:0 t:6278 g:0 c:0	4390	0	0	a:0 t:4390 g:0 c:0	3242	0	0	a:0 t:3242 g:0 c:0	6291	0	0	a:0 t:6291 g:0 c:0	3177	0	0	a:0 t:3177 g:0 c:0	7210	0	0	a:0 t:7210 g:0 c:0	2836	7	0.0025	a:0 t:2829 g:0 c:7	5318	11	0.0021	a:0 t:5307 g:0 c:11	5488	0	0	a:0 t:5488 g:0 c:0	4200	0	0	a:0 t:4200 g:0 c:0	1904
664	2398	0	0	a:0 t:0 g:0 c:2398	7741	0	0	a:0 t:0 g:0 c:7741	6512	0	0	a:0 t:0 g:0 c:6512	4573	0	0	a:0 t:0 g:0 c:4573	3645	0	0	a:0 t:0 g:0 c:3645	6555	0	0	a:0 t:0 g:0 c:6555	3298	0	0	a:0 t:0 g:0 c:3298	7435	0	0	a:0 t:0 g:0 c:7435	3167	0	0	a:0 t:0 g:0 c:3167	5586	0	0	a:0 t:0 g:0 c:5586	5795	0	0	a:0 t:0 g:0 c:5795	4467	0	0	a:0 t:0 g:0 c:4467	2137
665	2136	0	0	a:0 t:2136 g:0 c:0	7287	2	0.0003	a:0 t:7285 g:0 c:2	6210	0	0	a:0 t:6210 g:0 c:0	4341	2	0.0005	a:0 t:4339 g:0 c:2	3337	0	0	a:0 t:3337 g:0 c:0	6287	1	0.0002	a:0 t:6286 g:0 c:1	3168	0	0	a:0 t:3168 g:0 c:0	7171	1	0.0001	a:0 t:7170 g:0 c:1	2913	1	0.0003	a:0 t:2912 g:0 c:1	5411	0	0	a:0 t:5411 g:0 c:0	5607	0	0	a:0 t:5607 g:0 c:0	4296	0	0	a:0 t:4296 g:0 c:0	1972
666	2494	3	0.0012	a:0 t:3 g:0 c:2491	8042	2	0.0002	a:2 t:0 g:0 c:8040	6677	0	0	a:0 t:0 g:0 c:6677	4681	0	0	a:0 t:0 g:0 c:4681	3922	2	0.0005	a:0 t:2 g:0 c:3920	6717	4	0.0006	a:3 t:1 g:0 c:6713	3383	0	0	a:0 t:0 g:0 c:3383	7571	0	0	a:0 t:0 g:0 c:7571	3397	4	0.0012	a:1 t:3 g:0 c:3393	5774	3	0.0005	a:0 t:3 g:0 c:5771	5984	0	0	a:0 t:0 g:0 c:5984	4618	1	0.0002	a:1 t:0 g:0 c:4617	2317
667	2501	9	0.0036	a:0 t:9 g:0 c:2492	8062	2	0.0002	a:0 t:2 g:0 c:8060	6687	10	0.0015	a:0 t:10 g:0 c:6677	4692	418	0.0891	a:0 t:418 g:0 c:4274	3933	1	0.0003	a:0 t:1 g:0 c:3932	6730	2	0.0003	a:0 t:2 g:0 c:6728	3390	5	0.0015	a:2 t:3 g:0 c:3385	7581	29	0.0038	a:28 t:1 g:0 c:7552	3425	0	0	a:0 t:3425 g:0 c:0	5811	0	0	a:0 t:5811 g:0 c:0	5992	83	0.0139	a:0 t:5909 g:0 c:83	4634	1	0.0002	a:0 t:4633 g:1 c:0	2330
668	2562	0	0	a:0 t:2562 g:0 c:0	8193	0	0	a:0 t:8193 g:0 c:0	6736	0	0	a:0 t:6736 g:0 c:0	4727	0	0	a:0 t:4727 g:0 c:0	3991	0	0	a:0 t:3991 g:0 c:0	6773	2	0.0003	a:0 t:6771 g:0 c:2	3405	0	0	a:0 t:3405 g:0 c:0	7617	0	0	a:0 t:7617 g:0 c:0	3429	0	0	a:0 t:3429 g:0 c:0	5821	0	0	a:0 t:5821 g:0 c:0	5995	0	0	a:0 t:5995 g:0 c:0	4634	0	0	a:0 t:4634 g:0 c:0	2335
669	2551	11	0.0043	a:10 t:1 g:2540 c:0	8191	11	0.0013	a:11 t:0 g:8180 c:0	6731	0	0	a:0 t:0 g:6731 c:0	4705	8	0.0017	a:8 t:0 g:4697 c:0	3995	15	0.0038	a:15 t:0 g:3980 c:0	6760	35	0.0052	a:31 t:4 g:6725 c:0	3389	18	0.0053	a:18 t:0 g:3371 c:0	7587	61	0.008	a:61 t:0 g:7526 c:0	3374	4	0.0012	a:4 t:0 g:3370 c:0	5760	22	0.0038	a:21 t:0 g:5738 c:1	5940	7	0.0012	a:7 t:0 g:5933 c:0	4577	0	0	a:0 t:0 g:4577 c:0	2283
670	2533	13	0.0051	a:7 t:6 g:2520 c:0	8156	651	0.0798	a:593 t:58 g:7505 c:0	6707	233	0.0347	a:233 t:0 g:6474 c:0	4696	96	0.0204	a:96 t:0 g:4600 c:0	3984	15	0.0038	a:12 t:3 g:3969 c:0	6744	112	0.0166	a:111 t:1 g:6632 c:0	3384	183	0.0541	a:183 t:0 g:3201 c:0	7546	799	0.1059	a:741 t:58 g:6747 c:0	3338	5	0.0015	a:5 t:0 g:3333 c:0	5716	200	0.035	a:200 t:0 g:5516 c:0	5906	219	0.0371	a:219 t:0 g:5687 c:0	4543	132	0.0291	a:132 t:0 g:4411 c:0	2249
671	2515	0	0	a:0 t:0 g:0 c:2515	8134	0	0	a:0 t:0 g:0 c:8134	6698	0	0	a:0 t:0 g:0 c:6698	4684	0	0	a:0 t:0 g:0 c:4684	3996	2	0.0005	a:0 t:2 g:0 c:3994	6714	2	0.0003	a:2 t:0 g:0 c:6712	3368	1	0.0003	a:1 t:0 g:0 c:3367	7526	41	0.0054	a:0 t:41 g:0 c:7485	3351	0	0	a:0 t:0 g:0 c:3351	5715	0	0	a:0 t:0 g:0 c:5715	5911	0	0	a:0 t:0 g:0 c:5911	4545	4	0.0009	a:0 t:4 g:0 c:4541	2251
672	2507	2	0.0008	a:0 t:2505 g:1 c:1	8133	2	0.0002	a:0 t:8131 g:0 c:2	6694	0	0	a:0 t:6694 g:0 c:0	4684	0	0	a:0 t:4684 g:0 c:0	3980	1	0.0003	a:0 t:3979 g:0 c:1	6713	0	0	a:0 t:6713 g:0 c:0	3360	0	0	a:0 t:3360 g:0 c:0	7525	0	0	a:0 t:7525 g:0 c:0	3343	7	0.0021	a:1 t:3336 g:1 c:5	5719	15	0.0026	a:1 t:5704 g:0 c:14	5922	7	0.0012	a:0 t:5915 g:0 c:7	4546	0	0	a:0 t:4546 g:0 c:0	2248
673	2521	0	0	a:0 t:0 g:0 c:2521	8159	1	0.0001	a:0 t:1 g:0 c:8158	6717	0	0	a:0 t:0 g:0 c:6717	4706	1	0.0002	a:0 t:1 g:0 c:4705	3986	0	0	a:0 t:0 g:0 c:3986	6719	0	0	a:0 t:0 g:0 c:6719	3365	0	0	a:0 t:0 g:0 c:3365	7555	8	0.0011	a:0 t:8 g:0 c:7547	3397	0	0	a:0 t:0 g:0 c:3397	5775	0	0	a:0 t:0 g:0 c:5775	5966	0	0	a:0 t:0 g:0 c:5966	4605	0	0	a:0 t:0 g:0 c:4605	2305
674	2504	1	0.0004	a:2503 t:0 g:1 c:0	8059	0	0	a:8059 t:0 g:0 c:0	6646	0	0	a:6646 t:0 g:0 c:0	4665	0	0	a:4665 t:0 g:0 c:0	3917	0	0	a:3917 t:0 g:0 c:0	6599	0	0	a:6599 t:0 g:0 c:0	3324	0	0	a:3324 t:0 g:0 c:0	7476	0	0	a:7476 t:0 g:0 c:0	3322	0	0	a:3322 t:0 g:0 c:0	5737	0	0	a:5737 t:0 g:0 c:0	5923	1	0.0002	a:5922 t:1 g:0 c:0	4552	0	0	a:4552 t:0 g:0 c:0	2256
675	2443	2	0.0008	a:2 t:0 g:2441 c:0	7802	14	0.0018	a:14 t:0 g:7788 c:0	6465	1	0.0002	a:1 t:0 g:6464 c:0	4537	0	0	a:0 t:0 g:4537 c:0	3843	1	0.0003	a:1 t:0 g:3842 c:0	6409	3	0.0005	a:3 t:0 g:6406 c:0	3233	0	0	a:0 t:0 g:3233 c:0	7274	1	0.0001	a:1 t:0 g:7273 c:0	3172	3	0.0009	a:3 t:0 g:3169 c:0	5561	4	0.0007	a:4 t:0 g:5557 c:0	5753	80	0.0139	a:80 t:0 g:5673 c:0	4406	0	0	a:0 t:0 g:4406 c:0	2188
676	2272	0	0	a:0 t:2272 g:0 c:0	7179	0	0	a:0 t:7179 g:0 c:0	6058	1	0.0002	a:0 t:6057 g:1 c:0	4257	0	0	a:0 t:4257 g:0 c:0	3614	0	0	a:0 t:3614 g:0 c:0	6035	0	0	a:0 t:6035 g:0 c:0	3036	0	0	a:0 t:3036 g:0 c:0	6819	0	0	a:0 t:6819 g:0 c:0	2917	0	0	a:0 t:2917 g:0 c:0	5233	0	0	a:0 t:5233 g:0 c:0	5430	0	0	a:0 t:5430 g:0 c:0	4174	0	0	a:0 t:4174 g:0 c:0	1993
677	2248	1	0.0004	a:0 t:2247 g:1 c:0	7181	1	0.0001	a:0 t:7180 g:0 c:1	6046	0	0	a:0 t:6046 g:0 c:0	4249	0	0	a:0 t:4249 g:0 c:0	3609	0	0	a:0 t:3609 g:0 c:0	6015	0	0	a:0 t:6015 g:0 c:0	3028	0	0	a:0 t:3028 g:0 c:0	6802	0	0	a:0 t:6802 g:0 c:0	2927	1	0.0003	a:0 t:2926 g:0 c:1	5222	0	0	a:0 t:5222 g:0 c:0	5418	0	0	a:0 t:5418 g:0 c:0	4168	0	0	a:0 t:4168 g:0 c:0	1988
678	2240	2	0.0009	a:0 t:2238 g:0 c:2	7167	0	0	a:0 t:7167 g:0 c:0	6029	0	0	a:0 t:6029 g:0 c:0	4225	1	0.0002	a:0 t:4224 g:0 c:1	3604	3	0.0008	a:0 t:3601 g:0 c:3	5999	4	0.0007	a:1 t:5995 g:0 c:3	3030	1	0.0003	a:1 t:3029 g:0 c:0	6773	46	0.0068	a:0 t:6727 g:0 c:46	2925	4	0.0014	a:1 t:2921 g:0 c:3	5220	2	0.0004	a:1 t:5218 g:0 c:1	5410	1	0.0002	a:0 t:5409 g:0 c:1	4161	1	0.0002	a:0 t:4160 g:0 c:1	1987
679	2399	0	0	a:2399 t:0 g:0 c:0	7731	2	0.0003	a:7729 t:0 g:0 c:2	6456	4	0.0006	a:6452 t:1 g:0 c:3	4507	0	0	a:4507 t:0 g:0 c:0	3820	0	0	a:3820 t:0 g:0 c:0	6387	3	0.0005	a:6384 t:0 g:0 c:3	3213	2	0.0006	a:3211 t:0 g:0 c:2	7182	2	0.0003	a:7180 t:0 g:0 c:2	3188	1	0.0003	a:3187 t:0 g:0 c:1	5519	3	0.0005	a:5516 t:0 g:2 c:1	5724	1	0.0002	a:5723 t:0 g:0 c:1	4421	0	0	a:4421 t:0 g:0 c:0	2190
680	2458	0	0	a:0 t:0 g:0 c:2458	8025	1	0.0001	a:0 t:1 g:0 c:8024	6603	5	0.0008	a:0 t:5 g:0 c:6598	4627	0	0	a:0 t:0 g:0 c:4627	3911	0	0	a:0 t:0 g:0 c:3911	6578	1	0.0002	a:0 t:1 g:0 c:6577	3308	1	0.0003	a:0 t:1 g:0 c:3307	7397	2	0.0003	a:0 t:2 g:0 c:7395	3276	3	0.0009	a:0 t:3 g:0 c:3273	5661	2	0.0004	a:0 t:2 g:0 c:5659	5868	4	0.0007	a:0 t:4 g:0 c:5864	4537	1	0.0002	a:0 t:1 g:0 c:4536	2236
681	2176	3	0.0014	a:1 t:2173 g:0 c:2	7362	32	0.0043	a:0 t:7330 g:32 c:0	6067	0	0	a:0 t:6067 g:0 c:0	4232	0	0	a:0 t:4232 g:0 c:0	3497	3	0.0009	a:0 t:3494 g:0 c:3	6098	0	0	a:0 t:6098 g:0 c:0	3072	0	0	a:0 t:3072 g:0 c:0	6903	0	0	a:0 t:6903 g:0 c:0	2961	1	0.0003	a:0 t:2960 g:0 c:1	5336	3	0.0006	a:0 t:5333 g:0 c:3	5503	1	0.0002	a:1 t:5502 g:0 c:0	4251	1	0.0002	a:0 t:4250 g:0 c:1	2021
682	2444	0	0	a:2444 t:0 g:0 c:0	7819	0	0	a:7819 t:0 g:0 c:0	6465	0	0	a:6465 t:0 g:0 c:0	4505	0	0	a:4505 t:0 g:0 c:0	3850	0	0	a:3850 t:0 g:0 c:0	6486	0	0	a:6486 t:0 g:0 c:0	3258	0	0	a:3258 t:0 g:0 c:0	7326	0	0	a:7326 t:0 g:0 c:0	3252	0	0	a:3252 t:0 g:0 c:0	5586	2	0.0004	a:5584 t:0 g:2 c:0	5810	1	0.0002	a:5809 t:0 g:1 c:0	4458	0	0	a:4458 t:0 g:0 c:0	2209
683	2452	0	0	a:0 t:0 g:2452 c:0	7818	2	0.0003	a:2 t:0 g:7816 c:0	6459	0	0	a:0 t:0 g:6459 c:0	4505	0	0	a:0 t:0 g:4505 c:0	3877	1	0.0003	a:0 t:1 g:3876 c:0	6507	0	0	a:0 t:0 g:6507 c:0	3265	0	0	a:0 t:0 g:3265 c:0	7335	0	0	a:0 t:0 g:7335 c:0	3262	0	0	a:0 t:0 g:3262 c:0	5595	0	0	a:0 t:0 g:5595 c:0	5808	1	0.0002	a:0 t:1 g:5807 c:0	4462	1	0.0002	a:1 t:0 g:4461 c:0	2222
684	2511	4	0.0016	a:0 t:2507 g:0 c:4	8052	1	0.0001	a:0 t:8051 g:0 c:1	6627	0	0	a:0 t:6627 g:0 c:0	4651	0	0	a:0 t:4651 g:0 c:0	3929	3	0.0008	a:0 t:3926 g:0 c:3	6634	5	0.0008	a:0 t:6629 g:0 c:5	3341	0	0	a:0 t:3341 g:0 c:0	7426	0	0	a:0 t:7426 g:0 c:0	3322	0	0	a:0 t:3322 g:0 c:0	5714	0	0	a:0 t:5714 g:0 c:0	5895	0	0	a:0 t:5895 g:0 c:0	4548	0	0	a:0 t:4548 g:0 c:0	2260
685	2500	0	0	a:0 t:0 g:2500 c:0	8094	0	0	a:0 t:0 g:8094 c:0	6645	1	0.0002	a:1 t:0 g:6644 c:0	4675	1	0.0002	a:1 t:0 g:4674 c:0	3906	0	0	a:0 t:0 g:3906 c:0	6650	5	0.0008	a:4 t:0 g:6645 c:1	3350	7	0.0021	a:0 t:7 g:3343 c:0	7480	0	0	a:0 t:0 g:7480 c:0	3314	0	0	a:0 t:0 g:3314 c:0	5754	3	0.0005	a:1 t:2 g:5751 c:0	5939	1	0.0002	a:1 t:0 g:5938 c:0	4570	0	0	a:0 t:0 g:4570 c:0	2252
686	2468	0	0	a:0 t:0 g:0 c:2468	8071	0	0	a:0 t:0 g:0 c:8071	6627	2	0.0003	a:0 t:2 g:0 c:6625	4666	0	0	a:0 t:0 g:0 c:4666	3834	0	0	a:0 t:0 g:0 c:3834	6615	2	0.0003	a:0 t:2 g:0 c:6613	3333	0	0	a:0 t:0 g:0 c:3333	7433	0	0	a:0 t:0 g:0 c:7433	3229	0	0	a:0 t:0 g:0 c:3229	5679	1	0.0002	a:0 t:1 g:0 c:5678	5873	0	0	a:0 t:0 g:0 c:5873	4530	1	0.0002	a:0 t:1 g:0 c:4529	2232
687	2445	1	0.0004	a:1 t:0 g:0 c:2444	8057	0	0	a:0 t:0 g:0 c:8057	6616	2	0.0003	a:0 t:2 g:0 c:6614	4661	0	0	a:0 t:0 g:0 c:4661	3790	3	0.0008	a:0 t:3 g:0 c:3787	6594	2	0.0003	a:0 t:2 g:0 c:6592	3332	0	0	a:0 t:0 g:0 c:3332	7414	0	0	a:0 t:0 g:0 c:7414	3189	7	0.0022	a:4 t:3 g:0 c:3182	5608	42	0.0075	a:25 t:17 g:0 c:5566	5799	4	0.0007	a:2 t:2 g:0 c:5795	4471	86	0.0192	a:85 t:1 g:0 c:4385	2226
688	2442	0	0	a:2442 t:0 g:0 c:0	7971	0	0	a:7971 t:0 g:0 c:0	6551	0	0	a:6551 t:0 g:0 c:0	4588	0	0	a:4588 t:0 g:0 c:0	3820	0	0	a:3820 t:0 g:0 c:0	6537	4	0.0006	a:6533 t:0 g:3 c:1	3302	2	0.0006	a:3300 t:0 g:0 c:2	7416	0	0	a:7416 t:0 g:0 c:0	3160	2391	0.7566	a:769 t:1 g:2390 c:0	5489	4054	0.7386	a:1435 t:0 g:4054 c:0	5685	3777	0.6644	a:1908 t:1 g:3776 c:0	4374	3255	0.7442	a:1119 t:0 g:3255 c:0	2231
689	2191	0	0	a:0 t:2191 g:0 c:0	7366	1	0.0001	a:0 t:7365 g:0 c:1	6141	168	0.0274	a:168 t:5973 g:0 c:0	4213	0	0	a:0 t:4213 g:0 c:0	3233	0	0	a:0 t:3233 g:0 c:0	6159	3	0.0005	a:2 t:6156 g:0 c:1	3122	0	0	a:0 t:3122 g:0 c:0	6961	1	0.0001	a:0 t:6960 g:0 c:1	2892	1	0.0003	a:0 t:2891 g:0 c:1	5169	3	0.0006	a:0 t:5166 g:2 c:1	5356	3	0.0006	a:0 t:5353 g:3 c:0	4107	8	0.0019	a:0 t:4099 g:4 c:4	1968
690	2190	1	0.0005	a:1 t:2189 g:0 c:0	7379	0	0	a:0 t:7379 g:0 c:0	6129	1	0.0002	a:0 t:6128 g:0 c:1	4221	0	0	a:0 t:4221 g:0 c:0	3216	3	0.0009	a:1 t:3213 g:0 c:2	6170	0	0	a:0 t:6170 g:0 c:0	3121	0	0	a:0 t:3121 g:0 c:0	6973	1	0.0001	a:0 t:6972 g:0 c:1	2891	5	0.0017	a:0 t:2886 g:5 c:0	5174	0	0	a:0 t:5174 g:0 c:0	5366	0	0	a:0 t:5366 g:0 c:0	4103	0	0	a:0 t:4103 g:0 c:0	1958
691	2170	0	0	a:0 t:2170 g:0 c:0	7343	0	0	a:0 t:7343 g:0 c:0	6089	1	0.0002	a:0 t:6088 g:1 c:0	4207	1	0.0002	a:0 t:4206 g:1 c:0	3152	0	0	a:0 t:3152 g:0 c:0	6158	2	0.0003	a:0 t:6156 g:2 c:0	3103	0	0	a:0 t:3103 g:0 c:0	6957	0	0	a:0 t:6957 g:0 c:0	2844	0	0	a:0 t:2844 g:0 c:0	5141	4	0.0008	a:0 t:5137 g:0 c:4	5340	1	0.0002	a:0 t:5339 g:1 c:0	4083	0	0	a:0 t:4083 g:0 c:0	1927
692	2209	0	0	a:0 t:0 g:2209 c:0	7527	1	0.0001	a:0 t:1 g:7526 c:0	6175	1	0.0002	a:0 t:1 g:6174 c:0	4317	0	0	a:0 t:0 g:4317 c:0	3445	0	0	a:0 t:0 g:3445 c:0	6284	0	0	a:0 t:0 g:6284 c:0	3176	1	0.0003	a:1 t:0 g:3175 c:0	7118	0	0	a:0 t:0 g:7118 c:0	2953	0	0	a:0 t:0 g:2953 c:0	5370	1	0.0002	a:0 t:1 g:5369 c:0	5581	1	0.0002	a:0 t:1 g:5580 c:0	4272	0	0	a:0 t:0 g:4272 c:0	2008
693	1748	0	0	a:0 t:1748 g:0 c:0	6588	1	0.0002	a:0 t:6587 g:1 c:0	5394	0	0	a:0 t:5394 g:0 c:0	3730	1	0.0003	a:0 t:3729 g:0 c:1	2381	1	0.0004	a:0 t:2380 g:0 c:1	5694	4	0.0007	a:0 t:5690 g:0 c:4	2874	5	0.0017	a:0 t:2869 g:0 c:5	6381	0	0	a:0 t:6381 g:0 c:0	2399	1	0.0004	a:0 t:2398 g:1 c:0	4830	10	0.0021	a:0 t:4820 g:0 c:10	5022	0	0	a:0 t:5022 g:0 c:0	3876	0	0	a:0 t:3876 g:0 c:0	1513
694	1757	1	0.0006	a:0 t:1756 g:0 c:1	6623	0	0	a:0 t:6623 g:0 c:0	5417	0	0	a:0 t:5417 g:0 c:0	3771	1	0.0003	a:0 t:3770 g:0 c:1	2458	0	0	a:0 t:2458 g:0 c:0	5717	0	0	a:0 t:5717 g:0 c:0	2887	0	0	a:0 t:2887 g:0 c:0	6395	0	0	a:0 t:6395 g:0 c:0	2403	2	0.0008	a:0 t:2401 g:0 c:2	4855	0	0	a:0 t:4855 g:0 c:0	5057	0	0	a:0 t:5057 g:0 c:0	3896	0	0	a:0 t:3896 g:0 c:0	1520
695	2294	0	0	a:0 t:0 g:0 c:2294	7702	0	0	a:0 t:0 g:0 c:7702	6302	0	0	a:0 t:0 g:0 c:6302	4418	0	0	a:0 t:0 g:0 c:4418	3674	0	0	a:0 t:0 g:0 c:3674	6453	1	0.0002	a:0 t:1 g:0 c:6452	3254	0	0	a:0 t:0 g:0 c:3254	7268	0	0	a:0 t:0 g:0 c:7268	3053	0	0	a:0 t:0 g:0 c:3053	5516	0	0	a:0 t:0 g:0 c:5516	5697	0	0	a:0 t:0 g:0 c:5697	4417	0	0	a:0 t:0 g:0 c:4417	2109
696	2363	1	0.0004	a:2362 t:0 g:1 c:0	7870	34	0.0043	a:7836 t:33 g:1 c:0	6437	1	0.0002	a:6436 t:0 g:1 c:0	4502	0	0	a:4502 t:0 g:0 c:0	3807	2	0.0005	a:3805 t:2 g:0 c:0	6520	6	0.0009	a:6514 t:0 g:0 c:6	3284	0	0	a:3284 t:0 g:0 c:0	7340	0	0	a:7340 t:0 g:0 c:0	3129	2	0.0006	a:3127 t:0 g:2 c:0	5568	5	0.0009	a:5563 t:0 g:0 c:5	5753	1	0.0002	a:5752 t:0 g:0 c:1	4454	2	0.0004	a:4452 t:0 g:2 c:0	2177
697	2377	2	0.0008	a:2 t:0 g:2375 c:0	7854	1	0.0001	a:0 t:1 g:7853 c:0	6439	0	0	a:0 t:0 g:6439 c:0	4507	1	0.0002	a:1 t:0 g:4506 c:0	3816	0	0	a:0 t:0 g:3816 c:0	6506	3	0.0005	a:3 t:0 g:6503 c:0	3273	1	0.0003	a:1 t:0 g:3272 c:0	7335	0	0	a:0 t:0 g:7335 c:0	3144	0	0	a:0 t:0 g:3144 c:0	5581	0	0	a:0 t:0 g:5581 c:0	5767	1	0.0002	a:0 t:1 g:5766 c:0	4451	0	0	a:0 t:0 g:4451 c:0	2178
698	2406	0	0	a:0 t:2406 g:0 c:0	7832	0	0	a:0 t:7832 g:0 c:0	6436	0	0	a:0 t:6436 g:0 c:0	4512	0	0	a:0 t:4512 g:0 c:0	3827	0	0	a:0 t:3827 g:0 c:0	6476	0	0	a:0 t:6476 g:0 c:0	3268	0	0	a:0 t:3268 g:0 c:0	7302	0	0	a:0 t:7302 g:0 c:0	3174	0	0	a:0 t:3174 g:0 c:0	5591	0	0	a:0 t:5591 g:0 c:0	5776	0	0	a:0 t:5776 g:0 c:0	4461	0	0	a:0 t:4461 g:0 c:0	2179
699	2291	2	0.0009	a:2 t:0 g:2289 c:0	7602	15	0.002	a:15 t:0 g:7587 c:0	6245	0	0	a:0 t:0 g:6245 c:0	4378	2	0.0005	a:2 t:0 g:4376 c:0	3406	1	0.0003	a:0 t:1 g:3405 c:0	6251	4	0.0006	a:3 t:1 g:6247 c:0	3158	2	0.0006	a:2 t:0 g:3156 c:0	6973	3	0.0004	a:3 t:0 g:6970 c:0	3021	6	0.002	a:6 t:0 g:3015 c:0	5477	0	0	a:0 t:0 g:5477 c:0	5652	0	0	a:0 t:0 g:5652 c:0	4358	63	0.0145	a:63 t:0 g:4295 c:0	1980
700	2292	900	0.3927	a:900 t:0 g:1392 c:0	7596	2761	0.3635	a:2761 t:0 g:4835 c:0	6244	1428	0.2287	a:1428 t:0 g:4816 c:0	4375	1351	0.3088	a:1351 t:0 g:3024 c:0	3412	37	0.0108	a:37 t:0 g:3375 c:0	6254	57	0.0091	a:56 t:1 g:6197 c:0	3160	13	0.0041	a:13 t:0 g:3147 c:0	6972	65	0.0093	a:65 t:0 g:6907 c:0	3026	688	0.2274	a:688 t:0 g:2338 c:0	5477	1542	0.2815	a:1542 t:0 g:3935 c:0	5648	1651	0.2923	a:1651 t:0 g:3997 c:0	4355	1281	0.2941	a:1281 t:0 g:3074 c:0	1981
701	2262	0	0	a:0 t:2262 g:0 c:0	7497	1	0.0001	a:1 t:7496 g:0 c:0	6180	0	0	a:0 t:6180 g:0 c:0	4323	0	0	a:0 t:4323 g:0 c:0	3402	0	0	a:0 t:3402 g:0 c:0	6201	0	0	a:0 t:6201 g:0 c:0	3128	0	0	a:0 t:3128 g:0 c:0	6875	0	0	a:0 t:6875 g:0 c:0	2992	0	0	a:0 t:2992 g:0 c:0	5426	0	0	a:0 t:5426 g:0 c:0	5591	0	0	a:0 t:5591 g:0 c:0	4310	0	0	a:0 t:4310 g:0 c:0	1963
702	2224	4	0.0018	a:2 t:2220 g:1 c:1	7395	9	0.0012	a:7 t:7386 g:0 c:2	6092	0	0	a:0 t:6092 g:0 c:0	4277	234	0.0547	a:0 t:4043 g:234 c:0	3309	2	0.0006	a:1 t:3307 g:0 c:1	6109	8	0.0013	a:0 t:6101 g:6 c:2	3094	0	0	a:0 t:3094 g:0 c:0	6756	2	0.0003	a:0 t:6754 g:2 c:0	2935	4	0.0014	a:3 t:2931 g:0 c:1	5361	0	0	a:0 t:5361 g:0 c:0	5514	0	0	a:0 t:5514 g:0 c:0	4264	0	0	a:0 t:4264 g:0 c:0	1926
703	2116	0	0	a:0 t:0 g:0 c:2116	7020	0	0	a:0 t:0 g:0 c:7020	5837	0	0	a:0 t:0 g:0 c:5837	4052	4	0.001	a:0 t:4 g:0 c:4048	3479	0	0	a:0 t:0 g:0 c:3479	5887	1	0.0002	a:0 t:1 g:0 c:5886	2964	0	0	a:0 t:0 g:0 c:2964	6651	0	0	a:0 t:0 g:0 c:6651	2880	0	0	a:0 t:0 g:0 c:2880	5170	0	0	a:0 t:0 g:0 c:5170	5322	0	0	a:0 t:0 g:0 c:5322	4100	0	0	a:0 t:0 g:0 c:4100	1956
704	1993	0	0	a:0 t:0 g:1993 c:0	6824	3	0.0004	a:3 t:0 g:6821 c:0	5668	1	0.0002	a:1 t:0 g:5667 c:0	3960	0	0	a:0 t:0 g:3960 c:0	3207	0	0	a:0 t:0 g:3207 c:0	5593	2	0.0004	a:1 t:0 g:5591 c:1	2816	1	0.0004	a:1 t:0 g:2815 c:0	6265	5	0.0008	a:3 t:0 g:6260 c:2	2713	0	0	a:0 t:0 g:2713 c:0	5031	0	0	a:0 t:0 g:5031 c:0	5172	2	0.0004	a:1 t:1 g:5170 c:0	3978	1	0.0003	a:1 t:0 g:3977 c:0	1834
705	1883	1	0.0005	a:0 t:1882 g:0 c:1	6418	1	0.0002	a:0 t:6417 g:0 c:1	5441	0	0	a:0 t:5441 g:0 c:0	3750	1	0.0003	a:0 t:3749 g:0 c:1	3167	0	0	a:0 t:3167 g:0 c:0	5383	4	0.0007	a:0 t:5379 g:1 c:3	2716	1	0.0004	a:0 t:2715 g:1 c:0	6059	0	0	a:0 t:6059 g:0 c:0	2566	1	0.0004	a:0 t:2565 g:0 c:1	4843	6	0.0012	a:1 t:4837 g:0 c:5	5007	4	0.0008	a:2 t:5003 g:1 c:1	3856	0	0	a:0 t:3856 g:0 c:0	1762
706	2148	1	0.0005	a:2147 t:0 g:0 c:1	6862	0	0	a:6862 t:0 g:0 c:0	5736	0	0	a:5736 t:0 g:0 c:0	3950	0	0	a:3950 t:0 g:0 c:0	3568	1	0.0003	a:3567 t:0 g:0 c:1	5809	0	0	a:5809 t:0 g:0 c:0	2932	1	0.0003	a:2931 t:0 g:1 c:0	6625	1	0.0002	a:6624 t:1 g:0 c:0	2807	1	0.0004	a:2806 t:0 g:0 c:1	5043	0	0	a:5043 t:0 g:0 c:0	5244	10	0.0019	a:5234 t:0 g:1 c:9	4015	0	0	a:4015 t:0 g:0 c:0	1967
707	1725	0	0	a:0 t:0 g:1725 c:0	5699	0	0	a:0 t:0 g:5699 c:0	4903	3	0.0006	a:3 t:0 g:4900 c:0	3377	0	0	a:0 t:0 g:3377 c:0	2972	3	0.001	a:0 t:3 g:2969 c:0	5035	0	0	a:0 t:0 g:5035 c:0	2550	1	0.0004	a:1 t:0 g:2549 c:0	5683	1	0.0002	a:1 t:0 g:5682 c:0	2133	1	0.0005	a:0 t:1 g:2132 c:0	4348	0	0	a:0 t:0 g:4348 c:0	4484	0	0	a:0 t:0 g:4484 c:0	3417	0	0	a:0 t:0 g:3417 c:0	1557
708	1699	2	0.0012	a:2 t:0 g:1697 c:0	5609	21	0.0037	a:21 t:0 g:5588 c:0	4845	1	0.0002	a:1 t:0 g:4844 c:0	3336	0	0	a:0 t:0 g:3336 c:0	2900	1	0.0003	a:1 t:0 g:2899 c:0	4943	5	0.001	a:5 t:0 g:4938 c:0	2512	8	0.0032	a:8 t:0 g:2504 c:0	5634	0	0	a:0 t:0 g:5634 c:0	2107	6	0.0028	a:6 t:0 g:2101 c:0	4286	1	0.0002	a:1 t:0 g:4285 c:0	4421	41	0.0093	a:41 t:0 g:4380 c:0	3353	58	0.0173	a:58 t:0 g:3295 c:0	1513
709	1644	3	0.0018	a:2 t:1 g:1641 c:0	5463	15	0.0027	a:15 t:0 g:5448 c:0	4713	1	0.0002	a:1 t:0 g:4712 c:0	3259	0	0	a:0 t:0 g:3259 c:0	2757	2	0.0007	a:0 t:2 g:2755 c:0	4892	3	0.0006	a:3 t:0 g:4889 c:0	2479	0	0	a:0 t:0 g:2479 c:0	5558	1	0.0002	a:1 t:0 g:5557 c:0	2054	1	0.0005	a:1 t:0 g:2053 c:0	4200	0	0	a:0 t:0 g:4200 c:0	4327	2	0.0005	a:0 t:0 g:4325 c:2	3267	2	0.0006	a:1 t:0 g:3265 c:1	1478
710	1985	0	0	a:0 t:0 g:0 c:1985	6367	7	0.0011	a:0 t:6 g:1 c:6360	5380	2	0.0004	a:0 t:1 g:1 c:5378	3720	1	0.0003	a:0 t:1 g:0 c:3719	3204	1	0.0003	a:0 t:1 g:0 c:3203	5595	3	0.0005	a:0 t:3 g:0 c:5592	2833	0	0	a:0 t:0 g:0 c:2833	6237	1	0.0002	a:0 t:1 g:0 c:6236	2659	0	0	a:0 t:0 g:0 c:2659	4768	3	0.0006	a:1 t:2 g:0 c:4765	4930	0	0	a:0 t:0 g:0 c:4930	3765	1	0.0003	a:0 t:0 g:1 c:3764	1835
711	1336	2	0.0015	a:0 t:1334 g:0 c:2	4237	5	0.0012	a:2 t:4232 g:0 c:3	3764	3	0.0008	a:0 t:3761 g:0 c:3	2674	1	0.0004	a:0 t:2673 g:0 c:1	2197	1	0.0005	a:0 t:2196 g:0 c:1	3903	7	0.0018	a:0 t:3896 g:0 c:7	1975	1	0.0005	a:0 t:1974 g:0 c:1	4182	1	0.0002	a:0 t:4181 g:0 c:1	2001	5	0.0025	a:0 t:1996 g:0 c:5	3506	11	0.0031	a:0 t:3495 g:1 c:10	3559	3	0.0008	a:0 t:3556 g:0 c:3	2762	1	0.0004	a:0 t:2761 g:0 c:1	1329
712	1227	2	0.0016	a:0 t:1225 g:0 c:2	4065	0	0	a:0 t:4065 g:0 c:0	3562	0	0	a:0 t:3562 g:0 c:0	2529	1	0.0004	a:0 t:2528 g:0 c:1	1960	1	0.0005	a:0 t:1959 g:0 c:1	3720	1	0.0003	a:0 t:3719 g:0 c:1	1864	0	0	a:0 t:1864 g:0 c:0	3982	0	0	a:0 t:3982 g:0 c:0	1854	0	0	a:0 t:1854 g:0 c:0	3327	1	0.0003	a:0 t:3326 g:0 c:1	3339	0	0	a:0 t:3339 g:0 c:0	2605	0	0	a:0 t:2605 g:0 c:0	1217
713	1224	0	0	a:0 t:1224 g:0 c:0	4082	1	0.0002	a:1 t:4081 g:0 c:0	3587	1	0.0003	a:1 t:3586 g:0 c:0	2546	0	0	a:0 t:2546 g:0 c:0	1965	1	0.0005	a:1 t:1964 g:0 c:0	3750	0	0	a:0 t:3750 g:0 c:0	1881	0	0	a:0 t:1881 g:0 c:0	4012	0	0	a:0 t:4012 g:0 c:0	1872	0	0	a:0 t:1872 g:0 c:0	3356	2	0.0006	a:0 t:3354 g:0 c:2	3381	0	0	a:0 t:3381 g:0 c:0	2631	0	0	a:0 t:2631 g:0 c:0	1253
714	388	2	0.0052	a:0 t:2 g:0 c:386	2714	7	0.0026	a:0 t:7 g:0 c:2707	2237	3	0.0013	a:0 t:3 g:0 c:2234	1519	1	0.0007	a:0 t:1 g:0 c:1518	733	4	0.0055	a:0 t:4 g:0 c:729	2476	3	0.0012	a:0 t:3 g:0 c:2473	1234	3	0.0024	a:0 t:3 g:0 c:1231	2501	4	0.0016	a:0 t:4 g:0 c:2497	452	1	0.0022	a:0 t:1 g:0 c:451	1590	18	0.0113	a:0 t:18 g:0 c:1572	1694	3	0.0018	a:0 t:3 g:0 c:1691	1286	4	0.0031	a:0 t:4 g:0 c:1282	261
715	704	0	0	a:0 t:0 g:0 c:704	2828	2	0.0007	a:0 t:2 g:0 c:2826	2368	2	0.0008	a:0 t:2 g:0 c:2366	1617	1	0.0006	a:0 t:1 g:0 c:1616	1148	0	0	a:0 t:0 g:0 c:1148	2583	2	0.0008	a:0 t:2 g:0 c:2581	1286	0	0	a:0 t:0 g:0 c:1286	2674	1	0.0004	a:0 t:1 g:0 c:2673	976	0	0	a:0 t:0 g:0 c:976	1960	11	0.0056	a:0 t:11 g:0 c:1949	2017	0	0	a:0 t:0 g:0 c:2017	1536	0	0	a:0 t:0 g:0 c:1536	715
716	782	0	0	a:0 t:0 g:0 c:782	3238	0	0	a:0 t:0 g:0 c:3238	2684	1	0.0004	a:0 t:1 g:0 c:2683	1841	1	0.0005	a:0 t:1 g:0 c:1840	1221	0	0	a:0 t:0 g:0 c:1221	2940	1	0.0003	a:0 t:1 g:0 c:2939	1463	1	0.0007	a:0 t:1 g:0 c:1462	3176	3	0.0009	a:0 t:3 g:0 c:3173	1010	0	0	a:0 t:0 g:0 c:1010	2099	1	0.0005	a:0 t:1 g:0 c:2098	2185	1	0.0005	a:1 t:0 g:0 c:2184	1659	0	0	a:0 t:0 g:0 c:1659	750
717	713	3	0.0042	a:2 t:1 g:0 c:710	2999	10	0.0033	a:10 t:0 g:0 c:2989	2466	0	0	a:0 t:0 g:0 c:2466	1699	0	0	a:0 t:0 g:0 c:1699	1170	1	0.0009	a:0 t:1 g:0 c:1169	2768	1	0.0004	a:1 t:0 g:0 c:2767	1383	3	0.0022	a:2 t:1 g:0 c:1380	2921	12	0.0041	a:12 t:0 g:0 c:2909	964	1	0.001	a:0 t:1 g:0 c:963	2008	2	0.001	a:1 t:1 g:0 c:2006	2091	0	0	a:0 t:0 g:0 c:2091	1578	0	0	a:0 t:0 g:0 c:1578	724
718	683	0	0	a:0 t:0 g:0 c:683	2853	16	0.0056	a:14 t:1 g:1 c:2837	2381	21	0.0088	a:21 t:0 g:0 c:2360	1643	12	0.0073	a:12 t:0 g:0 c:1631	1120	7	0.0063	a:7 t:0 g:0 c:1113	2689	10	0.0037	a:9 t:1 g:0 c:2679	1347	8	0.0059	a:7 t:1 g:0 c:1339	2824	10	0.0035	a:10 t:0 g:0 c:2814	917	5	0.0055	a:4 t:1 g:0 c:912	1979	20	0.0101	a:16 t:2 g:2 c:1959	2050	11	0.0054	a:11 t:0 g:0 c:2039	1549	17	0.011	a:17 t:0 g:0 c:1532	704
719	1638	0	0	a:1638 t:0 g:0 c:0	5833	0	0	a:5833 t:0 g:0 c:0	4813	1	0.0002	a:4812 t:0 g:0 c:1	3303	0	0	a:3303 t:0 g:0 c:0	2909	1	0.0003	a:2908 t:1 g:0 c:0	5231	0	0	a:5231 t:0 g:0 c:0	2595	0	0	a:2595 t:0 g:0 c:0	5864	2	0.0003	a:5862 t:0 g:0 c:2	2189	1	0.0005	a:2188 t:1 g:0 c:0	4135	1	0.0002	a:4134 t:0 g:0 c:1	4336	1	0.0002	a:4335 t:0 g:0 c:1	3268	1	0.0003	a:3267 t:0 g:1 c:0	1593
720	457	4	0.0088	a:4 t:0 g:0 c:453	2287	3	0.0013	a:3 t:0 g:0 c:2284	1860	2	0.0011	a:2 t:0 g:0 c:1858	1351	1	0.0007	a:0 t:1 g:0 c:1350	632	23	0.0364	a:1 t:22 g:0 c:609	2314	110	0.0475	a:6 t:104 g:0 c:2204	1136	31	0.0273	a:6 t:25 g:0 c:1105	2353	114	0.0484	a:4 t:110 g:0 c:2239	687	58	0.0844	a:47 t:11 g:0 c:629	1719	36	0.0209	a:2 t:34 g:0 c:1683	1804	2	0.0011	a:1 t:1 g:0 c:1802	1342	2	0.0015	a:2 t:0 g:0 c:1340	543
721	1880	0	0	a:0 t:1880 g:0 c:0	6058	1	0.0002	a:0 t:6057 g:0 c:1	5002	0	0	a:0 t:5002 g:0 c:0	3431	1	0.0003	a:0 t:3430 g:1 c:0	3257	0	0	a:0 t:3257 g:0 c:0	5471	0	0	a:0 t:5471 g:0 c:0	2731	0	0	a:0 t:2731 g:0 c:0	6403	0	0	a:0 t:6403 g:0 c:0	2605	0	0	a:0 t:2605 g:0 c:0	4411	1	0.0002	a:0 t:4410 g:1 c:0	4630	0	0	a:0 t:4630 g:0 c:0	3508	0	0	a:0 t:3508 g:0 c:0	1819
722	1800	1	0.0006	a:1 t:0 g:1799 c:0	5897	1	0.0002	a:1 t:0 g:5896 c:0	4935	1	0.0002	a:1 t:0 g:4934 c:0	3380	1	0.0003	a:0 t:1 g:3379 c:0	2994	0	0	a:0 t:0 g:2994 c:0	5397	1	0.0002	a:1 t:0 g:5396 c:0	2672	0	0	a:0 t:0 g:2672 c:0	6209	1	0.0002	a:1 t:0 g:6208 c:0	2664	0	0	a:0 t:0 g:2664 c:0	4500	1	0.0002	a:1 t:0 g:4499 c:0	4716	0	0	a:0 t:0 g:4716 c:0	3565	4	0.0011	a:4 t:0 g:3561 c:0	1860
723	1454	7	0.0048	a:0 t:1447 g:0 c:7	5259	15	0.0029	a:0 t:5244 g:0 c:15	4424	0	0	a:0 t:4424 g:0 c:0	3074	0	0	a:0 t:3074 g:0 c:0	2090	0	0	a:0 t:2090 g:0 c:0	4764	0	0	a:0 t:4764 g:0 c:0	2367	0	0	a:0 t:2367 g:0 c:0	5451	1	0.0002	a:0 t:5450 g:0 c:1	2678	0	0	a:0 t:2678 g:0 c:0	4530	1	0.0002	a:0 t:4529 g:0 c:1	4718	1	0.0002	a:0 t:4717 g:0 c:1	3603	0	0	a:0 t:3603 g:0 c:0	1860
724	1484	6	0.004	a:0 t:1478 g:1 c:5	5320	4	0.0008	a:0 t:5316 g:0 c:4	4490	6	0.0013	a:0 t:4484 g:0 c:6	3105	274	0.0882	a:0 t:2831 g:0 c:274	2150	2	0.0009	a:0 t:2148 g:0 c:2	4788	8	0.0017	a:0 t:4780 g:4 c:4	2394	0	0	a:0 t:2394 g:0 c:0	5526	0	0	a:0 t:5526 g:0 c:0	2636	2	0.0008	a:1 t:1 g:0 c:2634	4462	0	0	a:0 t:0 g:0 c:4462	4655	61	0.0131	a:0 t:61 g:0 c:4594	3552	0	0	a:0 t:0 g:0 c:3552	1845
725	1550	0	0	a:0 t:1550 g:0 c:0	5420	1	0.0002	a:0 t:5419 g:1 c:0	4556	2	0.0004	a:0 t:4554 g:1 c:1	3140	0	0	a:0 t:3140 g:0 c:0	2242	7	0.0031	a:0 t:2235 g:7 c:0	4851	1	0.0002	a:0 t:4850 g:0 c:1	2428	0	0	a:0 t:2428 g:0 c:0	5643	0	0	a:0 t:5643 g:0 c:0	2612	1	0.0004	a:0 t:2611 g:0 c:1	4423	0	0	a:0 t:4423 g:0 c:0	4624	0	0	a:0 t:4624 g:0 c:0	3525	0	0	a:0 t:3525 g:0 c:0	1818
726	1883	3	0.0016	a:3 t:0 g:1880 c:0	5937	0	0	a:0 t:0 g:5937 c:0	4997	0	0	a:0 t:0 g:4997 c:0	3434	0	0	a:0 t:0 g:3434 c:0	3134	1	0.0003	a:1 t:0 g:3133 c:0	5391	0	0	a:0 t:0 g:5391 c:0	2686	0	0	a:0 t:0 g:2686 c:0	6279	10	0.0016	a:10 t:0 g:6269 c:0	2553	4	0.0016	a:4 t:0 g:2549 c:0	4307	2	0.0005	a:2 t:0 g:4305 c:0	4511	9	0.002	a:9 t:0 g:4502 c:0	3452	0	0	a:0 t:0 g:3452 c:0	1795
727	1851	0	0	a:0 t:0 g:1851 c:0	5790	1	0.0002	a:0 t:1 g:5789 c:0	4878	1	0.0002	a:0 t:1 g:4877 c:0	3369	1	0.0003	a:0 t:1 g:3368 c:0	3059	6	0.002	a:1 t:5 g:3053 c:0	5268	0	0	a:0 t:0 g:5268 c:0	2618	0	0	a:0 t:0 g:2618 c:0	6183	0	0	a:0 t:0 g:6183 c:0	2508	1	0.0004	a:1 t:0 g:2507 c:0	4201	1	0.0002	a:1 t:0 g:4200 c:0	4404	0	0	a:0 t:0 g:4404 c:0	3360	0	0	a:0 t:0 g:3360 c:0	1779
728	1821	2	0.0011	a:1 t:1 g:0 c:1819	5711	2	0.0004	a:0 t:2 g:0 c:5709	4789	1	0.0002	a:0 t:1 g:0 c:4788	3284	2	0.0006	a:0 t:2 g:0 c:3282	3181	0	0	a:0 t:0 g:0 c:3181	5197	2	0.0004	a:0 t:2 g:0 c:5195	2569	0	0	a:0 t:0 g:0 c:2569	6177	1	0.0002	a:0 t:1 g:0 c:6176	2516	0	0	a:0 t:0 g:0 c:2516	4194	10	0.0024	a:0 t:10 g:0 c:4184	4389	1	0.0002	a:0 t:1 g:0 c:4388	3325	0	0	a:0 t:0 g:0 c:3325	1766
729	1419	1	0.0007	a:0 t:1418 g:0 c:1	4948	7	0.0014	a:0 t:4941 g:0 c:7	4187	7	0.0017	a:0 t:4180 g:0 c:7	2876	9	0.0031	a:0 t:2867 g:0 c:9	2164	3	0.0014	a:0 t:2161 g:0 c:3	4450	12	0.0027	a:2 t:4438 g:0 c:10	2220	6	0.0027	a:0 t:2214 g:0 c:6	5356	3	0.0006	a:0 t:5353 g:0 c:3	2184	1	0.0005	a:0 t:2183 g:0 c:1	3914	8	0.002	a:0 t:3906 g:1 c:7	4100	2	0.0005	a:1 t:4098 g:0 c:1	3102	1	0.0003	a:0 t:3101 g:0 c:1	1543
730	1428	0	0	a:0 t:1428 g:0 c:0	4966	0	0	a:0 t:4966 g:0 c:0	4211	0	0	a:0 t:4211 g:0 c:0	2891	0	0	a:0 t:2891 g:0 c:0	2178	0	0	a:0 t:2178 g:0 c:0	4476	0	0	a:0 t:4476 g:0 c:0	2227	0	0	a:0 t:2227 g:0 c:0	5389	0	0	a:0 t:5389 g:0 c:0	2200	0	0	a:0 t:2200 g:0 c:0	3929	1	0.0003	a:0 t:3928 g:0 c:1	4121	0	0	a:0 t:4121 g:0 c:0	3109	0	0	a:0 t:3109 g:0 c:0	1552
731	1407	2	0.0014	a:0 t:1405 g:0 c:2	4952	33	0.0067	a:0 t:4919 g:0 c:33	4220	44	0.0104	a:0 t:4176 g:0 c:44	2882	17	0.0059	a:0 t:2865 g:0 c:17	2135	7	0.0033	a:0 t:2128 g:0 c:7	4469	48	0.0107	a:0 t:4421 g:0 c:48	2229	28	0.0126	a:0 t:2201 g:0 c:28	5343	19	0.0036	a:0 t:5324 g:0 c:19	2211	0	0	a:0 t:2211 g:0 c:0	3970	10	0.0025	a:0 t:3960 g:0 c:10	4147	4	0.001	a:0 t:4143 g:0 c:4	3141	4	0.0013	a:0 t:3137 g:0 c:4	1549
732	1760	8	0.0045	a:0 t:8 g:0 c:1752	5531	58	0.0105	a:0 t:58 g:0 c:5473	4733	67	0.0142	a:0 t:67 g:0 c:4666	3239	33	0.0102	a:0 t:33 g:0 c:3206	2980	16	0.0054	a:1 t:15 g:0 c:2964	5077	94	0.0185	a:0 t:94 g:0 c:4983	2496	44	0.0176	a:0 t:44 g:0 c:2452	6005	43	0.0072	a:0 t:43 g:0 c:5962	2469	3	0.0012	a:0 t:3 g:0 c:2466	4168	16	0.0038	a:0 t:16 g:0 c:4152	4391	7	0.0016	a:0 t:7 g:0 c:4384	3321	7	0.0021	a:0 t:7 g:0 c:3314	1729
733	1807	2	0.0011	a:1805 t:2 g:0 c:0	5671	12	0.0021	a:5659 t:12 g:0 c:0	4815	12	0.0025	a:4803 t:12 g:0 c:0	3276	13	0.004	a:3263 t:13 g:0 c:0	3200	5	0.0016	a:3195 t:5 g:0 c:0	5111	11	0.0022	a:5100 t:11 g:0 c:0	2521	7	0.0028	a:2514 t:7 g:0 c:0	6110	7	0.0011	a:6103 t:7 g:0 c:0	2434	2	0.0008	a:2432 t:2 g:0 c:0	4071	8	0.002	a:4063 t:7 g:1 c:0	4250	12	0.0028	a:4238 t:11 g:1 c:0	3248	12	0.0037	a:3236 t:12 g:0 c:0	1702
734	1822	2	0.0011	a:2 t:0 g:1820 c:0	5647	19	0.0034	a:19 t:0 g:5628 c:0	4770	18	0.0038	a:18 t:0 g:4752 c:0	3236	22	0.0068	a:22 t:0 g:3214 c:0	3236	9	0.0028	a:9 t:0 g:3227 c:0	5087	20	0.0039	a:20 t:0 g:5067 c:0	2501	9	0.0036	a:9 t:0 g:2492 c:0	6098	15	0.0025	a:15 t:0 g:6083 c:0	2417	5	0.0021	a:5 t:0 g:2412 c:0	4051	30	0.0074	a:30 t:0 g:4021 c:0	4228	48	0.0114	a:48 t:0 g:4180 c:0	3235	37	0.0114	a:37 t:0 g:3198 c:0	1713
735	1758	3	0.0017	a:0 t:1755 g:2 c:1	5422	19	0.0035	a:0 t:5403 g:19 c:0	4557	15	0.0033	a:0 t:4542 g:15 c:0	3107	19	0.0061	a:0 t:3088 g:19 c:0	3074	8	0.0026	a:0 t:3066 g:8 c:0	4845	21	0.0043	a:0 t:4824 g:18 c:3	2363	10	0.0042	a:0 t:2353 g:7 c:3	5907	16	0.0027	a:0 t:5891 g:16 c:0	2288	5	0.0022	a:0 t:2283 g:4 c:1	3886	30	0.0077	a:0 t:3856 g:28 c:2	4052	48	0.0118	a:0 t:4004 g:48 c:0	3062	31	0.0101	a:0 t:3031 g:31 c:0	1590
736	1741	1	0.0006	a:1 t:1740 g:0 c:0	5364	2	0.0004	a:2 t:5362 g:0 c:0	4537	4	0.0009	a:4 t:4533 g:0 c:0	3080	4	0.0013	a:3 t:3076 g:0 c:1	3070	1	0.0003	a:1 t:3069 g:0 c:0	4814	13	0.0027	a:13 t:4801 g:0 c:0	2355	2	0.0008	a:2 t:2353 g:0 c:0	5872	0	0	a:0 t:5872 g:0 c:0	2272	2	0.0009	a:1 t:2270 g:0 c:1	3862	10	0.0026	a:9 t:3852 g:0 c:1	4020	6	0.0015	a:6 t:4014 g:0 c:0	3040	5	0.0016	a:5 t:3035 g:0 c:0	1577
737	1754	1	0.0006	a:1753 t:1 g:0 c:0	5436	1	0.0002	a:5435 t:1 g:0 c:0	4594	4	0.0009	a:4590 t:4 g:0 c:0	3124	2	0.0006	a:3122 t:2 g:0 c:0	3118	2	0.0006	a:3116 t:1 g:1 c:0	4909	10	0.002	a:4899 t:10 g:0 c:0	2404	1	0.0004	a:2403 t:1 g:0 c:0	5935	1	0.0002	a:5934 t:1 g:0 c:0	2285	1	0.0004	a:2284 t:1 g:0 c:0	3913	7	0.0018	a:3906 t:7 g:0 c:0	4067	1	0.0002	a:4066 t:1 g:0 c:0	3086	1	0.0003	a:3085 t:1 g:0 c:0	1584
738	1708	0	0	a:0 t:1708 g:0 c:0	5306	0	0	a:0 t:5306 g:0 c:0	4531	0	0	a:0 t:4531 g:0 c:0	3063	0	0	a:0 t:3063 g:0 c:0	3090	2	0.0006	a:0 t:3088 g:0 c:2	4782	5	0.001	a:0 t:4777 g:0 c:5	2339	0	0	a:0 t:2339 g:0 c:0	5838	0	0	a:0 t:5838 g:0 c:0	2265	0	0	a:0 t:2265 g:0 c:0	3843	1	0.0003	a:0 t:3842 g:0 c:1	3998	0	0	a:0 t:3998 g:0 c:0	3037	0	0	a:0 t:3037 g:0 c:0	1578
739	1833	1	0.0005	a:1832 t:0 g:1 c:0	5672	2	0.0004	a:5670 t:1 g:1 c:0	4815	1	0.0002	a:4814 t:0 g:1 c:0	3280	0	0	a:3280 t:0 g:0 c:0	3319	0	0	a:3319 t:0 g:0 c:0	5156	0	0	a:5156 t:0 g:0 c:0	2525	0	0	a:2525 t:0 g:0 c:0	6147	6	0.001	a:6141 t:6 g:0 c:0	2447	3	0.0012	a:2444 t:3 g:0 c:0	4111	5	0.0012	a:4106 t:0 g:0 c:5	4286	0	0	a:4286 t:0 g:0 c:0	3276	0	0	a:3276 t:0 g:0 c:0	1740
740	1853	0	0	a:0 t:1853 g:0 c:0	5771	3	0.0005	a:0 t:5768 g:1 c:2	4902	1	0.0002	a:0 t:4901 g:0 c:1	3338	0	0	a:0 t:3338 g:0 c:0	3319	0	0	a:0 t:3319 g:0 c:0	5299	1	0.0002	a:0 t:5298 g:1 c:0	2604	0	0	a:0 t:2604 g:0 c:0	6183	0	0	a:0 t:6183 g:0 c:0	2505	0	0	a:0 t:2505 g:0 c:0	4157	0	0	a:0 t:4157 g:0 c:0	4342	0	0	a:0 t:4342 g:0 c:0	3343	0	0	a:0 t:3343 g:0 c:0	1768
741	1803	1	0.0006	a:0 t:1 g:1802 c:0	5716	1	0.0002	a:0 t:1 g:5715 c:0	4842	1	0.0002	a:1 t:0 g:4841 c:0	3302	0	0	a:0 t:0 g:3302 c:0	3290	1	0.0003	a:1 t:0 g:3289 c:0	5192	1	0.0002	a:1 t:0 g:5191 c:0	2566	6	0.0023	a:6 t:0 g:2560 c:0	6029	32	0.0053	a:10 t:22 g:5997 c:0	2445	0	0	a:0 t:0 g:2445 c:0	4062	11	0.0027	a:10 t:1 g:4051 c:0	4261	1	0.0002	a:1 t:0 g:4260 c:0	3260	1	0.0003	a:1 t:0 g:3259 c:0	1702
742	1789	0	0	a:0 t:0 g:1789 c:0	5644	3	0.0005	a:3 t:0 g:5641 c:0	4805	0	0	a:0 t:0 g:4805 c:0	3274	0	0	a:0 t:0 g:3274 c:0	3275	0	0	a:0 t:0 g:3275 c:0	5139	1	0.0002	a:1 t:0 g:5138 c:0	2542	1	0.0004	a:0 t:1 g:2541 c:0	5995	2	0.0003	a:1 t:1 g:5993 c:0	2428	0	0	a:0 t:0 g:2428 c:0	4021	0	0	a:0 t:0 g:4021 c:0	4230	0	0	a:0 t:0 g:4230 c:0	3228	0	0	a:0 t:0 g:3228 c:0	1684
743	1844	0	0	a:1844 t:0 g:0 c:0	5736	1	0.0002	a:5735 t:0 g:1 c:0	4877	0	0	a:4877 t:0 g:0 c:0	3334	0	0	a:3334 t:0 g:0 c:0	3351	0	0	a:3351 t:0 g:0 c:0	5220	1	0.0002	a:5219 t:0 g:1 c:0	2576	0	0	a:2576 t:0 g:0 c:0	6094	1	0.0002	a:6093 t:0 g:1 c:0	2452	0	0	a:2452 t:0 g:0 c:0	4083	0	0	a:4083 t:0 g:0 c:0	4272	0	0	a:4272 t:0 g:0 c:0	3268	0	0	a:3268 t:0 g:0 c:0	1707
744	1866	0	0	a:0 t:1866 g:0 c:0	5740	0	0	a:0 t:5740 g:0 c:0	4883	0	0	a:0 t:4883 g:0 c:0	3322	0	0	a:0 t:3322 g:0 c:0	3372	0	0	a:0 t:3372 g:0 c:0	5229	2	0.0004	a:0 t:5227 g:0 c:2	2585	0	0	a:0 t:2585 g:0 c:0	6154	0	0	a:0 t:6154 g:0 c:0	2475	14	0.0057	a:0 t:2461 g:0 c:14	4094	8	0.002	a:0 t:4086 g:0 c:8	4279	0	0	a:0 t:4279 g:0 c:0	3285	0	0	a:0 t:3285 g:0 c:0	1721
745	1871	1	0.0005	a:1 t:0 g:1870 c:0	5732	0	0	a:0 t:0 g:5732 c:0	4884	3	0.0006	a:3 t:0 g:4881 c:0	3326	0	0	a:0 t:0 g:3326 c:0	3369	0	0	a:0 t:0 g:3369 c:0	5223	2	0.0004	a:2 t:0 g:5221 c:0	2597	0	0	a:0 t:0 g:2597 c:0	6177	3	0.0005	a:3 t:0 g:6174 c:0	2464	0	0	a:0 t:0 g:2464 c:0	4087	11	0.0027	a:4 t:7 g:4076 c:0	4260	5	0.0012	a:5 t:0 g:4255 c:0	3285	0	0	a:0 t:0 g:3285 c:0	1727
746	1873	0	0	a:1873 t:0 g:0 c:0	5748	0	0	a:5748 t:0 g:0 c:0	4882	0	0	a:4882 t:0 g:0 c:0	3337	0	0	a:3337 t:0 g:0 c:0	3370	0	0	a:3370 t:0 g:0 c:0	5226	0	0	a:5226 t:0 g:0 c:0	2603	0	0	a:2603 t:0 g:0 c:0	6183	0	0	a:6183 t:0 g:0 c:0	2468	0	0	a:2468 t:0 g:0 c:0	4094	0	0	a:4094 t:0 g:0 c:0	4264	0	0	a:4264 t:0 g:0 c:0	3296	0	0	a:3296 t:0 g:0 c:0	1730
747	1871	0	0	a:0 t:1871 g:0 c:0	5703	0	0	a:0 t:5703 g:0 c:0	4840	0	0	a:0 t:4840 g:0 c:0	3301	0	0	a:0 t:3301 g:0 c:0	3386	0	0	a:0 t:3386 g:0 c:0	5215	1	0.0002	a:0 t:5214 g:0 c:1	2588	0	0	a:0 t:2588 g:0 c:0	6144	0	0	a:0 t:6144 g:0 c:0	2466	5	0.002	a:0 t:2461 g:2 c:3	4074	0	0	a:0 t:4074 g:0 c:0	4240	0	0	a:0 t:4240 g:0 c:0	3266	0	0	a:0 t:3266 g:0 c:0	1710
748	1874	1	0.0005	a:1 t:0 g:1873 c:0	5661	15	0.0026	a:15 t:0 g:5646 c:0	4815	0	0	a:0 t:0 g:4815 c:0	3295	0	0	a:0 t:0 g:3295 c:0	3376	7	0.0021	a:7 t:0 g:3369 c:0	5196	14	0.0027	a:13 t:1 g:5182 c:0	2581	9	0.0035	a:9 t:0 g:2572 c:0	6073	2	0.0003	a:2 t:0 g:6071 c:0	2467	1	0.0004	a:1 t:0 g:2466 c:0	4050	1	0.0002	a:1 t:0 g:4049 c:0	4230	75	0.0177	a:75 t:0 g:4155 c:0	3244	1	0.0003	a:1 t:0 g:3243 c:0	1566
749	1835	0	0	a:0 t:1835 g:0 c:0	5544	0	0	a:0 t:5544 g:0 c:0	4723	0	0	a:0 t:4723 g:0 c:0	3240	0	0	a:0 t:3240 g:0 c:0	3285	0	0	a:0 t:3285 g:0 c:0	5066	1	0.0002	a:0 t:5065 g:0 c:1	2520	2	0.0008	a:0 t:2518 g:2 c:0	5923	0	0	a:0 t:5923 g:0 c:0	2395	0	0	a:0 t:2395 g:0 c:0	3983	0	0	a:0 t:3983 g:0 c:0	4140	0	0	a:0 t:4140 g:0 c:0	3169	0	0	a:0 t:3169 g:0 c:0	1310
750	1689	1	0.0006	a:1 t:0 g:1688 c:0	5321	19	0.0036	a:19 t:0 g:5302 c:0	4437	0	0	a:0 t:0 g:4437 c:0	3093	0	0	a:0 t:0 g:3093 c:0	3099	9	0.0029	a:9 t:0 g:3090 c:0	4809	21	0.0044	a:19 t:0 g:4788 c:2	2376	19	0.008	a:19 t:0 g:2357 c:0	5678	14	0.0025	a:14 t:0 g:5664 c:0	2212	2	0.0009	a:2 t:0 g:2210 c:0	3825	2	0.0005	a:2 t:0 g:3823 c:0	3889	1	0.0003	a:1 t:0 g:3888 c:0	3048	0	0	a:0 t:0 g:3048 c:0	759
751	1686	0	0	a:0 t:0 g:1686 c:0	5313	1	0.0002	a:0 t:1 g:5312 c:0	4430	0	0	a:0 t:0 g:4430 c:0	3092	0	0	a:0 t:0 g:3092 c:0	3086	0	0	a:0 t:0 g:3086 c:0	4798	5	0.001	a:5 t:0 g:4793 c:0	2362	3	0.0013	a:3 t:0 g:2359 c:0	5689	0	0	a:0 t:0 g:5689 c:0	2202	0	0	a:0 t:0 g:2202 c:0	3821	1	0.0003	a:0 t:0 g:3820 c:1	3882	1	0.0003	a:0 t:1 g:3881 c:0	3045	0	0	a:0 t:0 g:3045 c:0	728
752	1664	0	0	a:0 t:1664 g:0 c:0	5297	2	0.0004	a:1 t:5295 g:1 c:0	4298	0	0	a:0 t:4298 g:0 c:0	3042	0	0	a:0 t:3042 g:0 c:0	3061	0	0	a:0 t:3061 g:0 c:0	4735	1	0.0002	a:0 t:4734 g:0 c:1	2347	0	0	a:0 t:2347 g:0 c:0	5691	0	0	a:0 t:5691 g:0 c:0	2158	0	0	a:0 t:2158 g:0 c:0	3793	0	0	a:0 t:3793 g:0 c:0	3780	1	0.0003	a:1 t:3779 g:0 c:0	3004	1	0.0003	a:1 t:3003 g:0 c:0	424
753	1756	3	0.0017	a:1753 t:0 g:2 c:1	5440	14	0.0026	a:5426 t:0 g:14 c:0	4393	124	0.0282	a:4269 t:123 g:1 c:0	3113	0	0	a:3113 t:0 g:0 c:0	3172	5	0.0016	a:3167 t:0 g:3 c:2	4902	3	0.0006	a:4899 t:0 g:1 c:2	2456	1	0.0004	a:2455 t:0 g:1 c:0	5873	0	0	a:5873 t:0 g:0 c:0	2233	2227	0.9973	a:2219 t:6 g:5 c:3	3780	3775	0.9987	a:3758 t:5 g:16 c:1	3813	3654	0.9583	a:3639 t:159 g:15 c:0	3018	3013	0.9983	a:2997 t:5 g:16 c:0	448
754	1533	2	0.0013	a:0 t:1531 g:2 c:0	4960	27	0.0054	a:0 t:4933 g:6 c:21	4050	5	0.0012	a:0 t:4045 g:5 c:0	2852	8	0.0028	a:0 t:2844 g:8 c:0	2618	2	0.0008	a:0 t:2616 g:1 c:1	4454	11	0.0025	a:0 t:4443 g:10 c:1	2209	6	0.0027	a:0 t:2203 g:6 c:0	5379	11	0.002	a:0 t:5368 g:11 c:0	1912	12	0.0063	a:7 t:1900 g:4 c:1	3564	9	0.0025	a:1 t:3555 g:7 c:1	3583	14	0.0039	a:4 t:3569 g:10 c:0	2844	8	0.0028	a:3 t:2836 g:5 c:0	403
755	1543	0	0	a:0 t:1543 g:0 c:0	4961	0	0	a:0 t:4961 g:0 c:0	4059	0	0	a:0 t:4059 g:0 c:0	2852	1	0.0004	a:1 t:2851 g:0 c:0	2636	0	0	a:0 t:2636 g:0 c:0	4479	0	0	a:0 t:4479 g:0 c:0	2221	0	0	a:0 t:2221 g:0 c:0	5382	0	0	a:0 t:5382 g:0 c:0	1921	0	0	a:0 t:1921 g:0 c:0	3569	2	0.0006	a:1 t:3567 g:0 c:1	3591	0	0	a:0 t:3591 g:0 c:0	2844	0	0	a:0 t:2844 g:0 c:0	406
756	341	6	0.0176	a:4 t:2 g:335 c:0	2699	9	0.0033	a:3 t:6 g:2690 c:0	1987	14	0.007	a:0 t:14 g:1973 c:0	1359	5	0.0037	a:0 t:5 g:1354 c:0	618	3	0.0049	a:1 t:2 g:615 c:0	2387	16	0.0067	a:3 t:12 g:2371 c:1	1114	11	0.0099	a:1 t:10 g:1103 c:0	2843	15	0.0053	a:6 t:9 g:2828 c:0	529	9	0.017	a:1 t:8 g:520 c:0	2051	12	0.0059	a:3 t:9 g:2039 c:0	1982	18	0.0091	a:1 t:16 g:1964 c:1	1607	12	0.0075	a:2 t:9 g:1595 c:1	140
757	521	0	0	a:0 t:0 g:521 c:0	2732	0	0	a:0 t:0 g:2732 c:0	2029	0	0	a:0 t:0 g:2029 c:0	1383	5	0.0036	a:5 t:0 g:1378 c:0	845	1	0.0012	a:0 t:1 g:844 c:0	2429	4	0.0016	a:0 t:4 g:2425 c:0	1141	0	0	a:0 t:0 g:1141 c:0	2897	0	0	a:0 t:0 g:2897 c:0	647	0	0	a:0 t:0 g:647 c:0	2072	1	0.0005	a:1 t:0 g:2071 c:0	1995	0	0	a:0 t:0 g:1995 c:0	1630	1	0.0006	a:1 t:0 g:1629 c:0	257
758	569	0	0	a:0 t:0 g:569 c:0	2955	2	0.0007	a:2 t:0 g:2953 c:0	2151	1	0.0005	a:1 t:0 g:2150 c:0	1491	2	0.0013	a:2 t:0 g:1489 c:0	908	0	0	a:0 t:0 g:908 c:0	2564	2	0.0008	a:1 t:1 g:2562 c:0	1211	0	0	a:0 t:0 g:1211 c:0	3165	1	0.0003	a:1 t:0 g:3164 c:0	681	0	0	a:0 t:0 g:681 c:0	2192	2	0.0009	a:0 t:2 g:2190 c:0	2103	2	0.001	a:2 t:0 g:2101 c:0	1706	1	0.0006	a:1 t:0 g:1705 c:0	281
759	506	1	0.002	a:1 t:0 g:505 c:0	2679	30	0.0112	a:30 t:0 g:2649 c:0	1967	3	0.0015	a:3 t:0 g:1964 c:0	1330	0	0	a:0 t:0 g:1330 c:0	798	0	0	a:0 t:0 g:798 c:0	2370	1	0.0004	a:1 t:0 g:2369 c:0	1114	0	0	a:0 t:0 g:1114 c:0	2873	4	0.0014	a:0 t:4 g:2869 c:0	624	2	0.0032	a:2 t:0 g:622 c:0	2050	4	0.002	a:4 t:0 g:2046 c:0	1969	0	0	a:0 t:0 g:1969 c:0	1608	10	0.0062	a:10 t:0 g:1598 c:0	264
760	504	7	0.0139	a:1 t:0 g:497 c:6	2729	58	0.0213	a:0 t:2 g:2671 c:56	2022	70	0.0346	a:0 t:3 g:1952 c:67	1372	49	0.0357	a:0 t:2 g:1323 c:47	770	12	0.0156	a:0 t:0 g:758 c:12	2394	53	0.0221	a:5 t:0 g:2341 c:48	1127	33	0.0293	a:0 t:0 g:1094 c:33	2917	34	0.0117	a:1 t:0 g:2883 c:33	618	12	0.0194	a:1 t:0 g:606 c:11	2084	49	0.0235	a:2 t:0 g:2035 c:47	2017	51	0.0253	a:3 t:0 g:1966 c:48	1636	36	0.022	a:0 t:3 g:1600 c:33	274
761	1144	0	0	a:0 t:0 g:0 c:1144	4580	0	0	a:0 t:0 g:0 c:4580	3757	2	0.0005	a:0 t:2 g:0 c:3755	2612	1	0.0004	a:0 t:1 g:0 c:2611	1902	0	0	a:0 t:0 g:0 c:1902	4028	1	0.0002	a:0 t:1 g:0 c:4027	1978	0	0	a:0 t:0 g:0 c:1978	4958	2	0.0004	a:0 t:2 g:0 c:4956	1521	0	0	a:0 t:0 g:0 c:1521	3370	0	0	a:0 t:0 g:0 c:3370	3431	0	0	a:0 t:0 g:0 c:3431	2641	1	0.0004	a:0 t:1 g:0 c:2640	660
762	1101	5	0.0045	a:0 t:1 g:4 c:1096	4464	32	0.0072	a:1 t:4 g:27 c:4432	3670	39	0.0106	a:1 t:0 g:38 c:3631	2550	26	0.0102	a:0 t:0 g:26 c:2524	1829	14	0.0077	a:0 t:10 g:4 c:1815	3944	32	0.0081	a:0 t:3 g:29 c:3912	1932	14	0.0072	a:0 t:0 g:14 c:1918	4864	25	0.0051	a:6 t:3 g:16 c:4839	1498	9	0.006	a:0 t:2 g:7 c:1489	3316	29	0.0087	a:5 t:0 g:24 c:3287	3365	27	0.008	a:1 t:0 g:26 c:3338	2593	14	0.0054	a:0 t:0 g:14 c:2579	632
763	1305	2	0.0015	a:1303 t:0 g:2 c:0	4686	15	0.0032	a:4671 t:1 g:14 c:0	3919	27	0.0069	a:3892 t:0 g:27 c:0	2697	12	0.0044	a:2685 t:0 g:12 c:0	2139	7	0.0033	a:2132 t:0 g:6 c:1	4176	26	0.0062	a:4150 t:0 g:26 c:0	2044	10	0.0049	a:2034 t:0 g:10 c:0	5105	21	0.0041	a:5084 t:0 g:21 c:0	1651	8	0.0048	a:1643 t:0 g:7 c:1	3381	24	0.0071	a:3357 t:0 g:24 c:0	3516	29	0.0082	a:3487 t:1 g:28 c:0	2709	13	0.0048	a:2696 t:0 g:13 c:0	786
764	1298	0	0	a:1298 t:0 g:0 c:0	4731	1	0.0002	a:4730 t:0 g:0 c:1	3969	1	0.0003	a:3968 t:0 g:0 c:1	2718	0	0	a:2718 t:0 g:0 c:0	2099	0	0	a:2099 t:0 g:0 c:0	4250	0	0	a:4250 t:0 g:0 c:0	2077	0	0	a:2077 t:0 g:0 c:0	5144	0	0	a:5144 t:0 g:0 c:0	1638	0	0	a:1638 t:0 g:0 c:0	3414	0	0	a:3414 t:0 g:0 c:0	3553	0	0	a:3553 t:0 g:0 c:0	2742	1	0.0004	a:2741 t:0 g:0 c:1	800
765	1574	8	0.0051	a:8 t:0 g:1566 c:0	5049	37	0.0073	a:37 t:0 g:5012 c:0	4208	56	0.0133	a:56 t:0 g:4152 c:0	2906	25	0.0086	a:25 t:0 g:2881 c:0	2779	19	0.0068	a:19 t:0 g:2760 c:0	4546	68	0.015	a:68 t:0 g:4478 c:0	2232	38	0.017	a:38 t:0 g:2194 c:0	5500	63	0.0115	a:63 t:0 g:5437 c:0	1998	14	0.007	a:14 t:0 g:1984 c:0	3603	52	0.0144	a:51 t:0 g:3551 c:1	3743	55	0.0147	a:55 t:0 g:3688 c:0	2884	44	0.0153	a:44 t:0 g:2840 c:0	1279
766	1676	0	0	a:0 t:1676 g:0 c:0	5291	1	0.0002	a:0 t:5290 g:0 c:1	4410	0	0	a:0 t:4410 g:0 c:0	3036	1	0.0003	a:0 t:3035 g:0 c:1	2970	0	0	a:0 t:2970 g:0 c:0	4776	1	0.0002	a:1 t:4775 g:0 c:0	2349	0	0	a:0 t:2349 g:0 c:0	5741	1	0.0002	a:0 t:5740 g:0 c:1	2162	0	0	a:0 t:2162 g:0 c:0	3789	0	0	a:0 t:3789 g:0 c:0	3909	0	0	a:0 t:3909 g:0 c:0	3004	0	0	a:0 t:3004 g:0 c:0	1402
767	1746	0	0	a:0 t:0 g:0 c:1746	5395	5	0.0009	a:0 t:4 g:1 c:5390	4515	1	0.0002	a:0 t:1 g:0 c:4514	3098	1	0.0003	a:1 t:0 g:0 c:3097	3172	1	0.0003	a:1 t:0 g:0 c:3171	4876	7	0.0014	a:6 t:1 g:0 c:4869	2406	1	0.0004	a:0 t:0 g:1 c:2405	5839	3	0.0005	a:0 t:3 g:0 c:5836	2292	0	0	a:0 t:0 g:0 c:2292	3860	1	0.0003	a:1 t:0 g:0 c:3859	4015	3	0.0007	a:3 t:0 g:0 c:4012	3095	0	0	a:0 t:0 g:0 c:3095	1470
768	1726	0	0	a:0 t:1726 g:0 c:0	5417	0	0	a:0 t:5417 g:0 c:0	4538	0	0	a:0 t:4538 g:0 c:0	3099	0	0	a:0 t:3099 g:0 c:0	3081	0	0	a:0 t:3081 g:0 c:0	4878	0	0	a:0 t:4878 g:0 c:0	2406	0	0	a:0 t:2406 g:0 c:0	5808	1	0.0002	a:0 t:5807 g:0 c:1	2276	0	0	a:0 t:2276 g:0 c:0	3878	0	0	a:0 t:3878 g:0 c:0	4031	1	0.0002	a:0 t:4030 g:0 c:1	3096	0	0	a:0 t:3096 g:0 c:0	1454
769	1777	0	0	a:0 t:0 g:1777 c:0	5564	4	0.0007	a:4 t:0 g:5560 c:0	4658	2	0.0004	a:2 t:0 g:4656 c:0	3204	2	0.0006	a:2 t:0 g:3202 c:0	3128	0	0	a:0 t:0 g:3128 c:0	5020	3	0.0006	a:3 t:0 g:5017 c:0	2504	2	0.0008	a:2 t:0 g:2502 c:0	5924	1	0.0002	a:1 t:0 g:5923 c:0	2320	0	0	a:0 t:0 g:2320 c:0	3991	1	0.0003	a:1 t:0 g:3990 c:0	4141	4	0.001	a:4 t:0 g:4137 c:0	3187	1	0.0003	a:1 t:0 g:3186 c:0	1485
770	1715	0	0	a:0 t:1715 g:0 c:0	5404	0	0	a:0 t:5404 g:0 c:0	4574	0	0	a:0 t:4574 g:0 c:0	3147	0	0	a:0 t:3147 g:0 c:0	2930	0	0	a:0 t:2930 g:0 c:0	4863	0	0	a:0 t:4863 g:0 c:0	2412	0	0	a:0 t:2412 g:0 c:0	5719	0	0	a:0 t:5719 g:0 c:0	2246	1	0.0004	a:0 t:2245 g:0 c:1	3918	0	0	a:0 t:3918 g:0 c:0	4057	0	0	a:0 t:4057 g:0 c:0	3120	0	0	a:0 t:3120 g:0 c:0	1400
771	1732	0	0	a:1732 t:0 g:0 c:0	5471	1	0.0002	a:5470 t:1 g:0 c:0	4614	0	0	a:4614 t:0 g:0 c:0	3169	0	0	a:3169 t:0 g:0 c:0	3012	2	0.0007	a:3010 t:2 g:0 c:0	4935	0	0	a:4935 t:0 g:0 c:0	2468	0	0	a:2468 t:0 g:0 c:0	5827	3	0.0005	a:5824 t:3 g:0 c:0	2275	0	0	a:2275 t:0 g:0 c:0	3955	0	0	a:3955 t:0 g:0 c:0	4105	0	0	a:4105 t:0 g:0 c:0	3157	2	0.0006	a:3155 t:1 g:1 c:0	1430
772	1707	2	0.0012	a:0 t:0 g:2 c:1705	5431	2	0.0004	a:1 t:1 g:0 c:5429	4597	2	0.0004	a:0 t:1 g:1 c:4595	3165	0	0	a:0 t:0 g:0 c:3165	2991	1	0.0003	a:0 t:0 g:1 c:2990	4934	5	0.001	a:0 t:2 g:3 c:4929	2469	1	0.0004	a:0 t:0 g:1 c:2468	5833	3	0.0005	a:0 t:2 g:1 c:5830	2243	2	0.0009	a:0 t:1 g:1 c:2241	3934	1	0.0003	a:0 t:1 g:0 c:3933	4095	1	0.0002	a:0 t:1 g:0 c:4094	3144	2	0.0006	a:0 t:2 g:0 c:3142	1401
773	1569	2	0.0013	a:1567 t:2 g:0 c:0	5164	12	0.0023	a:5152 t:11 g:1 c:0	4429	7	0.0016	a:4422 t:7 g:0 c:0	3021	6	0.002	a:3015 t:6 g:0 c:0	2701	18	0.0067	a:2683 t:18 g:0 c:0	4708	8	0.0017	a:4700 t:8 g:0 c:0	2327	6	0.0026	a:2321 t:6 g:0 c:0	5601	10	0.0018	a:5591 t:8 g:2 c:0	2072	4	0.0019	a:2068 t:4 g:0 c:0	3779	5	0.0013	a:3774 t:5 g:0 c:0	3949	9	0.0023	a:3940 t:7 g:2 c:0	2981	5	0.0017	a:2976 t:5 g:0 c:0	1250
774	1592	956	0.6005	a:636 t:0 g:956 c:0	5176	2887	0.5578	a:2289 t:1 g:2886 c:0	4427	2528	0.571	a:1899 t:0 g:2528 c:0	3039	1692	0.5568	a:1347 t:0 g:1691 c:1	2716	1725	0.6351	a:991 t:2 g:1723 c:0	4753	2566	0.5399	a:2187 t:0 g:2566 c:0	2349	1375	0.5854	a:974 t:0 g:1375 c:0	5649	3341	0.5914	a:2308 t:1 g:3340 c:0	2087	1233	0.5908	a:854 t:0 g:1233 c:0	3787	2127	0.5617	a:1660 t:0 g:2127 c:0	3948	2166	0.5486	a:1782 t:0 g:2164 c:2	2985	1671	0.5598	a:1314 t:1 g:1670 c:0	1260
775	1641	2	0.0012	a:1 t:1 g:0 c:1639	5293	2	0.0004	a:0 t:0 g:2 c:5291	4514	4	0.0009	a:1 t:1 g:2 c:4510	3097	1	0.0003	a:0 t:0 g:1 c:3096	2810	8	0.0028	a:3 t:0 g:5 c:2802	4840	1	0.0002	a:0 t:0 g:1 c:4839	2391	4	0.0017	a:0 t:1 g:3 c:2387	5740	2	0.0003	a:0 t:0 g:2 c:5738	2131	1	0.0005	a:0 t:0 g:1 c:2130	3842	2	0.0005	a:0 t:1 g:1 c:3840	4011	1	0.0002	a:0 t:0 g:1 c:4010	3025	2	0.0007	a:1 t:0 g:1 c:3023	1305
776	1645	2	0.0012	a:1643 t:0 g:1 c:1	5325	2	0.0004	a:5323 t:0 g:2 c:0	4536	0	0	a:4536 t:0 g:0 c:0	3125	0	0	a:3125 t:0 g:0 c:0	2848	2	0.0007	a:2846 t:1 g:1 c:0	4891	0	0	a:4891 t:0 g:0 c:0	2412	0	0	a:2412 t:0 g:0 c:0	5797	0	0	a:5797 t:0 g:0 c:0	2160	0	0	a:2160 t:0 g:0 c:0	3874	0	0	a:3874 t:0 g:0 c:0	4020	0	0	a:4020 t:0 g:0 c:0	3043	0	0	a:3043 t:0 g:0 c:0	1319
777	1727	0	0	a:0 t:1727 g:0 c:0	5460	0	0	a:0 t:5460 g:0 c:0	4589	0	0	a:0 t:4589 g:0 c:0	3181	0	0	a:0 t:3181 g:0 c:0	3057	0	0	a:0 t:3057 g:0 c:0	4990	1	0.0002	a:0 t:4989 g:0 c:1	2471	0	0	a:0 t:2471 g:0 c:0	5940	0	0	a:0 t:5940 g:0 c:0	2268	1	0.0004	a:0 t:2267 g:0 c:1	3944	0	0	a:0 t:3944 g:0 c:0	4104	0	0	a:0 t:4104 g:0 c:0	3122	0	0	a:0 t:3122 g:0 c:0	1429
778	1720	1	0.0006	a:1 t:0 g:0 c:1719	5426	4	0.0007	a:0 t:4 g:0 c:5422	4563	1	0.0002	a:0 t:1 g:0 c:4562	3174	0	0	a:0 t:0 g:0 c:3174	3030	0	0	a:0 t:0 g:0 c:3030	4967	0	0	a:0 t:0 g:0 c:4967	2475	0	0	a:0 t:0 g:0 c:2475	5920	4	0.0007	a:0 t:1 g:3 c:5916	2244	0	0	a:0 t:0 g:0 c:2244	3936	2	0.0005	a:1 t:0 g:1 c:3934	4094	0	0	a:0 t:0 g:0 c:4094	3124	0	0	a:0 t:0 g:0 c:3124	1420
779	1652	0	0	a:0 t:1652 g:0 c:0	5296	0	0	a:0 t:5296 g:0 c:0	4452	0	0	a:0 t:4452 g:0 c:0	3096	0	0	a:0 t:3096 g:0 c:0	2884	0	0	a:0 t:2884 g:0 c:0	4819	0	0	a:0 t:4819 g:0 c:0	2409	0	0	a:0 t:2409 g:0 c:0	5777	0	0	a:0 t:5777 g:0 c:0	2145	0	0	a:0 t:2145 g:0 c:0	3849	0	0	a:0 t:3849 g:0 c:0	3994	0	0	a:0 t:3994 g:0 c:0	3051	0	0	a:0 t:3051 g:0 c:0	1352
780	1563	0	0	a:0 t:1563 g:0 c:0	5182	0	0	a:0 t:5182 g:0 c:0	4351	0	0	a:0 t:4351 g:0 c:0	3039	0	0	a:0 t:3039 g:0 c:0	2770	0	0	a:0 t:2770 g:0 c:0	4729	0	0	a:0 t:4729 g:0 c:0	2366	0	0	a:0 t:2366 g:0 c:0	5645	0	0	a:0 t:5645 g:0 c:0	2066	0	0	a:0 t:2066 g:0 c:0	3798	0	0	a:0 t:3798 g:0 c:0	3928	0	0	a:0 t:3928 g:0 c:0	2995	0	0	a:0 t:2995 g:0 c:0	1302
781	1538	0	0	a:0 t:0 g:1538 c:0	5080	0	0	a:0 t:0 g:5080 c:0	4257	0	0	a:0 t:0 g:4257 c:0	2960	0	0	a:0 t:0 g:2960 c:0	2741	0	0	a:0 t:0 g:2741 c:0	4634	0	0	a:0 t:0 g:4634 c:0	2319	0	0	a:0 t:0 g:2319 c:0	5526	0	0	a:0 t:0 g:5526 c:0	2052	0	0	a:0 t:0 g:2052 c:0	3758	0	0	a:0 t:0 g:3758 c:0	3884	0	0	a:0 t:0 g:3884 c:0	2936	0	0	a:0 t:0 g:2936 c:0	1298
782	1371	0	0	a:1371 t:0 g:0 c:0	4713	0	0	a:4713 t:0 g:0 c:0	3956	0	0	a:3956 t:0 g:0 c:0	2766	0	0	a:2766 t:0 g:0 c:0	2463	0	0	a:2463 t:0 g:0 c:0	4308	0	0	a:4308 t:0 g:0 c:0	2164	0	0	a:2164 t:0 g:0 c:0	5141	0	0	a:5141 t:0 g:0 c:0	1845	0	0	a:1845 t:0 g:0 c:0	3527	0	0	a:3527 t:0 g:0 c:0	3651	0	0	a:3651 t:0 g:0 c:0	2765	0	0	a:2765 t:0 g:0 c:0	1142
[truncated: 111 more columns]

## Sheet: VB group
RT position	VB.1-0 coverage	VB.1-0 mutation	VB.1-0 mutation frequency	VB.1-0 distribution	VB.1-12 coverage	VB.1-12 mutation	VB.1-12 mutation frequency	VB.1-12 distribution	VB.1-24 coverage	VB.1-24 mutation	VB.1-24 mutation frequency	VB.1-24 distribution	VB.1-36 coverage	VB.1-36 mutation	VB.1-36 mutation frequency	VB.1-36 distribution	VB.2-0 coverage	VB.2-0 mutation	VB.2-0 mutation frequency	VB.2-0 distribution	VB.2-12 coverage	VB.2-12 mutation	VB.2-12 mutation frequency	VB.2-12 distribution	VB.2-24 coverage	VB.2-24 mutation	VB.2-24 mutation frequency	VB.2-24 distribution	VB.2-36 coverage	VB.2-36 mutation	VB.2-36 mutation frequency	VB.2-36 distribution	VB.3-0 coverage	VB.3-0 mutation	VB.3-0 mutation frequency	VB.3-0 distribution	VB.3-12 coverage	VB.3-12 mutation	VB.3-12 mutation frequency	VB.3-12 distribution	VB.3-24 coverage	VB.3-24 mutation	VB.3-24 mutation frequency	VB.3-24 distribution	VB.3-36 coverage	VB.3-36 mutation	VB.3-36 mutation frequency	VB.3-36 distribution	VB.4-0 coverage
415	12124	1	0.0001	a:0 t:1 g:12123 c:0	7343	3	0.0004	a:0 t:3 g:7340 c:0	5620	0	0	a:0 t:0 g:5620 c:0	4008	0	0	a:0 t:0 g:4008 c:0	7639	2	0.0003	a:2 t:0 g:7637 c:0	6512	0	0	a:0 t:0 g:6512 c:0	7045	3	0.0004	a:2 t:1 g:7042 c:0	3438	0	0	a:0 t:0 g:3438 c:0	2702	0	0	a:0 t:0 g:2702 c:0	3813	0	0	a:0 t:0 g:3813 c:0	3077	0	0	a:0 t:0 g:3077 c:0	3760	0	0	a:0 t:0 g:3760 c:0	3297
416	12161	0	0	a:0 t:0 g:0 c:12161	7352	0	0	a:0 t:0 g:0 c:7352	5638	0	0	a:0 t:0 g:0 c:5638	4009	0	0	a:0 t:0 g:0 c:4009	7646	0	0	a:0 t:0 g:0 c:7646	6531	0	0	a:0 t:0 g:0 c:6531	7056	0	0	a:0 t:0 g:0 c:7056	3438	0	0	a:0 t:0 g:0 c:3438	2703	0	0	a:0 t:0 g:0 c:2703	3813	0	0	a:0 t:0 g:0 c:3813	3079	0	0	a:0 t:0 g:0 c:3079	3766	0	0	a:0 t:0 g:0 c:3766	3297
417	12172	0	0	a:0 t:12172 g:0 c:0	7355	0	0	a:0 t:7355 g:0 c:0	5650	0	0	a:0 t:5650 g:0 c:0	4009	0	0	a:0 t:4009 g:0 c:0	7655	1	0.0001	a:0 t:7654 g:0 c:1	6541	0	0	a:0 t:6541 g:0 c:0	7059	0	0	a:0 t:7059 g:0 c:0	3438	0	0	a:0 t:3438 g:0 c:0	2706	0	0	a:0 t:2706 g:0 c:0	3813	0	0	a:0 t:3813 g:0 c:0	3078	0	0	a:0 t:3078 g:0 c:0	3766	0	0	a:0 t:3766 g:0 c:0	3297
418	12179	1	0.0001	a:1 t:0 g:12178 c:0	7358	0	0	a:0 t:0 g:7358 c:0	5662	0	0	a:0 t:0 g:5662 c:0	4009	0	0	a:0 t:0 g:4009 c:0	7666	2	0.0003	a:2 t:0 g:7664 c:0	6549	3	0.0005	a:3 t:0 g:6546 c:0	7067	0	0	a:0 t:0 g:7067 c:0	3439	0	0	a:0 t:0 g:3439 c:0	2706	0	0	a:0 t:0 g:2706 c:0	3813	0	0	a:0 t:0 g:3813 c:0	3078	0	0	a:0 t:0 g:3078 c:0	3769	0	0	a:0 t:0 g:3769 c:0	3297
419	12188	0	0	a:0 t:0 g:0 c:12188	7357	1	0.0001	a:0 t:1 g:0 c:7356	5656	0	0	a:0 t:0 g:0 c:5656	4009	0	0	a:0 t:0 g:0 c:4009	7668	0	0	a:0 t:0 g:0 c:7668	6554	0	0	a:0 t:0 g:0 c:6554	7066	0	0	a:0 t:0 g:0 c:7066	3439	0	0	a:0 t:0 g:0 c:3439	2706	0	0	a:0 t:0 g:0 c:2706	3813	0	0	a:0 t:0 g:0 c:3813	3078	0	0	a:0 t:0 g:0 c:3078	3769	0	0	a:0 t:0 g:0 c:3769	3297
420	12180	0	0	a:0 t:12180 g:0 c:0	7344	1	0.0001	a:0 t:7343 g:0 c:1	5648	0	0	a:0 t:5648 g:0 c:0	4009	0	0	a:0 t:4009 g:0 c:0	7670	1	0.0001	a:0 t:7669 g:0 c:1	6544	0	0	a:0 t:6544 g:0 c:0	7059	0	0	a:0 t:7059 g:0 c:0	3439	0	0	a:0 t:3439 g:0 c:0	2706	0	0	a:0 t:2706 g:0 c:0	3812	0	0	a:0 t:3812 g:0 c:0	3078	0	0	a:0 t:3078 g:0 c:0	3769	0	0	a:0 t:3769 g:0 c:0	3296
421	12173	0	0	a:12173 t:0 g:0 c:0	7354	0	0	a:7354 t:0 g:0 c:0	5653	0	0	a:5653 t:0 g:0 c:0	4009	0	0	a:4009 t:0 g:0 c:0	7675	0	0	a:7675 t:0 g:0 c:0	6544	0	0	a:6544 t:0 g:0 c:0	7064	0	0	a:7064 t:0 g:0 c:0	3439	0	0	a:3439 t:0 g:0 c:0	2706	0	0	a:2706 t:0 g:0 c:0	3812	0	0	a:3812 t:0 g:0 c:0	3079	0	0	a:3079 t:0 g:0 c:0	3769	0	0	a:3769 t:0 g:0 c:0	3296
422	12186	0	0	a:0 t:12186 g:0 c:0	7357	0	0	a:0 t:7357 g:0 c:0	5658	0	0	a:0 t:5658 g:0 c:0	4010	0	0	a:0 t:4010 g:0 c:0	7671	0	0	a:0 t:7671 g:0 c:0	6559	0	0	a:0 t:6559 g:0 c:0	7072	0	0	a:0 t:7072 g:0 c:0	3437	0	0	a:0 t:3437 g:0 c:0	2706	0	0	a:0 t:2706 g:0 c:0	3812	0	0	a:0 t:3812 g:0 c:0	3079	0	0	a:0 t:3079 g:0 c:0	3769	0	0	a:0 t:3769 g:0 c:0	3296
423	12175	2	0.0002	a:2 t:0 g:12173 c:0	7343	2	0.0003	a:1 t:1 g:7341 c:0	5663	2	0.0004	a:2 t:0 g:5661 c:0	4010	0	0	a:0 t:0 g:4010 c:0	7670	0	0	a:0 t:0 g:7670 c:0	6552	0	0	a:0 t:0 g:6552 c:0	7060	1	0.0001	a:1 t:0 g:7059 c:0	3437	0	0	a:0 t:0 g:3437 c:0	2706	0	0	a:0 t:0 g:2706 c:0	3813	0	0	a:0 t:0 g:3813 c:0	3079	0	0	a:0 t:0 g:3079 c:0	3769	0	0	a:0 t:0 g:3769 c:0	3296
424	12119	3	0.0002	a:0 t:3 g:0 c:12116	7316	2	0.0003	a:0 t:2 g:0 c:7314	5641	0	0	a:0 t:0 g:0 c:5641	4010	0	0	a:0 t:0 g:0 c:4010	7645	1	0.0001	a:0 t:1 g:0 c:7644	6522	1	0.0002	a:0 t:1 g:0 c:6521	7039	0	0	a:0 t:0 g:0 c:7039	3438	0	0	a:0 t:0 g:0 c:3438	2705	0	0	a:0 t:0 g:0 c:2705	3812	0	0	a:0 t:0 g:0 c:3812	3079	0	0	a:0 t:0 g:0 c:3079	3768	0	0	a:0 t:0 g:0 c:3768	3296
425	12109	3	0.0002	a:0 t:3 g:0 c:12106	7309	1	0.0001	a:0 t:1 g:0 c:7308	5641	0	0	a:0 t:0 g:0 c:5641	4010	0	0	a:0 t:0 g:0 c:4010	7632	0	0	a:0 t:0 g:0 c:7632	6495	0	0	a:0 t:0 g:0 c:6495	7015	2	0.0003	a:0 t:2 g:0 c:7013	3438	0	0	a:0 t:0 g:0 c:3438	2705	0	0	a:0 t:0 g:0 c:2705	3812	0	0	a:0 t:0 g:0 c:3812	3079	0	0	a:0 t:0 g:0 c:3079	3768	0	0	a:0 t:0 g:0 c:3768	3296
426	12146	2	0.0002	a:0 t:12144 g:0 c:2	7318	1	0.0001	a:0 t:7317 g:0 c:1	5646	1	0.0002	a:0 t:5645 g:0 c:1	4010	0	0	a:0 t:4010 g:0 c:0	7659	0	0	a:0 t:7659 g:0 c:0	6533	0	0	a:0 t:6533 g:0 c:0	7061	1	0.0001	a:0 t:7060 g:0 c:1	3439	0	0	a:0 t:3439 g:0 c:0	2706	0	0	a:0 t:2706 g:0 c:0	3812	0	0	a:0 t:3812 g:0 c:0	3079	0	0	a:0 t:3079 g:0 c:0	3769	0	0	a:0 t:3769 g:0 c:0	3297
427	12192	2	0.0002	a:0 t:2 g:0 c:12190	7345	0	0	a:0 t:0 g:0 c:7345	5667	0	0	a:0 t:0 g:0 c:5667	4010	0	0	a:0 t:0 g:0 c:4010	7677	1	0.0001	a:0 t:1 g:0 c:7676	6553	0	0	a:0 t:0 g:0 c:6553	7076	0	0	a:0 t:0 g:0 c:7076	3439	0	0	a:0 t:0 g:0 c:3439	2706	0	0	a:0 t:0 g:0 c:2706	3813	0	0	a:0 t:0 g:0 c:3813	3079	0	0	a:0 t:0 g:0 c:3079	3769	0	0	a:0 t:0 g:0 c:3769	3297
428	12197	0	0	a:12197 t:0 g:0 c:0	7357	0	0	a:7357 t:0 g:0 c:0	5668	0	0	a:5668 t:0 g:0 c:0	4010	0	0	a:4010 t:0 g:0 c:0	7682	0	0	a:7682 t:0 g:0 c:0	6559	0	0	a:6559 t:0 g:0 c:0	7085	0	0	a:7085 t:0 g:0 c:0	3439	0	0	a:3439 t:0 g:0 c:0	2706	0	0	a:2706 t:0 g:0 c:0	3813	0	0	a:3813 t:0 g:0 c:0	3079	0	0	a:3079 t:0 g:0 c:0	3769	0	0	a:3769 t:0 g:0 c:0	3297
429	12087	0	0	a:0 t:12087 g:0 c:0	7209	2	0.0003	a:0 t:7207 g:0 c:2	5642	0	0	a:0 t:5642 g:0 c:0	4010	0	0	a:0 t:4010 g:0 c:0	7626	0	0	a:0 t:7626 g:0 c:0	6508	0	0	a:0 t:6508 g:0 c:0	7043	0	0	a:0 t:7043 g:0 c:0	3439	0	0	a:0 t:3439 g:0 c:0	2706	0	0	a:0 t:2706 g:0 c:0	3813	0	0	a:0 t:3813 g:0 c:0	3079	0	0	a:0 t:3079 g:0 c:0	3769	0	0	a:0 t:3769 g:0 c:0	3297
430	12146	0	0	a:0 t:0 g:0 c:12146	7269	0	0	a:0 t:0 g:0 c:7269	5641	0	0	a:0 t:0 g:0 c:5641	4010	0	0	a:0 t:0 g:0 c:4010	7633	0	0	a:0 t:0 g:0 c:7633	6518	0	0	a:0 t:0 g:0 c:6518	7048	0	0	a:0 t:0 g:0 c:7048	3439	0	0	a:0 t:0 g:0 c:3439	2706	0	0	a:0 t:0 g:0 c:2706	3813	0	0	a:0 t:0 g:0 c:3813	3079	0	0	a:0 t:0 g:0 c:3079	3769	0	0	a:0 t:0 g:0 c:3769	3297
431	11974	1	0.0001	a:0 t:11973 g:0 c:1	6949	0	0	a:0 t:6949 g:0 c:0	5382	1	0.0002	a:0 t:5381 g:1 c:0	4009	0	0	a:0 t:4009 g:0 c:0	7487	0	0	a:0 t:7487 g:0 c:0	6364	0	0	a:0 t:6364 g:0 c:0	6897	1	0.0001	a:0 t:6896 g:0 c:1	3439	0	0	a:0 t:3439 g:0 c:0	2706	0	0	a:0 t:2706 g:0 c:0	3813	0	0	a:0 t:3813 g:0 c:0	3079	0	0	a:0 t:3079 g:0 c:0	3767	0	0	a:0 t:3767 g:0 c:0	3296
432	11758	8	0.0007	a:1 t:11750 g:2 c:5	6692	243	0.0363	a:0 t:6449 g:0 c:243	4584	33	0.0072	a:0 t:4551 g:0 c:33	4009	0	0	a:0 t:4009 g:0 c:0	7449	2	0.0003	a:0 t:7447 g:0 c:2	6338	0	0	a:0 t:6338 g:0 c:0	6866	0	0	a:0 t:6866 g:0 c:0	3439	0	0	a:0 t:3439 g:0 c:0	2706	0	0	a:0 t:2706 g:0 c:0	3812	0	0	a:0 t:3812 g:0 c:0	3078	0	0	a:0 t:3078 g:0 c:0	3767	0	0	a:0 t:3767 g:0 c:0	3295
433	11958	0	0	a:0 t:0 g:0 c:11958	6960	0	0	a:0 t:0 g:0 c:6960	5529	0	0	a:0 t:0 g:0 c:5529	4007	0	0	a:0 t:0 g:0 c:4007	7608	3	0.0004	a:0 t:3 g:0 c:7605	6530	1	0.0002	a:0 t:1 g:0 c:6529	7061	0	0	a:0 t:0 g:0 c:7061	3438	0	0	a:0 t:0 g:0 c:3438	2706	0	0	a:0 t:0 g:0 c:2706	3812	0	0	a:0 t:0 g:0 c:3812	3077	0	0	a:0 t:0 g:0 c:3077	3766	0	0	a:0 t:0 g:0 c:3766	3295
434	10762	1	0.0001	a:0 t:10761 g:0 c:1	6316	1	0.0002	a:0 t:6315 g:0 c:1	5323	0	0	a:0 t:5323 g:0 c:0	4006	0	0	a:0 t:4006 g:0 c:0	7458	0	0	a:0 t:7458 g:0 c:0	6413	0	0	a:0 t:6413 g:0 c:0	6952	0	0	a:0 t:6952 g:0 c:0	3438	0	0	a:0 t:3438 g:0 c:0	2705	0	0	a:0 t:2705 g:0 c:0	3812	9	0.0024	a:0 t:3803 g:0 c:9	3077	1	0.0003	a:0 t:3076 g:0 c:1	3767	6	0.0016	a:0 t:3761 g:0 c:6	3297
435	9740	186	0.0191	a:0 t:9554 g:185 c:1	6015	11	0.0018	a:0 t:6004 g:11 c:0	5417	1	0.0002	a:0 t:5416 g:0 c:1	4005	0	0	a:0 t:4005 g:0 c:0	7215	6	0.0008	a:0 t:7209 g:0 c:6	6415	0	0	a:0 t:6415 g:0 c:0	6952	0	0	a:0 t:6952 g:0 c:0	3437	0	0	a:0 t:3437 g:0 c:0	2705	2	0.0007	a:0 t:2703 g:0 c:2	3812	1	0.0003	a:0 t:3811 g:0 c:1	3077	1	0.0003	a:0 t:3076 g:0 c:1	3767	0	0	a:0 t:3767 g:0 c:0	3297
436	8427	4	0.0005	a:4 t:0 g:8423 c:0	6455	1	0.0002	a:1 t:0 g:6454 c:0	5450	0	0	a:0 t:0 g:5450 c:0	3999	0	0	a:0 t:0 g:3999 c:0	6042	2	0.0003	a:1 t:0 g:6040 c:1	6335	2	0.0003	a:1 t:0 g:6333 c:1	6873	0	0	a:0 t:0 g:6873 c:0	3435	0	0	a:0 t:0 g:3435 c:0	2704	4	0.0015	a:4 t:0 g:2700 c:0	3808	0	0	a:0 t:0 g:3808 c:0	3073	0	0	a:0 t:0 g:3073 c:0	3763	0	0	a:0 t:0 g:3763 c:0	3294
437	8348	0	0	a:0 t:8348 g:0 c:0	6350	3	0.0005	a:0 t:6347 g:3 c:0	5475	0	0	a:0 t:5475 g:0 c:0	3993	1	0.0003	a:0 t:3992 g:1 c:0	6094	2	0.0003	a:0 t:6092 g:2 c:0	6199	0	0	a:0 t:6199 g:0 c:0	6733	0	0	a:0 t:6733 g:0 c:0	3435	0	0	a:0 t:3435 g:0 c:0	2702	0	0	a:0 t:2702 g:0 c:0	3808	0	0	a:0 t:3808 g:0 c:0	3070	1	0.0003	a:0 t:3069 g:1 c:0	3763	0	0	a:0 t:3763 g:0 c:0	3291
438	7945	62	0.0078	a:0 t:7883 g:61 c:1	6426	1	0.0002	a:0 t:6425 g:0 c:1	5516	0	0	a:0 t:5516 g:0 c:0	3990	0	0	a:0 t:3990 g:0 c:0	5959	50	0.0084	a:2 t:5909 g:48 c:0	6149	0	0	a:0 t:6149 g:0 c:0	6676	0	0	a:0 t:6676 g:0 c:0	3435	2	0.0006	a:0 t:3433 g:1 c:1	2701	0	0	a:0 t:2701 g:0 c:0	3809	6	0.0016	a:0 t:3803 g:6 c:0	3069	5	0.0016	a:3 t:3064 g:1 c:1	3763	1	0.0003	a:0 t:3762 g:1 c:0	3290
439	10102	0	0	a:0 t:0 g:10102 c:0	7053	1	0.0001	a:1 t:0 g:7052 c:0	5530	0	0	a:0 t:0 g:5530 c:0	4001	1	0.0002	a:0 t:0 g:4000 c:1	5475	0	0	a:0 t:0 g:5475 c:0	5230	1	0.0002	a:0 t:1 g:5229 c:0	5576	1	0.0002	a:1 t:0 g:5575 c:0	3433	0	0	a:0 t:0 g:3433 c:0	2701	0	0	a:0 t:0 g:2701 c:0	3807	0	0	a:0 t:0 g:3807 c:0	3067	1	0.0003	a:1 t:0 g:3066 c:0	3757	0	0	a:0 t:0 g:3757 c:0	3280
440	10059	6	0.0006	a:5 t:1 g:10053 c:0	7053	1	0.0001	a:1 t:0 g:7052 c:0	5532	2	0.0004	a:2 t:0 g:5530 c:0	4002	0	0	a:0 t:0 g:4002 c:0	5447	1	0.0002	a:0 t:1 g:5446 c:0	5136	1	0.0002	a:0 t:1 g:5135 c:0	5510	0	0	a:0 t:0 g:5510 c:0	3430	0	0	a:0 t:0 g:3430 c:0	2701	0	0	a:0 t:0 g:2701 c:0	3807	1	0.0003	a:1 t:0 g:3806 c:0	3066	0	0	a:0 t:0 g:3066 c:0	3757	0	0	a:0 t:0 g:3757 c:0	3278
441	9142	4	0.0004	a:0 t:9138 g:4 c:0	6906	0	0	a:0 t:6906 g:0 c:0	5440	0	0	a:0 t:5440 g:0 c:0	4002	1	0.0002	a:0 t:4001 g:0 c:1	5306	2	0.0004	a:0 t:5304 g:1 c:1	5090	1	0.0002	a:0 t:5089 g:0 c:1	5447	0	0	a:0 t:5447 g:0 c:0	3432	0	0	a:0 t:3432 g:0 c:0	2703	1	0.0004	a:0 t:2702 g:1 c:0	3807	0	0	a:0 t:3807 g:0 c:0	3068	0	0	a:0 t:3068 g:0 c:0	3759	0	0	a:0 t:3759 g:0 c:0	3279
442	9098	8	0.0009	a:1 t:9090 g:0 c:7	6895	0	0	a:0 t:6895 g:0 c:0	5437	0	0	a:0 t:5437 g:0 c:0	4002	0	0	a:0 t:4002 g:0 c:0	5306	38	0.0072	a:0 t:5268 g:0 c:38	5372	367	0.0683	a:0 t:5005 g:0 c:367	5806	522	0.0899	a:0 t:5284 g:0 c:522	3431	0	0	a:0 t:3431 g:0 c:0	2703	1	0.0004	a:0 t:2702 g:0 c:1	3807	0	0	a:0 t:3807 g:0 c:0	3067	0	0	a:0 t:3067 g:0 c:0	3757	0	0	a:0 t:3757 g:0 c:0	3278
443	11504	1	0.0001	a:0 t:0 g:1 c:11503	7271	0	0	a:0 t:0 g:0 c:7271	5637	0	0	a:0 t:0 g:0 c:5637	4009	0	0	a:0 t:0 g:0 c:4009	6751	2	0.0003	a:0 t:2 g:0 c:6749	5672	0	0	a:0 t:0 g:0 c:5672	6062	4	0.0007	a:4 t:0 g:0 c:6058	3431	0	0	a:0 t:0 g:0 c:3431	2704	0	0	a:0 t:0 g:0 c:2704	3811	0	0	a:0 t:0 g:0 c:3811	3073	1	0.0003	a:0 t:1 g:0 c:3072	3762	1	0.0003	a:1 t:0 g:0 c:3761	3294
444	11895	9	0.0008	a:7 t:11886 g:0 c:2	7234	1	0.0001	a:0 t:7233 g:0 c:1	5643	3	0.0005	a:0 t:5640 g:0 c:3	4009	0	0	a:0 t:4009 g:0 c:0	7061	3	0.0004	a:0 t:7058 g:0 c:3	5763	1	0.0002	a:0 t:5762 g:0 c:1	6155	1	0.0002	a:0 t:6154 g:0 c:1	3429	0	0	a:0 t:3429 g:0 c:0	2704	1	0.0004	a:0 t:2703 g:1 c:0	3812	0	0	a:0 t:3812 g:0 c:0	3074	0	0	a:0 t:3074 g:0 c:0	3766	0	0	a:0 t:3766 g:0 c:0	3293
445	12071	0	0	a:0 t:12071 g:0 c:0	7258	0	0	a:0 t:7258 g:0 c:0	5642	0	0	a:0 t:5642 g:0 c:0	4008	1	0.0002	a:0 t:4007 g:0 c:1	7150	1	0.0001	a:1 t:7149 g:0 c:0	5681	0	0	a:0 t:5681 g:0 c:0	6090	0	0	a:0 t:6090 g:0 c:0	3429	0	0	a:0 t:3429 g:0 c:0	2704	0	0	a:0 t:2704 g:0 c:0	3812	0	0	a:0 t:3812 g:0 c:0	3073	0	0	a:0 t:3073 g:0 c:0	3766	0	0	a:0 t:3766 g:0 c:0	3293
446	12227	6	0.0005	a:2 t:4 g:0 c:12221	7364	0	0	a:0 t:0 g:0 c:7364	5670	0	0	a:0 t:0 g:0 c:5670	4008	1	0.0002	a:0 t:1 g:0 c:4007	7696	2	0.0003	a:0 t:0 g:2 c:7694	6551	0	0	a:0 t:0 g:0 c:6551	7077	0	0	a:0 t:0 g:0 c:7077	3436	1	0.0003	a:0 t:1 g:0 c:3435	2705	0	0	a:0 t:0 g:0 c:2705	3813	0	0	a:0 t:0 g:0 c:3813	3076	0	0	a:0 t:0 g:0 c:3076	3769	0	0	a:0 t:0 g:0 c:3769	3295
447	12201	9	0.0007	a:0 t:12192 g:7 c:2	7366	1	0.0001	a:0 t:7365 g:0 c:1	5664	0	0	a:0 t:5664 g:0 c:0	4003	0	0	a:0 t:4003 g:0 c:0	7720	2	0.0003	a:0 t:7718 g:2 c:0	6575	26	0.004	a:0 t:6549 g:26 c:0	7113	0	0	a:0 t:7113 g:0 c:0	3436	1	0.0003	a:0 t:3435 g:0 c:1	2705	0	0	a:0 t:2705 g:0 c:0	3812	0	0	a:0 t:3812 g:0 c:0	3070	8	0.0026	a:0 t:3062 g:7 c:1	3769	5	0.0013	a:0 t:3764 g:5 c:0	3295
448	12066	1	0.0001	a:1 t:0 g:12065 c:0	7324	0	0	a:0 t:0 g:7324 c:0	5630	0	0	a:0 t:0 g:5630 c:0	4001	0	0	a:0 t:0 g:4001 c:0	7708	1	0.0001	a:1 t:0 g:7707 c:0	6546	0	0	a:0 t:0 g:6546 c:0	7082	0	0	a:0 t:0 g:7082 c:0	3432	0	0	a:0 t:0 g:3432 c:0	2702	0	0	a:0 t:0 g:2702 c:0	3812	0	0	a:0 t:0 g:3812 c:0	3069	0	0	a:0 t:0 g:3069 c:0	3769	1	0.0003	a:0 t:1 g:3768 c:0	3294
449	12069	3	0.0002	a:3 t:0 g:12066 c:0	7317	0	0	a:0 t:0 g:7317 c:0	5621	0	0	a:0 t:0 g:5621 c:0	4001	0	0	a:0 t:0 g:4001 c:0	7710	0	0	a:0 t:0 g:7710 c:0	6543	4	0.0006	a:4 t:0 g:6539 c:0	7081	0	0	a:0 t:0 g:7081 c:0	3432	0	0	a:0 t:0 g:3432 c:0	2704	1	0.0004	a:1 t:0 g:2703 c:0	3812	0	0	a:0 t:0 g:3812 c:0	3070	0	0	a:0 t:0 g:3070 c:0	3768	0	0	a:0 t:0 g:3768 c:0	3294
450	12131	5	0.0004	a:12126 t:0 g:4 c:1	7334	0	0	a:7334 t:0 g:0 c:0	5627	0	0	a:5627 t:0 g:0 c:0	4005	1	0.0002	a:4004 t:0 g:1 c:0	7721	1	0.0001	a:7720 t:0 g:1 c:0	6541	0	0	a:6541 t:0 g:0 c:0	7074	0	0	a:7074 t:0 g:0 c:0	3431	0	0	a:3431 t:0 g:0 c:0	2705	0	0	a:2705 t:0 g:0 c:0	3811	0	0	a:3811 t:0 g:0 c:0	3072	0	0	a:3072 t:0 g:0 c:0	3768	1	0.0003	a:3767 t:1 g:0 c:0	3293
451	12056	1	0.0001	a:1 t:0 g:0 c:12055	7278	0	0	a:0 t:0 g:0 c:7278	5587	2	0.0004	a:0 t:0 g:2 c:5585	4007	2	0.0005	a:0 t:2 g:0 c:4005	7743	5	0.0006	a:0 t:5 g:0 c:7738	6589	0	0	a:0 t:0 g:0 c:6589	7112	1	0.0001	a:0 t:1 g:0 c:7111	3433	0	0	a:0 t:0 g:0 c:3433	2706	2	0.0007	a:0 t:2 g:0 c:2704	3811	5	0.0013	a:0 t:5 g:0 c:3806	3071	1	0.0003	a:0 t:1 g:0 c:3070	3768	0	0	a:0 t:0 g:0 c:3768	3294
452	12197	1	0.0001	a:0 t:12196 g:0 c:1	7311	0	0	a:0 t:7311 g:0 c:0	5616	0	0	a:0 t:5616 g:0 c:0	4003	1	0.0002	a:0 t:4002 g:0 c:1	7740	0	0	a:0 t:7740 g:0 c:0	6599	0	0	a:0 t:6599 g:0 c:0	7121	4	0.0006	a:0 t:7117 g:0 c:4	3435	0	0	a:0 t:3435 g:0 c:0	2706	0	0	a:0 t:2706 g:0 c:0	3812	2	0.0005	a:0 t:3810 g:0 c:2	3071	2	0.0007	a:0 t:3069 g:0 c:2	3768	0	0	a:0 t:3768 g:0 c:0	3294
453	11930	4	0.0003	a:11926 t:1 g:3 c:0	7105	1	0.0001	a:7104 t:0 g:0 c:1	5529	1	0.0002	a:5528 t:0 g:0 c:1	3996	0	0	a:3996 t:0 g:0 c:0	7750	0	0	a:7750 t:0 g:0 c:0	6606	0	0	a:6606 t:0 g:0 c:0	7126	0	0	a:7126 t:0 g:0 c:0	3435	0	0	a:3435 t:0 g:0 c:0	2706	48	0.0177	a:2658 t:1 g:2 c:45	3812	40	0.0105	a:3772 t:0 g:1 c:39	3072	40	0.013	a:3032 t:0 g:0 c:40	3768	66	0.0175	a:3702 t:6 g:2 c:58	3295
454	12084	34	0.0028	a:0 t:34 g:0 c:12050	7230	83	0.0115	a:0 t:83 g:0 c:7147	5587	10	0.0018	a:0 t:10 g:0 c:5577	3993	1	0.0003	a:0 t:1 g:0 c:3992	7747	9	0.0012	a:0 t:7738 g:1 c:8	6618	2	0.0003	a:0 t:6616 g:0 c:2	7138	6	0.0008	a:0 t:7132 g:0 c:6	3436	0	0	a:0 t:3436 g:0 c:0	2706	1	0.0004	a:0 t:2705 g:0 c:1	3812	0	0	a:0 t:3812 g:0 c:0	3072	0	0	a:0 t:3072 g:0 c:0	3766	1	0.0003	a:0 t:3765 g:0 c:1	3294
455	12115	0	0	a:0 t:0 g:0 c:12115	7248	1	0.0001	a:0 t:1 g:0 c:7247	5592	0	0	a:0 t:0 g:0 c:5592	3992	3	0.0008	a:1 t:2 g:0 c:3989	7745	0	0	a:0 t:0 g:0 c:7745	6611	0	0	a:0 t:0 g:0 c:6611	7136	1	0.0001	a:0 t:1 g:0 c:7135	3436	2	0.0006	a:0 t:2 g:0 c:3434	2703	1	0.0004	a:0 t:1 g:0 c:2702	3810	0	0	a:0 t:0 g:0 c:3810	3070	1	0.0003	a:0 t:1 g:0 c:3069	3766	0	0	a:0 t:0 g:0 c:3766	3294
456	12015	29	0.0024	a:11986 t:1 g:28 c:0	7320	0	0	a:7320 t:0 g:0 c:0	5584	0	0	a:5584 t:0 g:0 c:0	3994	3	0.0008	a:3991 t:0 g:3 c:0	7695	1	0.0001	a:7694 t:0 g:1 c:0	6564	2	0.0003	a:6562 t:1 g:1 c:0	7093	0	0	a:7093 t:0 g:0 c:0	3435	3	0.0009	a:3432 t:0 g:3 c:0	2699	1	0.0004	a:2698 t:0 g:0 c:1	3805	4	0.0011	a:3801 t:0 g:4 c:0	3064	6	0.002	a:3058 t:0 g:6 c:0	3762	0	0	a:3762 t:0 g:0 c:0	3291
457	11948	52	0.0044	a:11896 t:1 g:22 c:29	7320	0	0	a:7320 t:0 g:0 c:0	5581	0	0	a:5581 t:0 g:0 c:0	3992	0	0	a:3992 t:0 g:0 c:0	7692	4	0.0005	a:7688 t:0 g:1 c:3	6555	103	0.0157	a:6452 t:0 g:67 c:36	7093	0	0	a:7093 t:0 g:0 c:0	3434	2	0.0006	a:3432 t:1 g:0 c:1	2700	4	0.0015	a:2696 t:0 g:1 c:3	3805	8	0.0021	a:3797 t:0 g:0 c:8	3065	9	0.0029	a:3056 t:0 g:1 c:8	3762	7	0.0019	a:3755 t:0 g:0 c:7	3291
458	11710	1	0.0001	a:1 t:0 g:11709 c:0	7172	2	0.0003	a:2 t:0 g:7170 c:0	5490	0	0	a:0 t:0 g:5490 c:0	3992	2	0.0005	a:1 t:1 g:3990 c:0	7624	2	0.0003	a:1 t:1 g:7622 c:0	6423	0	0	a:0 t:0 g:6423 c:0	6991	2	0.0003	a:1 t:1 g:6989 c:0	3431	0	0	a:0 t:0 g:3431 c:0	2697	5	0.0019	a:5 t:0 g:2692 c:0	3796	2	0.0005	a:2 t:0 g:3794 c:0	3062	0	0	a:0 t:0 g:3062 c:0	3753	2	0.0005	a:2 t:0 g:3751 c:0	3286
459	11685	8	0.0007	a:8 t:0 g:11677 c:0	7162	0	0	a:0 t:0 g:7162 c:0	5483	0	0	a:0 t:0 g:5483 c:0	3992	1	0.0003	a:1 t:0 g:3991 c:0	7615	0	0	a:0 t:0 g:7615 c:0	6403	0	0	a:0 t:0 g:6403 c:0	6974	1	0.0001	a:1 t:0 g:6973 c:0	3432	0	0	a:0 t:0 g:3432 c:0	2697	1	0.0004	a:0 t:0 g:2696 c:1	3797	0	0	a:0 t:0 g:3797 c:0	3063	1	0.0003	a:1 t:0 g:3062 c:0	3752	0	0	a:0 t:0 g:3752 c:0	3284
460	11731	0	0	a:0 t:11731 g:0 c:0	7170	0	0	a:0 t:7170 g:0 c:0	5500	0	0	a:0 t:5500 g:0 c:0	3996	0	0	a:0 t:3996 g:0 c:0	7634	0	0	a:0 t:7634 g:0 c:0	6402	0	0	a:0 t:6402 g:0 c:0	6965	0	0	a:0 t:6965 g:0 c:0	3435	0	0	a:0 t:3435 g:0 c:0	2700	0	0	a:0 t:2700 g:0 c:0	3803	0	0	a:0 t:3803 g:0 c:0	3064	0	0	a:0 t:3064 g:0 c:0	3755	0	0	a:0 t:3755 g:0 c:0	3290
461	12110	4	0.0003	a:12106 t:0 g:3 c:1	7336	0	0	a:7336 t:0 g:0 c:0	5601	0	0	a:5601 t:0 g:0 c:0	4002	0	0	a:4002 t:0 g:0 c:0	7720	1	0.0001	a:7719 t:1 g:0 c:0	6526	0	0	a:6526 t:0 g:0 c:0	7067	0	0	a:7067 t:0 g:0 c:0	3435	0	0	a:3435 t:0 g:0 c:0	2702	2	0.0007	a:2700 t:0 g:2 c:0	3807	0	0	a:3807 t:0 g:0 c:0	3068	1	0.0003	a:3067 t:0 g:1 c:0	3761	0	0	a:3761 t:0 g:0 c:0	3294
462	11972	5	0.0004	a:0 t:11967 g:0 c:5	7266	1	0.0001	a:1 t:7265 g:0 c:0	5568	0	0	a:0 t:5568 g:0 c:0	4007	0	0	a:0 t:4007 g:0 c:0	7650	1	0.0001	a:0 t:7649 g:0 c:1	6491	0	0	a:0 t:6491 g:0 c:0	7028	1	0.0001	a:0 t:7027 g:0 c:1	3438	0	0	a:0 t:3438 g:0 c:0	2703	0	0	a:0 t:2703 g:0 c:0	3813	0	0	a:0 t:3813 g:0 c:0	3074	0	0	a:0 t:3074 g:0 c:0	3766	2	0.0005	a:0 t:3764 g:1 c:1	3295
463	11821	4	0.0003	a:4 t:0 g:11817 c:0	7207	2	0.0003	a:2 t:0 g:7205 c:0	5489	0	0	a:0 t:0 g:5489 c:0	4006	1	0.0002	a:1 t:0 g:4005 c:0	7616	2	0.0003	a:2 t:0 g:7614 c:0	6455	4	0.0006	a:4 t:0 g:6451 c:0	6991	0	0	a:0 t:0 g:6991 c:0	3437	0	0	a:0 t:0 g:3437 c:0	2703	2	0.0007	a:2 t:0 g:2701 c:0	3809	1	0.0003	a:1 t:0 g:3808 c:0	3074	0	0	a:0 t:0 g:3074 c:0	3765	9	0.0024	a:3 t:0 g:3756 c:6	3293
464	11874	2	0.0002	a:0 t:11872 g:0 c:2	7219	0	0	a:0 t:7219 g:0 c:0	5503	0	0	a:0 t:5503 g:0 c:0	4002	0	0	a:0 t:4002 g:0 c:0	7619	4	0.0005	a:0 t:7615 g:0 c:4	6464	0	0	a:0 t:6464 g:0 c:0	7002	3	0.0004	a:0 t:6999 g:0 c:3	3436	2	0.0006	a:0 t:3434 g:0 c:2	2703	0	0	a:0 t:2703 g:0 c:0	3808	0	0	a:0 t:3808 g:0 c:0	3071	2	0.0007	a:0 t:3069 g:0 c:2	3761	0	0	a:0 t:3761 g:0 c:0	3290
465	11876	4	0.0003	a:1 t:11872 g:0 c:3	7239	0	0	a:0 t:7239 g:0 c:0	5504	0	0	a:0 t:5504 g:0 c:0	3998	0	0	a:0 t:3998 g:0 c:0	7619	0	0	a:0 t:7619 g:0 c:0	6459	0	0	a:0 t:6459 g:0 c:0	6999	0	0	a:0 t:6999 g:0 c:0	3435	0	0	a:0 t:3435 g:0 c:0	2704	1	0.0004	a:0 t:2703 g:0 c:1	3807	0	0	a:0 t:3807 g:0 c:0	3068	0	0	a:0 t:3068 g:0 c:0	3763	0	0	a:0 t:3763 g:0 c:0	3290
466	11917	3	0.0003	a:3 t:0 g:11914 c:0	7246	0	0	a:0 t:0 g:7246 c:0	5554	2	0.0004	a:2 t:0 g:5552 c:0	3998	1	0.0003	a:0 t:0 g:3997 c:1	7628	0	0	a:0 t:0 g:7628 c:0	6407	0	0	a:0 t:0 g:6407 c:0	6942	0	0	a:0 t:0 g:6942 c:0	3435	0	0	a:0 t:0 g:3435 c:0	2705	0	0	a:0 t:0 g:2705 c:0	3809	1	0.0003	a:1 t:0 g:3808 c:0	3069	0	0	a:0 t:0 g:3069 c:0	3762	0	0	a:0 t:0 g:3762 c:0	3286
467	10053	2	0.0002	a:0 t:2 g:0 c:10051	6567	1	0.0002	a:0 t:1 g:0 c:6566	5034	0	0	a:0 t:0 g:0 c:5034	3967	0	0	a:0 t:0 g:0 c:3967	6963	2	0.0003	a:0 t:0 g:2 c:6961	5432	0	0	a:0 t:0 g:0 c:5432	5887	0	0	a:0 t:0 g:0 c:5887	3401	0	0	a:0 t:0 g:0 c:3401	2685	1	0.0004	a:0 t:0 g:1 c:2684	3784	1	0.0003	a:0 t:1 g:0 c:3783	3040	4	0.0013	a:0 t:1 g:3 c:3036	3737	1	0.0003	a:0 t:0 g:1 c:3736	3264
468	10131	2	0.0002	a:0 t:2 g:0 c:10129	6589	0	0	a:0 t:0 g:0 c:6589	5042	0	0	a:0 t:0 g:0 c:5042	3968	1	0.0003	a:0 t:1 g:0 c:3967	6968	57	0.0082	a:0 t:2 g:55 c:6911	5433	0	0	a:0 t:0 g:0 c:5433	5890	0	0	a:0 t:0 g:0 c:5890	3403	0	0	a:0 t:0 g:0 c:3403	2686	2	0.0007	a:2 t:0 g:0 c:2684	3785	0	0	a:0 t:0 g:0 c:3785	3039	1	0.0003	a:1 t:0 g:0 c:3038	3738	4	0.0011	a:4 t:0 g:0 c:3734	3268
469	10072	1	0.0001	a:0 t:1 g:0 c:10071	6556	3	0.0005	a:3 t:0 g:0 c:6553	4977	0	0	a:0 t:0 g:0 c:4977	3967	0	0	a:0 t:0 g:0 c:3967	6947	2	0.0003	a:2 t:0 g:0 c:6945	5407	0	0	a:0 t:0 g:0 c:5407	5862	0	0	a:0 t:0 g:0 c:5862	3398	0	0	a:0 t:0 g:0 c:3398	2688	0	0	a:0 t:0 g:0 c:2688	3785	0	0	a:0 t:0 g:0 c:3785	3037	1	0.0003	a:0 t:1 g:0 c:3036	3740	2	0.0005	a:0 t:2 g:0 c:3738	3266
470	10677	3	0.0003	a:3 t:0 g:10674 c:0	6726	2	0.0003	a:1 t:1 g:6724 c:0	5005	0	0	a:0 t:0 g:5005 c:0	3985	2	0.0005	a:1 t:0 g:3983 c:1	7151	0	0	a:0 t:0 g:7151 c:0	5824	1	0.0002	a:1 t:0 g:5823 c:0	6362	5	0.0008	a:5 t:0 g:6357 c:0	3412	0	0	a:0 t:0 g:3412 c:0	2698	1	0.0004	a:1 t:0 g:2697 c:0	3790	2	0.0005	a:2 t:0 g:3788 c:0	3048	0	0	a:0 t:0 g:3048 c:0	3752	0	0	a:0 t:0 g:3752 c:0	3281
471	9692	2	0.0002	a:0 t:9690 g:2 c:0	6359	0	0	a:0 t:6359 g:0 c:0	4469	0	0	a:0 t:4469 g:0 c:0	3973	0	0	a:0 t:3973 g:0 c:0	6755	2	0.0003	a:0 t:6753 g:1 c:1	5511	0	0	a:0 t:5511 g:0 c:0	5976	0	0	a:0 t:5976 g:0 c:0	3394	0	0	a:0 t:3394 g:0 c:0	2688	1	0.0004	a:0 t:2687 g:1 c:0	3777	0	0	a:0 t:3777 g:0 c:0	3036	0	0	a:0 t:3036 g:0 c:0	3743	1	0.0003	a:0 t:3742 g:1 c:0	3262
472	9811	2	0.0002	a:0 t:9809 g:1 c:1	6401	0	0	a:0 t:6401 g:0 c:0	4473	1	0.0002	a:0 t:4472 g:0 c:1	3975	0	0	a:0 t:3975 g:0 c:0	6788	1	0.0001	a:0 t:6787 g:1 c:0	5566	0	0	a:0 t:5566 g:0 c:0	6052	0	0	a:0 t:6052 g:0 c:0	3396	0	0	a:0 t:3396 g:0 c:0	2687	2	0.0007	a:0 t:2685 g:0 c:2	3776	0	0	a:0 t:3776 g:0 c:0	3040	1	0.0003	a:0 t:3039 g:0 c:1	3744	0	0	a:0 t:3744 g:0 c:0	3265
473	9811	0	0	a:0 t:9811 g:0 c:0	6410	3	0.0005	a:0 t:6407 g:1 c:2	4478	0	0	a:0 t:4478 g:0 c:0	3977	1	0.0003	a:1 t:3976 g:0 c:0	6770	0	0	a:0 t:6770 g:0 c:0	5554	0	0	a:0 t:5554 g:0 c:0	6059	0	0	a:0 t:6059 g:0 c:0	3396	0	0	a:0 t:3396 g:0 c:0	2687	0	0	a:0 t:2687 g:0 c:0	3776	1	0.0003	a:0 t:3775 g:0 c:1	3041	0	0	a:0 t:3041 g:0 c:0	3741	0	0	a:0 t:3741 g:0 c:0	3265
474	12117	2	0.0002	a:1 t:0 g:12115 c:1	7285	0	0	a:0 t:0 g:7285 c:0	5559	4	0.0007	a:3 t:0 g:5555 c:1	4000	3	0.0008	a:3 t:0 g:3997 c:0	7665	2	0.0003	a:2 t:0 g:7663 c:0	6542	0	0	a:0 t:0 g:6542 c:0	7072	1	0.0001	a:1 t:0 g:7071 c:0	3427	0	0	a:0 t:0 g:3427 c:0	2700	0	0	a:0 t:0 g:2700 c:0	3803	0	0	a:0 t:0 g:3803 c:0	3062	0	0	a:0 t:0 g:3062 c:0	3762	0	0	a:0 t:0 g:3762 c:0	3288
475	11937	1	0.0001	a:0 t:11936 g:1 c:0	7223	2	0.0003	a:0 t:7221 g:1 c:1	5492	0	0	a:0 t:5492 g:0 c:0	3990	2	0.0005	a:0 t:3988 g:0 c:2	7588	3	0.0004	a:0 t:7585 g:0 c:3	6462	0	0	a:0 t:6462 g:0 c:0	6996	0	0	a:0 t:6996 g:0 c:0	3409	0	0	a:0 t:3409 g:0 c:0	2697	0	0	a:0 t:2697 g:0 c:0	3793	1	0.0003	a:0 t:3792 g:0 c:1	3051	0	0	a:0 t:3051 g:0 c:0	3754	1	0.0003	a:0 t:3753 g:0 c:1	3285
476	12065	2	0.0002	a:0 t:2 g:0 c:12063	7272	0	0	a:0 t:0 g:0 c:7272	5524	0	0	a:0 t:0 g:0 c:5524	3999	1	0.0003	a:0 t:1 g:0 c:3998	7658	3	0.0004	a:0 t:3 g:0 c:7655	6499	0	0	a:0 t:0 g:0 c:6499	7038	2	0.0003	a:0 t:2 g:0 c:7036	3423	0	0	a:0 t:0 g:0 c:3423	2701	1	0.0004	a:0 t:1 g:0 c:2700	3807	1	0.0003	a:0 t:1 g:0 c:3806	3066	0	0	a:0 t:0 g:0 c:3066	3759	2	0.0005	a:2 t:0 g:0 c:3757	3291
477	12085	3	0.0002	a:1 t:2 g:0 c:12082	7281	4	0.0005	a:0 t:4 g:0 c:7277	5533	1	0.0002	a:1 t:0 g:0 c:5532	4000	0	0	a:0 t:0 g:0 c:4000	7662	4	0.0005	a:4 t:0 g:0 c:7658	6503	1	0.0002	a:1 t:0 g:0 c:6502	7041	2	0.0003	a:2 t:0 g:0 c:7039	3423	2	0.0006	a:0 t:2 g:0 c:3421	2701	0	0	a:0 t:0 g:0 c:2701	3809	3	0.0008	a:2 t:1 g:0 c:3806	3066	0	0	a:0 t:0 g:0 c:3066	3760	3	0.0008	a:3 t:0 g:0 c:3757	3291
478	12263	8	0.0007	a:1 t:12255 g:2 c:5	7329	3	0.0004	a:1 t:7326 g:0 c:2	5589	1	0.0002	a:0 t:5588 g:0 c:1	4008	0	0	a:0 t:4008 g:0 c:0	7756	4	0.0005	a:1 t:7752 g:1 c:2	6579	3	0.0005	a:0 t:6576 g:0 c:3	7121	0	0	a:0 t:7121 g:0 c:0	3437	0	0	a:0 t:3437 g:0 c:0	2704	1	0.0004	a:0 t:2703 g:0 c:1	3812	5	0.0013	a:0 t:3807 g:0 c:5	3073	1	0.0003	a:0 t:3072 g:0 c:1	3766	2	0.0005	a:1 t:3764 g:0 c:1	3294
479	12106	4	0.0003	a:0 t:4 g:0 c:12102	7270	0	0	a:0 t:0 g:0 c:7270	5533	0	0	a:0 t:0 g:0 c:5533	4008	0	0	a:0 t:0 g:0 c:4008	7735	0	0	a:0 t:0 g:0 c:7735	6565	0	0	a:0 t:0 g:0 c:6565	7091	0	0	a:0 t:0 g:0 c:7091	3437	2	0.0006	a:0 t:2 g:0 c:3435	2704	1	0.0004	a:0 t:0 g:1 c:2703	3813	4	0.001	a:2 t:2 g:0 c:3809	3073	0	0	a:0 t:0 g:0 c:3073	3767	1	0.0003	a:0 t:1 g:0 c:3766	3296
480	11526	11	0.001	a:0 t:11515 g:0 c:11	7015	2	0.0003	a:0 t:7013 g:0 c:2	5348	1	0.0002	a:0 t:5347 g:0 c:1	4007	0	0	a:0 t:4007 g:0 c:0	7522	168	0.0223	a:13 t:7354 g:0 c:155	6272	150	0.0239	a:51 t:6122 g:27 c:72	6748	1	0.0001	a:1 t:6747 g:0 c:0	3434	0	0	a:0 t:3434 g:0 c:0	2703	13	0.0048	a:3 t:2690 g:0 c:10	3811	20	0.0052	a:4 t:3791 g:2 c:14	3067	13	0.0042	a:10 t:3054 g:0 c:3	3764	5	0.0013	a:1 t:3759 g:0 c:4	3294
481	11914	26	0.0022	a:11888 t:0 g:8 c:18	7169	23	0.0032	a:7146 t:0 g:0 c:23	5500	0	0	a:5500 t:0 g:0 c:0	4007	1	0.0002	a:4006 t:1 g:0 c:0	7607	41	0.0054	a:7566 t:0 g:6 c:35	6416	13	0.002	a:6403 t:0 g:0 c:13	6899	32	0.0046	a:6867 t:0 g:0 c:32	3429	0	0	a:3429 t:0 g:0 c:0	2699	9	0.0033	a:2690 t:1 g:5 c:3	3807	7	0.0018	a:3800 t:0 g:4 c:3	3066	0	0	a:3066 t:0 g:0 c:0	3758	20	0.0053	a:3738 t:0 g:12 c:8	3294
482	11456	38	0.0033	a:34 t:3 g:1 c:11418	6906	34	0.0049	a:34 t:0 g:0 c:6872	5342	1	0.0002	a:1 t:0 g:0 c:5341	4005	1	0.0002	a:0 t:1 g:0 c:4004	7626	103	0.0135	a:7523 t:0 g:0 c:103	6439	97	0.0151	a:6342 t:0 g:1 c:96	6911	5	0.0007	a:6906 t:0 g:0 c:5	3429	0	0	a:3429 t:0 g:0 c:0	2700	44	0.0163	a:2656 t:0 g:0 c:44	3807	24	0.0063	a:3783 t:0 g:0 c:24	3066	11	0.0036	a:3055 t:0 g:0 c:11	3759	32	0.0085	a:3727 t:0 g:1 c:31	3292
483	12031	0	0	a:0 t:12031 g:0 c:0	7162	0	0	a:0 t:7162 g:0 c:0	5530	0	0	a:0 t:5530 g:0 c:0	4003	0	0	a:0 t:4003 g:0 c:0	7720	2	0.0003	a:1 t:7718 g:1 c:0	6555	0	0	a:0 t:6555 g:0 c:0	7080	1	0.0001	a:1 t:7079 g:0 c:0	3425	0	0	a:0 t:3425 g:0 c:0	2699	0	0	a:0 t:2699 g:0 c:0	3803	2	0.0005	a:0 t:3801 g:2 c:0	3063	0	0	a:0 t:3063 g:0 c:0	3752	6	0.0016	a:0 t:3746 g:6 c:0	3286
484	12109	2	0.0002	a:0 t:12107 g:2 c:0	7146	0	0	a:0 t:7146 g:0 c:0	5534	0	0	a:0 t:5534 g:0 c:0	4004	0	0	a:0 t:4004 g:0 c:0	7722	27	0.0035	a:8 t:7695 g:18 c:1	6559	1	0.0002	a:0 t:6558 g:0 c:1	7084	0	0	a:0 t:7084 g:0 c:0	3424	0	0	a:0 t:3424 g:0 c:0	2698	0	0	a:0 t:2698 g:0 c:0	3803	0	0	a:0 t:3803 g:0 c:0	3063	7	0.0023	a:7 t:3056 g:0 c:0	3753	4	0.0011	a:0 t:3749 g:4 c:0	3286
485	12174	4	0.0003	a:0 t:4 g:0 c:12170	7199	0	0	a:0 t:0 g:0 c:7199	5566	0	0	a:0 t:0 g:0 c:5566	4002	0	0	a:0 t:0 g:0 c:4002	7729	9	0.0012	a:6 t:3 g:0 c:7720	6571	0	0	a:0 t:0 g:0 c:6571	7094	1	0.0001	a:0 t:1 g:0 c:7093	3426	0	0	a:0 t:0 g:0 c:3426	2696	0	0	a:0 t:0 g:0 c:2696	3804	0	0	a:0 t:0 g:0 c:3804	3061	1	0.0003	a:0 t:1 g:0 c:3060	3753	0	0	a:0 t:0 g:0 c:3753	3288
486	12172	8	0.0007	a:0 t:8 g:0 c:12164	7195	0	0	a:0 t:0 g:0 c:7195	5563	0	0	a:0 t:0 g:0 c:5563	3999	1	0.0003	a:0 t:1 g:0 c:3998	7723	130	0.0168	a:127 t:2 g:1 c:7593	6565	96	0.0146	a:95 t:1 g:0 c:6469	7087	0	0	a:0 t:0 g:0 c:7087	3422	4	0.0012	a:0 t:4 g:0 c:3418	2699	2	0.0007	a:1 t:1 g:0 c:2697	3804	9	0.0024	a:9 t:0 g:0 c:3795	3062	2	0.0007	a:2 t:0 g:0 c:3060	3752	0	0	a:0 t:0 g:0 c:3752	3285
487	12217	4	0.0003	a:12213 t:0 g:2 c:2	7214	10	0.0014	a:7204 t:0 g:4 c:6	5563	0	0	a:5563 t:0 g:0 c:0	4002	3	0.0007	a:3999 t:0 g:2 c:1	7758	1	0.0001	a:7757 t:0 g:1 c:0	6598	3	0.0005	a:6595 t:0 g:3 c:0	7129	4	0.0006	a:7125 t:0 g:4 c:0	3426	2	0.0006	a:3424 t:0 g:2 c:0	2704	4	0.0015	a:2700 t:0 g:3 c:1	3807	6	0.0016	a:3801 t:0 g:5 c:1	3066	7	0.0023	a:3059 t:0 g:7 c:0	3752	1	0.0003	a:3751 t:0 g:1 c:0	3289
488	12206	2	0.0002	a:1 t:1 g:12204 c:0	7174	3	0.0004	a:2 t:0 g:7171 c:1	5529	0	0	a:0 t:0 g:5529 c:0	4002	0	0	a:0 t:0 g:4002 c:0	7755	0	0	a:0 t:0 g:7755 c:0	6590	1	0.0002	a:1 t:0 g:6589 c:0	7119	0	0	a:0 t:0 g:7119 c:0	3423	0	0	a:0 t:0 g:3423 c:0	2700	10	0.0037	a:10 t:0 g:2690 c:0	3805	4	0.0011	a:4 t:0 g:3801 c:0	3064	3	0.001	a:2 t:1 g:3061 c:0	3752	4	0.0011	a:4 t:0 g:3748 c:0	3288
489	12214	11	0.0009	a:11 t:0 g:12203 c:0	7175	0	0	a:0 t:0 g:7175 c:0	5531	0	0	a:0 t:0 g:5531 c:0	4002	0	0	a:0 t:0 g:4002 c:0	7760	5	0.0006	a:4 t:1 g:7755 c:0	6588	0	0	a:0 t:0 g:6588 c:0	7118	0	0	a:0 t:0 g:7118 c:0	3423	0	0	a:0 t:0 g:3423 c:0	2697	1	0.0004	a:1 t:0 g:2696 c:0	3804	0	0	a:0 t:0 g:3804 c:0	3062	1	0.0003	a:0 t:0 g:3061 c:1	3749	0	0	a:0 t:0 g:3749 c:0	3288
490	12021	0	0	a:12021 t:0 g:0 c:0	7100	0	0	a:7100 t:0 g:0 c:0	5479	0	0	a:5479 t:0 g:0 c:0	3994	1	0.0003	a:3993 t:0 g:0 c:1	7806	1	0.0001	a:7805 t:1 g:0 c:0	6634	0	0	a:6634 t:0 g:0 c:0	7152	0	0	a:7152 t:0 g:0 c:0	3432	0	0	a:3432 t:0 g:0 c:0	2704	2	0.0007	a:2702 t:0 g:1 c:1	3811	0	0	a:3811 t:0 g:0 c:0	3068	0	0	a:3068 t:0 g:0 c:0	3760	0	0	a:3760 t:0 g:0 c:0	3281
491	12015	34	0.0028	a:11981 t:32 g:1 c:1	7107	35	0.0049	a:7072 t:35 g:0 c:0	5472	1	0.0002	a:5471 t:1 g:0 c:0	3994	0	0	a:3994 t:0 g:0 c:0	7813	11	0.0014	a:8 t:7802 g:2 c:1	6653	3	0.0005	a:3 t:6650 g:0 c:0	7173	7	0.001	a:7 t:7166 g:0 c:0	3438	1	0.0003	a:0 t:3437 g:1 c:0	2705	2	0.0007	a:1 t:2703 g:1 c:0	3811	5	0.0013	a:0 t:3806 g:5 c:0	3070	0	0	a:0 t:3070 g:0 c:0	3768	8	0.0021	a:8 t:3760 g:0 c:0	3281
492	12162	2	0.0002	a:0 t:2 g:0 c:12160	7160	1	0.0001	a:0 t:1 g:0 c:7159	5513	0	0	a:0 t:0 g:0 c:5513	3995	0	0	a:0 t:0 g:0 c:3995	7824	3	0.0004	a:1 t:2 g:0 c:7821	6654	1	0.0002	a:0 t:1 g:0 c:6653	7176	0	0	a:0 t:0 g:0 c:7176	3438	1	0.0003	a:0 t:1 g:0 c:3437	2704	1	0.0004	a:0 t:1 g:0 c:2703	3812	2	0.0005	a:0 t:2 g:0 c:3810	3071	0	0	a:0 t:0 g:0 c:3071	3768	0	0	a:0 t:0 g:0 c:3768	3282
493	12411	6	0.0005	a:12405 t:1 g:3 c:2	7272	0	0	a:7272 t:0 g:0 c:0	5606	0	0	a:5606 t:0 g:0 c:0	4004	1	0.0002	a:4003 t:1 g:0 c:0	7829	1	0.0001	a:7828 t:0 g:0 c:1	6662	0	0	a:6662 t:0 g:0 c:0	7183	0	0	a:7183 t:0 g:0 c:0	3439	2	0.0006	a:3437 t:0 g:0 c:2	2705	2	0.0007	a:2703 t:0 g:1 c:1	3813	5	0.0013	a:3808 t:2 g:0 c:3	3072	2	0.0007	a:3070 t:0 g:2 c:0	3768	5	0.0013	a:3763 t:0 g:0 c:5	3292
494	12457	16	0.0013	a:0 t:12441 g:13 c:3	7295	0	0	a:0 t:7295 g:0 c:0	5615	0	0	a:0 t:5615 g:0 c:0	4008	4	0.001	a:2 t:4004 g:2 c:0	7824	3	0.0004	a:0 t:7821 g:3 c:0	6660	3	0.0005	a:0 t:6657 g:0 c:3	7188	0	0	a:0 t:7188 g:0 c:0	3439	0	0	a:0 t:3439 g:0 c:0	2705	0	0	a:0 t:2705 g:0 c:0	3812	4	0.001	a:0 t:3808 g:4 c:0	3072	0	0	a:0 t:3072 g:0 c:0	3767	10	0.0027	a:0 t:3757 g:6 c:4	3296
495	12469	6	0.0005	a:0 t:6 g:0 c:12463	7301	0	0	a:0 t:0 g:0 c:7301	5610	0	0	a:0 t:0 g:0 c:5610	4008	2	0.0005	a:0 t:2 g:0 c:4006	7818	0	0	a:0 t:0 g:0 c:7818	6655	2	0.0003	a:0 t:2 g:0 c:6653	7179	0	0	a:0 t:0 g:0 c:7179	3439	0	0	a:0 t:0 g:0 c:3439	2706	0	0	a:0 t:0 g:0 c:2706	3810	0	0	a:0 t:0 g:0 c:3810	3072	0	0	a:0 t:0 g:0 c:3072	3766	0	0	a:0 t:0 g:0 c:3766	3293
496	12352	16	0.0013	a:12336 t:2 g:4 c:10	7201	1	0.0001	a:7200 t:0 g:1 c:0	5539	0	0	a:5539 t:0 g:0 c:0	4005	5	0.0012	a:4000 t:0 g:4 c:1	7717	6	0.0008	a:7711 t:0 g:5 c:1	6598	0	0	a:6598 t:0 g:0 c:0	7106	1	0.0001	a:7105 t:0 g:1 c:0	3432	4	0.0012	a:3428 t:0 g:4 c:0	2700	4	0.0015	a:2696 t:1 g:2 c:1	3801	6	0.0016	a:3795 t:0 g:4 c:2	3068	3	0.001	a:3065 t:0 g:3 c:0	3755	2	0.0005	a:3753 t:0 g:0 c:2	3287
497	12327	0	0	a:12327 t:0 g:0 c:0	7190	0	0	a:7190 t:0 g:0 c:0	5537	0	0	a:5537 t:0 g:0 c:0	4005	0	0	a:4005 t:0 g:0 c:0	7696	0	0	a:7696 t:0 g:0 c:0	6572	0	0	a:6572 t:0 g:0 c:0	7077	2	0.0003	a:7075 t:0 g:2 c:0	3427	0	0	a:3427 t:0 g:0 c:0	2700	3	0.0011	a:2697 t:0 g:3 c:0	3800	0	0	a:3800 t:0 g:0 c:0	3067	0	0	a:3067 t:0 g:0 c:0	3751	0	0	a:3751 t:0 g:0 c:0	3286
498	12223	5	0.0004	a:3 t:2 g:0 c:12218	7113	0	0	a:0 t:0 g:0 c:7113	5497	0	0	a:0 t:0 g:0 c:5497	4004	2	0.0005	a:0 t:2 g:0 c:4002	7683	2	0.0003	a:0 t:2 g:0 c:7681	6555	1	0.0002	a:0 t:1 g:0 c:6554	7065	0	0	a:0 t:0 g:0 c:7065	3427	1	0.0003	a:0 t:1 g:0 c:3426	2699	0	0	a:0 t:0 g:0 c:2699	3801	1	0.0003	a:0 t:1 g:0 c:3800	3065	9	0.0029	a:0 t:9 g:0 c:3056	3752	4	0.0011	a:0 t:4 g:0 c:3748	3283
499	12394	51	0.0041	a:48 t:12343 g:0 c:3	7248	34	0.0047	a:34 t:7214 g:0 c:0	5567	1	0.0002	a:1 t:5566 g:0 c:0	4003	1	0.0002	a:0 t:4002 g:0 c:1	7729	24	0.0031	a:7705 t:8 g:14 c:2	6578	3	0.0005	a:6575 t:3 g:0 c:0	7073	7	0.001	a:7066 t:7 g:0 c:0	3429	0	0	a:3429 t:0 g:0 c:0	2699	7	0.0026	a:2692 t:1 g:5 c:1	3799	17	0.0045	a:3782 t:0 g:17 c:0	3062	10	0.0033	a:3052 t:0 g:10 c:0	3751	18	0.0048	a:3733 t:0 g:10 c:8	3282
500	12334	9	0.0007	a:12325 t:1 g:6 c:2	7214	0	0	a:7214 t:0 g:0 c:0	5536	0	0	a:5536 t:0 g:0 c:0	3997	0	0	a:3997 t:0 g:0 c:0	7731	1	0.0001	a:7730 t:0 g:1 c:0	6572	0	0	a:6572 t:0 g:0 c:0	7077	0	0	a:7077 t:0 g:0 c:0	3428	0	0	a:3428 t:0 g:0 c:0	2701	1	0.0004	a:2700 t:0 g:1 c:0	3799	2	0.0005	a:3797 t:0 g:2 c:0	3063	0	0	a:3063 t:0 g:0 c:0	3750	1	0.0003	a:3749 t:0 g:1 c:0	3287
501	12365	7	0.0006	a:0 t:7 g:0 c:12358	7233	1	0.0001	a:0 t:1 g:0 c:7232	5551	0	0	a:0 t:0 g:0 c:5551	4001	0	0	a:0 t:0 g:0 c:4001	7751	1	0.0001	a:0 t:1 g:0 c:7750	6597	0	0	a:0 t:0 g:0 c:6597	7093	1	0.0001	a:0 t:1 g:0 c:7092	3427	0	0	a:0 t:0 g:0 c:3427	2698	0	0	a:0 t:0 g:0 c:2698	3802	0	0	a:0 t:0 g:0 c:3802	3064	0	0	a:0 t:0 g:0 c:3064	3746	1	0.0003	a:0 t:1 g:0 c:3745	3288
502	12384	9	0.0007	a:8 t:1 g:0 c:12375	7235	0	0	a:0 t:0 g:0 c:7235	5555	0	0	a:0 t:0 g:0 c:5555	4002	0	0	a:0 t:0 g:0 c:4002	7743	2	0.0003	a:2 t:0 g:0 c:7741	6597	1	0.0002	a:0 t:1 g:0 c:6596	7095	1	0.0001	a:0 t:1 g:0 c:7094	3426	0	0	a:0 t:0 g:0 c:3426	2697	0	0	a:0 t:0 g:0 c:2697	3801	1	0.0003	a:1 t:0 g:0 c:3800	3064	0	0	a:0 t:0 g:0 c:3064	3745	0	0	a:0 t:0 g:0 c:3745	3289
503	12496	6	0.0005	a:12490 t:0 g:5 c:1	7302	0	0	a:7302 t:0 g:0 c:0	5616	0	0	a:5616 t:0 g:0 c:0	4006	1	0.0002	a:4005 t:0 g:1 c:0	7825	4	0.0005	a:7821 t:0 g:1 c:3	6660	1	0.0002	a:6659 t:0 g:1 c:0	7179	1	0.0001	a:7178 t:0 g:0 c:1	3436	0	0	a:3436 t:0 g:0 c:0	2699	1	0.0004	a:2698 t:1 g:0 c:0	3805	1	0.0003	a:3804 t:0 g:0 c:1	3069	1	0.0003	a:3068 t:0 g:1 c:0	3757	0	0	a:3757 t:0 g:0 c:0	3291
504	12509	37	0.003	a:30 t:4 g:12472 c:3	7312	1	0.0001	a:1 t:0 g:7311 c:0	5622	0	0	a:0 t:0 g:5622 c:0	4004	0	0	a:0 t:0 g:4004 c:0	7829	10	0.0013	a:10 t:0 g:7819 c:0	6665	0	0	a:0 t:0 g:6665 c:0	7192	0	0	a:0 t:0 g:7192 c:0	3435	0	0	a:0 t:0 g:3435 c:0	2703	5	0.0018	a:4 t:0 g:2698 c:1	3798	0	0	a:0 t:0 g:3798 c:0	3060	3	0.001	a:1 t:0 g:3057 c:2	3747	2	0.0005	a:1 t:1 g:3745 c:0	3289
505	12513	2	0.0002	a:0 t:2 g:0 c:12511	7312	1	0.0001	a:0 t:1 g:0 c:7311	5625	0	0	a:0 t:0 g:0 c:5625	4004	0	0	a:0 t:0 g:0 c:4004	7821	3	0.0004	a:0 t:1 g:2 c:7818	6659	2	0.0003	a:0 t:1 g:1 c:6657	7190	3	0.0004	a:0 t:3 g:0 c:7187	3434	0	0	a:0 t:0 g:0 c:3434	2701	2	0.0007	a:0 t:1 g:1 c:2699	3796	1	0.0003	a:0 t:0 g:1 c:3795	3058	1	0.0003	a:0 t:1 g:0 c:3057	3750	1	0.0003	a:0 t:1 g:0 c:3749	3287
506	12431	2	0.0002	a:12429 t:2 g:0 c:0	7248	0	0	a:7248 t:0 g:0 c:0	5562	2	0.0004	a:5560 t:0 g:2 c:0	3985	0	0	a:3985 t:0 g:0 c:0	7766	1	0.0001	a:7765 t:0 g:1 c:0	6633	0	0	a:6633 t:0 g:0 c:0	7152	0	0	a:7152 t:0 g:0 c:0	3428	0	0	a:3428 t:0 g:0 c:0	2701	0	0	a:2701 t:0 g:0 c:0	3794	12	0.0032	a:3782 t:0 g:10 c:2	3058	0	0	a:3058 t:0 g:0 c:0	3747	8	0.0021	a:3739 t:1 g:3 c:4	3270
507	12229	8	0.0007	a:1 t:7 g:0 c:12221	7101	0	0	a:0 t:0 g:0 c:7101	5460	0	0	a:0 t:0 g:0 c:5460	3953	0	0	a:0 t:0 g:0 c:3953	7649	1	0.0001	a:1 t:0 g:0 c:7648	6538	3	0.0005	a:0 t:3 g:0 c:6535	7039	2	0.0003	a:0 t:2 g:0 c:7037	3408	0	0	a:0 t:0 g:0 c:3408	2695	2	0.0007	a:1 t:1 g:0 c:2693	3798	2	0.0005	a:1 t:1 g:0 c:3796	3055	4	0.0013	a:0 t:4 g:0 c:3051	3745	1	0.0003	a:0 t:1 g:0 c:3744	3238
508	12193	42	0.0034	a:9 t:1 g:12151 c:32	7068	33	0.0047	a:0 t:0 g:7035 c:33	5444	1	0.0002	a:0 t:0 g:5443 c:1	3901	3	0.0008	a:2 t:1 g:3898 c:0	7655	31	0.004	a:2 t:2 g:27 c:7624	6533	40	0.0061	a:0 t:1 g:39 c:6493	7044	11	0.0016	a:0 t:3 g:8 c:7033	3410	2	0.0006	a:0 t:2 g:0 c:3408	2696	5	0.0019	a:0 t:2 g:3 c:2691	3801	2	0.0005	a:1 t:0 g:1 c:3799	3061	4	0.0013	a:1 t:3 g:0 c:3057	3747	14	0.0037	a:2 t:2 g:10 c:3733	3199
509	12208	2	0.0002	a:1 t:0 g:12206 c:1	7052	0	0	a:0 t:0 g:7052 c:0	5443	0	0	a:0 t:0 g:5443 c:0	3884	0	0	a:0 t:0 g:3884 c:0	7714	19	0.0025	a:19 t:0 g:7695 c:0	6569	12	0.0018	a:12 t:0 g:6557 c:0	7088	1	0.0001	a:1 t:0 g:7087 c:0	3372	1	0.0003	a:1 t:0 g:3371 c:0	2680	4	0.0015	a:3 t:1 g:2676 c:0	3779	1	0.0003	a:1 t:0 g:3778 c:0	3049	2	0.0007	a:1 t:0 g:3047 c:1	3734	13	0.0035	a:13 t:0 g:3721 c:0	3189
510	12269	12	0.001	a:10 t:1 g:12257 c:1	7094	1	0.0001	a:1 t:0 g:7093 c:0	5466	1	0.0002	a:1 t:0 g:5465 c:0	3888	0	0	a:0 t:0 g:3888 c:0	7713	4	0.0005	a:4 t:0 g:7709 c:0	6566	1	0.0002	a:1 t:0 g:6565 c:0	7079	0	0	a:0 t:0 g:7079 c:0	3353	0	0	a:0 t:0 g:3353 c:0	2672	3	0.0011	a:2 t:1 g:2669 c:0	3769	0	0	a:0 t:0 g:3769 c:0	3039	0	0	a:0 t:0 g:3039 c:0	3725	0	0	a:0 t:0 g:3725 c:0	3186
511	12419	6	0.0005	a:12413 t:3 g:2 c:1	7214	0	0	a:7214 t:0 g:0 c:0	5541	0	0	a:5541 t:0 g:0 c:0	3919	1	0.0003	a:3918 t:0 g:1 c:0	7767	3	0.0004	a:7764 t:0 g:1 c:2	6621	0	0	a:6621 t:0 g:0 c:0	7132	2	0.0003	a:7130 t:0 g:2 c:0	3353	4	0.0012	a:3349 t:4 g:0 c:0	2668	1	0.0004	a:2667 t:0 g:0 c:1	3758	6	0.0016	a:3752 t:0 g:3 c:3	3019	0	0	a:3019 t:0 g:0 c:0	3718	3	0.0008	a:3715 t:1 g:2 c:0	3219
512	12441	97	0.0078	a:93 t:4 g:0 c:12344	7243	6	0.0008	a:1 t:5 g:0 c:7237	5557	2	0.0004	a:2 t:0 g:0 c:5555	3954	1	0.0003	a:0 t:1 g:0 c:3953	7756	0	0	a:0 t:0 g:0 c:7756	6604	0	0	a:0 t:0 g:0 c:6604	7113	0	0	a:0 t:0 g:0 c:7113	3369	0	0	a:0 t:0 g:0 c:3369	2668	28	0.0105	a:0 t:28 g:0 c:2640	3760	20	0.0053	a:0 t:20 g:0 c:3740	3015	44	0.0146	a:3 t:41 g:0 c:2971	3723	18	0.0048	a:1 t:17 g:0 c:3705	3245
513	12460	2	0.0002	a:2 t:0 g:0 c:12458	7261	1	0.0001	a:1 t:0 g:0 c:7260	5577	0	0	a:0 t:0 g:0 c:5577	3987	0	0	a:0 t:0 g:0 c:3987	7769	1	0.0001	a:0 t:1 g:0 c:7768	6610	60	0.0091	a:60 t:0 g:0 c:6550	7129	2	0.0003	a:0 t:2 g:0 c:7127	3415	1	0.0003	a:0 t:1 g:0 c:3414	2674	0	0	a:0 t:0 g:0 c:2674	3771	0	0	a:0 t:0 g:0 c:3771	3024	0	0	a:0 t:0 g:0 c:3024	3728	1	0.0003	a:0 t:1 g:0 c:3727	3280
514	12520	2	0.0002	a:12518 t:0 g:0 c:2	7301	0	0	a:7301 t:0 g:0 c:0	5612	0	0	a:5612 t:0 g:0 c:0	4004	1	0.0002	a:4003 t:0 g:0 c:1	7829	3	0.0004	a:7826 t:1 g:1 c:1	6674	0	0	a:6674 t:0 g:0 c:0	7196	0	0	a:7196 t:0 g:0 c:0	3432	0	0	a:3432 t:0 g:0 c:0	2702	7	0.0026	a:2695 t:1 g:4 c:2	3809	9	0.0024	a:3800 t:4 g:5 c:0	3068	0	0	a:3068 t:0 g:0 c:0	3758	3	0.0008	a:3755 t:0 g:3 c:0	3290
515	12541	3	0.0002	a:1 t:12538 g:0 c:2	7315	0	0	a:0 t:7315 g:0 c:0	5620	1	0.0002	a:0 t:5619 g:0 c:1	4006	3	0.0007	a:0 t:4003 g:0 c:3	7835	1	0.0001	a:0 t:7834 g:1 c:0	6684	0	0	a:0 t:6684 g:0 c:0	7203	1	0.0001	a:0 t:7202 g:0 c:1	3434	0	0	a:0 t:3434 g:0 c:0	2703	1	0.0004	a:0 t:2702 g:1 c:0	3809	4	0.0011	a:0 t:3805 g:0 c:4	3071	0	0	a:0 t:3071 g:0 c:0	3759	1	0.0003	a:0 t:3758 g:1 c:0	3294
516	12561	6	0.0005	a:5 t:0 g:12555 c:1	7326	3	0.0004	a:3 t:0 g:7323 c:0	5625	0	0	a:0 t:0 g:5625 c:0	4006	0	0	a:0 t:0 g:4006 c:0	7839	1	0.0001	a:1 t:0 g:7838 c:0	6680	2	0.0003	a:2 t:0 g:6678 c:0	7206	1	0.0001	a:1 t:0 g:7205 c:0	3431	0	0	a:0 t:0 g:3431 c:0	2696	0	0	a:0 t:0 g:2696 c:0	3809	0	0	a:0 t:0 g:3809 c:0	3065	0	0	a:0 t:0 g:3065 c:0	3755	0	0	a:0 t:0 g:3755 c:0	3294
517	12557	5	0.0004	a:0 t:5 g:0 c:12552	7322	1	0.0001	a:0 t:1 g:0 c:7321	5619	10	0.0018	a:0 t:10 g:0 c:5609	4007	0	0	a:0 t:0 g:0 c:4007	7795	0	0	a:0 t:0 g:0 c:7795	6650	1	0.0002	a:0 t:0 g:1 c:6649	7165	2	0.0003	a:1 t:1 g:0 c:7163	3423	0	0	a:0 t:0 g:0 c:3423	2691	0	0	a:0 t:0 g:0 c:2691	3799	1	0.0003	a:1 t:0 g:0 c:3798	3053	1	0.0003	a:1 t:0 g:0 c:3052	3744	2	0.0005	a:2 t:0 g:0 c:3742	3295
518	12544	2	0.0002	a:12542 t:0 g:0 c:2	7305	0	0	a:7305 t:0 g:0 c:0	5611	0	0	a:5611 t:0 g:0 c:0	3993	0	0	a:3993 t:0 g:0 c:0	7236	1	0.0001	a:7235 t:0 g:0 c:1	5920	3	0.0005	a:5917 t:0 g:3 c:0	6331	0	0	a:6331 t:0 g:0 c:0	3015	0	0	a:3015 t:0 g:0 c:0	2433	3	0.0012	a:2430 t:0 g:2 c:1	3492	0	0	a:3492 t:0 g:0 c:0	2740	3	0.0011	a:2737 t:0 g:1 c:2	3458	2	0.0006	a:3456 t:0 g:0 c:2	3284
519	12545	16	0.0013	a:12529 t:1 g:11 c:4	7305	0	0	a:7305 t:0 g:0 c:0	5608	1	0.0002	a:5607 t:0 g:1 c:0	3993	1	0.0003	a:3992 t:0 g:1 c:0	7241	3	0.0004	a:7238 t:0 g:2 c:1	5937	0	0	a:5937 t:0 g:0 c:0	6361	0	0	a:6361 t:0 g:0 c:0	3015	0	0	a:3015 t:0 g:0 c:0	2429	1	0.0004	a:2428 t:0 g:1 c:0	3496	5	0.0014	a:3491 t:4 g:0 c:1	2736	1	0.0004	a:2735 t:0 g:1 c:0	3463	3	0.0009	a:3460 t:0 g:1 c:2	3283
520	12561	63	0.005	a:56 t:3 g:12498 c:4	7312	34	0.0046	a:34 t:0 g:7278 c:0	5614	1	0.0002	a:1 t:0 g:5613 c:0	4001	1	0.0002	a:1 t:0 g:4000 c:0	7257	18	0.0025	a:7239 t:0 g:17 c:1	5939	3	0.0005	a:5936 t:0 g:3 c:0	6361	8	0.0013	a:6353 t:0 g:8 c:0	3011	0	0	a:3011 t:0 g:0 c:0	2423	19	0.0078	a:2404 t:0 g:16 c:3	3482	12	0.0034	a:3470 t:0 g:12 c:0	2726	9	0.0033	a:2717 t:0 g:8 c:1	3451	37	0.0107	a:3414 t:0 g:37 c:0	3285
521	12542	23	0.0018	a:12519 t:1 g:17 c:5	7280	1	0.0001	a:7279 t:0 g:1 c:0	5601	1	0.0002	a:5600 t:0 g:1 c:0	3998	1	0.0003	a:3997 t:0 g:1 c:0	7263	24	0.0033	a:7239 t:0 g:0 c:24	5965	0	0	a:5965 t:0 g:0 c:0	6379	0	0	a:6379 t:0 g:0 c:0	3037	0	0	a:3037 t:0 g:0 c:0	2440	12	0.0049	a:2428 t:0 g:8 c:4	3503	8	0.0023	a:3495 t:0 g:8 c:0	2734	0	0	a:2734 t:0 g:0 c:0	3470	10	0.0029	a:3460 t:0 g:7 c:3	3284
522	12541	4	0.0003	a:3 t:1 g:0 c:12537	7282	0	0	a:0 t:0 g:0 c:7282	5605	0	0	a:0 t:0 g:0 c:5605	4001	0	0	a:0 t:0 g:0 c:4001	7587	16	0.0021	a:1 t:15 g:0 c:7571	6323	24	0.0038	a:0 t:24 g:0 c:6299	6762	0	0	a:0 t:0 g:0 c:6762	3248	0	0	a:0 t:0 g:0 c:3248	2574	1	0.0004	a:0 t:1 g:0 c:2573	3655	0	0	a:0 t:0 g:0 c:3655	2905	0	0	a:0 t:0 g:0 c:2905	3603	2	0.0006	a:0 t:2 g:0 c:3601	3287
523	12539	11	0.0009	a:3 t:8 g:0 c:12528	7281	0	0	a:0 t:0 g:0 c:7281	5600	0	0	a:0 t:0 g:0 c:5600	4000	0	0	a:0 t:0 g:0 c:4000	7589	1	0.0001	a:0 t:1 g:0 c:7588	6318	0	0	a:0 t:0 g:0 c:6318	6765	0	0	a:0 t:0 g:0 c:6765	3249	1	0.0003	a:0 t:1 g:0 c:3248	2575	7	0.0027	a:4 t:3 g:0 c:2568	3660	4	0.0011	a:1 t:3 g:0 c:3656	2910	6	0.0021	a:0 t:6 g:0 c:2904	3604	7	0.0019	a:5 t:2 g:0 c:3597	3288
524	12570	1	0.0001	a:0 t:12569 g:1 c:0	7313	0	0	a:0 t:7313 g:0 c:0	5620	2	0.0004	a:0 t:5618 g:0 c:2	4008	2	0.0005	a:2 t:4006 g:0 c:0	7844	2	0.0003	a:0 t:7842 g:1 c:1	6702	1	0.0001	a:0 t:6701 g:0 c:1	7205	2	0.0003	a:0 t:7203 g:0 c:2	3435	2	0.0006	a:0 t:3433 g:0 c:2	2701	1	0.0004	a:0 t:2700 g:1 c:0	3805	1	0.0003	a:0 t:3804 g:0 c:1	3070	1	0.0003	a:0 t:3069 g:0 c:1	3765	0	0	a:0 t:3765 g:0 c:0	3296
525	12578	2	0.0002	a:2 t:0 g:12576 c:0	7327	3	0.0004	a:3 t:0 g:7324 c:0	5626	0	0	a:0 t:0 g:5626 c:0	4009	0	0	a:0 t:0 g:4009 c:0	7859	1	0.0001	a:1 t:0 g:7858 c:0	6717	0	0	a:0 t:0 g:6717 c:0	7218	0	0	a:0 t:0 g:7218 c:0	3435	0	0	a:0 t:0 g:3435 c:0	2704	1	0.0004	a:1 t:0 g:2703 c:0	3806	0	0	a:0 t:0 g:3806 c:0	3071	0	0	a:0 t:0 g:3071 c:0	3766	0	0	a:0 t:0 g:3766 c:0	3296
526	12583	3	0.0002	a:0 t:3 g:0 c:12580	7326	0	0	a:0 t:0 g:0 c:7326	5625	1	0.0002	a:0 t:0 g:1 c:5624	4010	2	0.0005	a:0 t:2 g:0 c:4008	7864	0	0	a:0 t:0 g:0 c:7864	6725	0	0	a:0 t:0 g:0 c:6725	7228	0	0	a:0 t:0 g:0 c:7228	3436	0	0	a:0 t:0 g:0 c:3436	2703	0	0	a:0 t:0 g:0 c:2703	3810	1	0.0003	a:0 t:1 g:0 c:3809	3071	0	0	a:0 t:0 g:0 c:3071	3768	1	0.0003	a:0 t:1 g:0 c:3767	3294
527	12578	5	0.0004	a:12573 t:0 g:4 c:1	7322	0	0	a:7322 t:0 g:0 c:0	5620	0	0	a:5620 t:0 g:0 c:0	4010	0	0	a:4010 t:0 g:0 c:0	7862	0	0	a:7862 t:0 g:0 c:0	6722	0	0	a:6722 t:0 g:0 c:0	7224	0	0	a:7224 t:0 g:0 c:0	3435	0	0	a:3435 t:0 g:0 c:0	2701	0	0	a:2701 t:0 g:0 c:0	3808	0	0	a:3808 t:0 g:0 c:0	3070	0	0	a:3070 t:0 g:0 c:0	3764	0	0	a:3764 t:0 g:0 c:0	3293
528	12581	7	0.0006	a:0 t:7 g:0 c:12574	7320	1	0.0001	a:0 t:1 g:0 c:7319	5620	2	0.0004	a:0 t:2 g:0 c:5618	4010	0	0	a:0 t:0 g:0 c:4010	7865	8	0.001	a:0 t:8 g:0 c:7857	6718	0	0	a:0 t:0 g:0 c:6718	7223	0	0	a:0 t:0 g:0 c:7223	3436	0	0	a:0 t:0 g:0 c:3436	2700	0	0	a:0 t:0 g:0 c:2700	3811	3	0.0008	a:0 t:3 g:0 c:3808	3069	0	0	a:0 t:0 g:0 c:3069	3762	5	0.0013	a:0 t:5 g:0 c:3757	3293
529	12580	29	0.0023	a:29 t:0 g:12551 c:0	7321	36	0.0049	a:36 t:0 g:7285 c:0	5618	3	0.0005	a:3 t:0 g:5615 c:0	4009	1	0.0002	a:1 t:0 g:4008 c:0	7832	56	0.0072	a:7776 t:0 g:56 c:0	6687	185	0.0277	a:6502 t:0 g:185 c:0	7178	9	0.0013	a:7169 t:0 g:8 c:1	3434	9	0.0026	a:3425 t:1 g:8 c:0	2690	30	0.0112	a:2660 t:0 g:30 c:0	3786	27	0.0071	a:3759 t:0 g:26 c:1	3060	24	0.0078	a:3036 t:0 g:24 c:0	3740	34	0.0091	a:3706 t:0 g:34 c:0	3294
530	12571	0	0	a:12571 t:0 g:0 c:0	7324	1	0.0001	a:7323 t:1 g:0 c:0	5618	0	0	a:5618 t:0 g:0 c:0	4010	0	0	a:4010 t:0 g:0 c:0	7833	133	0.017	a:7700 t:1 g:130 c:2	6689	52	0.0078	a:6637 t:0 g:52 c:0	7181	810	0.1128	a:6371 t:0 g:808 c:2	3436	3367	0.9799	a:69 t:0 g:3367 c:0	2694	1	0.0004	a:2693 t:0 g:1 c:0	3789	0	0	a:3789 t:0 g:0 c:0	3059	1	0.0003	a:3058 t:1 g:0 c:0	3741	5	0.0013	a:3736 t:1 g:3 c:1	3297
531	12532	81	0.0065	a:1 t:12451 g:9 c:71	7292	36	0.0049	a:0 t:7256 g:0 c:36	5596	3	0.0005	a:0 t:5593 g:0 c:3	4005	0	0	a:0 t:4005 g:0 c:0	7824	10	0.0013	a:0 t:9 g:1 c:7814	6681	6	0.0009	a:0 t:6 g:0 c:6675	7175	9	0.0013	a:0 t:9 g:0 c:7166	3435	0	0	a:0 t:0 g:0 c:3435	2699	2	0.0007	a:0 t:2 g:0 c:2697	3792	2	0.0005	a:0 t:2 g:0 c:3790	3063	1	0.0003	a:0 t:1 g:0 c:3062	3749	8	0.0021	a:0 t:8 g:0 c:3741	3296
532	12530	5	0.0004	a:3 t:12525 g:0 c:2	7287	1	0.0001	a:1 t:7286 g:0 c:0	5595	0	0	a:0 t:5595 g:0 c:0	4003	1	0.0002	a:0 t:4002 g:0 c:1	7847	8	0.001	a:0 t:7839 g:8 c:0	6703	16	0.0024	a:0 t:6687 g:15 c:1	7212	2	0.0003	a:0 t:7210 g:0 c:2	3436	0	0	a:0 t:3436 g:0 c:0	2704	0	0	a:0 t:2704 g:0 c:0	3807	0	0	a:0 t:3807 g:0 c:0	3073	0	0	a:0 t:3073 g:0 c:0	3767	2	0.0005	a:0 t:3765 g:2 c:0	3294
533	12538	7	0.0006	a:6 t:1 g:0 c:12531	7271	0	0	a:0 t:0 g:0 c:7271	5593	0	0	a:0 t:0 g:0 c:5593	4002	3	0.0007	a:0 t:3 g:0 c:3999	7847	12	0.0015	a:0 t:12 g:0 c:7835	6701	0	0	a:0 t:0 g:0 c:6701	7210	0	0	a:0 t:0 g:0 c:7210	3435	0	0	a:0 t:0 g:0 c:3435	2701	14	0.0052	a:8 t:6 g:0 c:2687	3808	11	0.0029	a:1 t:10 g:0 c:3797	3072	8	0.0026	a:3 t:5 g:0 c:3064	3759	15	0.004	a:8 t:7 g:0 c:3744	3293
534	12532	3	0.0002	a:0 t:3 g:0 c:12529	7266	0	0	a:0 t:0 g:0 c:7266	5587	0	0	a:0 t:0 g:0 c:5587	4003	5	0.0012	a:2 t:3 g:0 c:3998	7854	1	0.0001	a:1 t:0 g:0 c:7853	6697	44	0.0066	a:0 t:37 g:7 c:6653	7211	0	0	a:0 t:0 g:0 c:7211	3435	0	0	a:0 t:0 g:0 c:3435	2701	0	0	a:0 t:0 g:0 c:2701	3808	1	0.0003	a:0 t:1 g:0 c:3807	3071	2	0.0007	a:2 t:0 g:0 c:3069	3759	3	0.0008	a:0 t:3 g:0 c:3756	3293
535	12567	1	0.0001	a:0 t:12566 g:0 c:1	7299	0	0	a:0 t:7299 g:0 c:0	5600	0	0	a:0 t:5600 g:0 c:0	4006	0	0	a:0 t:4006 g:0 c:0	7866	0	0	a:0 t:7866 g:0 c:0	6718	0	0	a:0 t:6718 g:0 c:0	7232	1	0.0001	a:0 t:7231 g:0 c:1	3435	0	0	a:0 t:3435 g:0 c:0	2703	0	0	a:0 t:2703 g:0 c:0	3810	0	0	a:0 t:3810 g:0 c:0	3072	0	0	a:0 t:3072 g:0 c:0	3763	0	0	a:0 t:3763 g:0 c:0	3293
536	12595	0	0	a:0 t:0 g:12595 c:0	7323	0	0	a:0 t:0 g:7323 c:0	5616	4	0.0007	a:4 t:0 g:5612 c:0	4009	1	0.0002	a:1 t:0 g:4008 c:0	7885	0	0	a:0 t:0 g:7885 c:0	6733	0	0	a:0 t:0 g:6733 c:0	7249	0	0	a:0 t:0 g:7249 c:0	3437	1	0.0003	a:1 t:0 g:3436 c:0	2706	3	0.0011	a:3 t:0 g:2703 c:0	3812	0	0	a:0 t:0 g:3812 c:0	3072	2	0.0007	a:2 t:0 g:3070 c:0	3768	0	0	a:0 t:0 g:3768 c:0	3295
537	12599	9	0.0007	a:1 t:8 g:0 c:12590	7324	0	0	a:0 t:0 g:0 c:7324	5618	0	0	a:0 t:0 g:0 c:5618	4010	1	0.0002	a:0 t:1 g:0 c:4009	7884	6	0.0008	a:0 t:6 g:0 c:7878	6737	0	0	a:0 t:0 g:0 c:6737	7250	0	0	a:0 t:0 g:0 c:7250	3437	2	0.0006	a:0 t:2 g:0 c:3435	2706	0	0	a:0 t:0 g:0 c:2706	3811	0	0	a:0 t:0 g:0 c:3811	3073	0	0	a:0 t:0 g:0 c:3073	3769	0	0	a:0 t:0 g:0 c:3769	3295
538	12596	1	0.0001	a:0 t:12595 g:1 c:0	7327	0	0	a:0 t:7327 g:0 c:0	5615	0	0	a:0 t:5615 g:0 c:0	4008	0	0	a:0 t:4008 g:0 c:0	7875	0	0	a:0 t:7875 g:0 c:0	6733	0	0	a:0 t:6733 g:0 c:0	7244	0	0	a:0 t:7244 g:0 c:0	3435	1	0.0003	a:0 t:3434 g:0 c:1	2706	0	0	a:0 t:2706 g:0 c:0	3810	0	0	a:0 t:3810 g:0 c:0	3071	0	0	a:0 t:3071 g:0 c:0	3767	4	0.0011	a:4 t:3763 g:0 c:0	3295
539	12593	0	0	a:0 t:0 g:0 c:12593	7320	0	0	a:0 t:0 g:0 c:7320	5614	0	0	a:0 t:0 g:0 c:5614	4005	0	0	a:0 t:0 g:0 c:4005	7874	0	0	a:0 t:0 g:0 c:7874	6727	0	0	a:0 t:0 g:0 c:6727	7242	0	0	a:0 t:0 g:0 c:7242	3434	0	0	a:0 t:0 g:0 c:3434	2704	0	0	a:0 t:0 g:0 c:2704	3808	0	0	a:0 t:0 g:0 c:3808	3069	0	0	a:0 t:0 g:0 c:3069	3764	0	0	a:0 t:0 g:0 c:3764	3291
540	12532	6	0.0005	a:12526 t:1 g:1 c:4	7261	1	0.0001	a:7260 t:0 g:1 c:0	5583	0	0	a:5583 t:0 g:0 c:0	3999	0	0	a:3999 t:0 g:0 c:0	7839	12	0.0015	a:7827 t:1 g:6 c:5	6671	0	0	a:6671 t:0 g:0 c:0	7203	0	0	a:7203 t:0 g:0 c:0	3427	0	0	a:3427 t:0 g:0 c:0	2702	11	0.0041	a:2691 t:0 g:10 c:1	3804	15	0.0039	a:3789 t:0 g:10 c:5	3060	4	0.0013	a:3056 t:0 g:3 c:1	3757	17	0.0045	a:3740 t:0 g:17 c:0	3288
541	12525	51	0.0041	a:12474 t:1 g:4 c:46	7263	0	0	a:7263 t:0 g:0 c:0	5581	0	0	a:5581 t:0 g:0 c:0	4000	0	0	a:4000 t:0 g:0 c:0	7840	2	0.0003	a:7838 t:0 g:1 c:1	6673	2	0.0003	a:6671 t:0 g:2 c:0	7207	1	0.0001	a:7206 t:0 g:0 c:1	3427	0	0	a:3427 t:0 g:0 c:0	2701	3	0.0011	a:2698 t:0 g:0 c:3	3802	4	0.0011	a:3798 t:0 g:1 c:3	3061	1	0.0003	a:3060 t:0 g:0 c:1	3757	6	0.0016	a:3751 t:0 g:0 c:6	3289
542	12513	5	0.0004	a:1 t:4 g:12508 c:0	7226	0	0	a:0 t:0 g:7226 c:0	5558	0	0	a:0 t:0 g:5558 c:0	3997	1	0.0003	a:0 t:1 g:3996 c:0	7823	28	0.0036	a:28 t:0 g:7795 c:0	6651	0	0	a:0 t:0 g:6651 c:0	7172	0	0	a:0 t:0 g:7172 c:0	3423	0	0	a:0 t:0 g:3423 c:0	2698	2	0.0007	a:2 t:0 g:2696 c:0	3797	0	0	a:0 t:0 g:3797 c:0	3059	3	0.001	a:3 t:0 g:3056 c:0	3753	1	0.0003	a:1 t:0 g:3752 c:0	3284
543	12510	11	0.0009	a:11 t:0 g:12499 c:0	7228	1	0.0001	a:1 t:0 g:7227 c:0	5556	0	0	a:0 t:0 g:5556 c:0	3996	1	0.0003	a:1 t:0 g:3995 c:0	7816	5	0.0006	a:5 t:0 g:7811 c:0	6651	0	0	a:0 t:0 g:6651 c:0	7166	0	0	a:0 t:0 g:7166 c:0	3424	0	0	a:0 t:0 g:3424 c:0	2697	3	0.0011	a:3 t:0 g:2694 c:0	3796	4	0.0011	a:4 t:0 g:3792 c:0	3059	3	0.001	a:3 t:0 g:3056 c:0	3752	2	0.0005	a:2 t:0 g:3750 c:0	3284
544	12424	1	0.0001	a:12423 t:0 g:0 c:1	7134	0	0	a:7134 t:0 g:0 c:0	5466	0	0	a:5466 t:0 g:0 c:0	3964	0	0	a:3964 t:0 g:0 c:0	7751	2	0.0003	a:7749 t:0 g:1 c:1	6567	0	0	a:6567 t:0 g:0 c:0	7098	0	0	a:7098 t:0 g:0 c:0	3404	0	0	a:3404 t:0 g:0 c:0	2676	2	0.0007	a:2674 t:0 g:2 c:0	3777	0	0	a:3777 t:0 g:0 c:0	3030	1	0.0003	a:3029 t:0 g:1 c:0	3729	1	0.0003	a:3728 t:0 g:1 c:0	3268
545	12406	1	0.0001	a:12405 t:0 g:0 c:1	7133	0	0	a:7133 t:0 g:0 c:0	5459	0	0	a:5459 t:0 g:0 c:0	3961	0	0	a:3961 t:0 g:0 c:0	7737	1	0.0001	a:7736 t:0 g:1 c:0	6567	0	0	a:6567 t:0 g:0 c:0	7087	0	0	a:7087 t:0 g:0 c:0	3397	0	0	a:3397 t:0 g:0 c:0	2679	1	0.0004	a:2678 t:0 g:0 c:1	3780	0	0	a:3780 t:0 g:0 c:0	3027	1	0.0003	a:3026 t:0 g:1 c:0	3726	6	0.0016	a:3720 t:0 g:6 c:0	3264
546	12445	4	0.0003	a:0 t:4 g:0 c:12441	7172	1	0.0001	a:0 t:1 g:0 c:7171	5483	0	0	a:0 t:0 g:0 c:5483	3973	2	0.0005	a:0 t:2 g:0 c:3971	7783	9	0.0012	a:0 t:9 g:0 c:7774	6594	60	0.0091	a:0 t:60 g:0 c:6534	7127	3	0.0004	a:0 t:3 g:0 c:7124	3402	1	0.0003	a:0 t:1 g:0 c:3401	2681	0	0	a:0 t:0 g:0 c:2681	3789	0	0	a:0 t:0 g:0 c:3789	3034	0	0	a:0 t:0 g:0 c:3034	3731	4	0.0011	a:0 t:4 g:0 c:3727	3265
547	12431	9	0.0007	a:0 t:8 g:1 c:12422	7165	0	0	a:0 t:0 g:0 c:7165	5478	1	0.0002	a:0 t:1 g:0 c:5477	3972	1	0.0003	a:0 t:1 g:0 c:3971	7773	0	0	a:0 t:0 g:0 c:7773	6581	0	0	a:0 t:0 g:0 c:6581	7123	1	0.0001	a:0 t:1 g:0 c:7122	3399	0	0	a:0 t:0 g:0 c:3399	2680	1	0.0004	a:0 t:1 g:0 c:2679	3788	0	0	a:0 t:0 g:0 c:3788	3034	0	0	a:0 t:0 g:0 c:3034	3727	0	0	a:0 t:0 g:0 c:3727	3264
548	12570	1	0.0001	a:0 t:12569 g:0 c:1	7298	0	0	a:0 t:7298 g:0 c:0	5603	1	0.0002	a:1 t:5602 g:0 c:0	4006	1	0.0002	a:0 t:4005 g:0 c:1	7872	1	0.0001	a:0 t:7871 g:0 c:1	6687	1	0.0001	a:0 t:6686 g:0 c:1	7234	1	0.0001	a:0 t:7233 g:0 c:1	3432	0	0	a:0 t:3432 g:0 c:0	2702	0	0	a:0 t:2702 g:0 c:0	3807	0	0	a:0 t:3807 g:0 c:0	3072	0	0	a:0 t:3072 g:0 c:0	3762	0	0	a:0 t:3762 g:0 c:0	3292
549	12577	1	0.0001	a:1 t:0 g:0 c:12576	7299	0	0	a:0 t:0 g:0 c:7299	5600	0	0	a:0 t:0 g:0 c:5600	4008	1	0.0002	a:0 t:1 g:0 c:4007	7878	4	0.0005	a:0 t:4 g:0 c:7874	6685	0	0	a:0 t:0 g:0 c:6685	7242	0	0	a:0 t:0 g:0 c:7242	3430	0	0	a:0 t:0 g:0 c:3430	2702	0	0	a:0 t:0 g:0 c:2702	3807	3	0.0008	a:0 t:3 g:0 c:3804	3072	5	0.0016	a:0 t:5 g:0 c:3067	3763	1	0.0003	a:1 t:0 g:0 c:3762	3293
550	12565	2	0.0002	a:0 t:12563 g:0 c:2	7296	3	0.0004	a:0 t:7293 g:0 c:3	5602	0	0	a:0 t:5602 g:0 c:0	4009	0	0	a:0 t:4009 g:0 c:0	7871	1	0.0001	a:0 t:7870 g:0 c:1	6689	0	0	a:0 t:6689 g:0 c:0	7246	2	0.0003	a:1 t:7244 g:0 c:1	3436	2	0.0006	a:0 t:3434 g:0 c:2	2703	1	0.0004	a:0 t:2702 g:0 c:1	3810	0	0	a:0 t:3810 g:0 c:0	3070	0	0	a:0 t:3070 g:0 c:0	3767	1	0.0003	a:0 t:3766 g:0 c:1	3295
551	12570	13	0.001	a:12557 t:13 g:0 c:0	7298	21	0.0029	a:7277 t:21 g:0 c:0	5602	1	0.0002	a:5601 t:1 g:0 c:0	4009	0	0	a:4009 t:0 g:0 c:0	7875	48	0.0061	a:7827 t:48 g:0 c:0	6690	11	0.0016	a:6679 t:11 g:0 c:0	7254	35	0.0048	a:7219 t:35 g:0 c:0	3435	0	0	a:3435 t:0 g:0 c:0	2704	11	0.0041	a:2693 t:11 g:0 c:0	3809	6	0.0016	a:3803 t:6 g:0 c:0	3068	20	0.0065	a:3048 t:20 g:0 c:0	3768	13	0.0035	a:3755 t:13 g:0 c:0	3295
552	12426	0	0	a:0 t:12426 g:0 c:0	7233	0	0	a:0 t:7233 g:0 c:0	5525	0	0	a:0 t:5525 g:0 c:0	4005	1	0.0002	a:0 t:4004 g:1 c:0	7778	3	0.0004	a:0 t:7775 g:0 c:3	6605	0	0	a:0 t:6605 g:0 c:0	7129	0	0	a:0 t:7129 g:0 c:0	3429	0	0	a:0 t:3429 g:0 c:0	2697	0	0	a:0 t:2697 g:0 c:0	3806	2	0.0005	a:0 t:3804 g:0 c:2	3057	0	0	a:0 t:3057 g:0 c:0	3759	0	0	a:0 t:3759 g:0 c:0	3285
553	12481	6	0.0005	a:6 t:0 g:12475 c:0	7217	1	0.0001	a:1 t:0 g:7216 c:0	5506	0	0	a:0 t:0 g:5506 c:0	3971	1	0.0003	a:1 t:0 g:3970 c:0	7794	1	0.0001	a:1 t:0 g:7793 c:0	6606	1	0.0002	a:1 t:0 g:6605 c:0	7141	0	0	a:0 t:0 g:7141 c:0	3405	0	0	a:0 t:0 g:3405 c:0	2683	0	0	a:0 t:0 g:2683 c:0	3783	1	0.0003	a:1 t:0 g:3782 c:0	3040	5	0.0016	a:5 t:0 g:3035 c:0	3737	0	0	a:0 t:0 g:3737 c:0	3259
554	12132	4	0.0003	a:1 t:12128 g:0 c:3	6999	0	0	a:0 t:6999 g:0 c:0	5345	0	0	a:0 t:5345 g:0 c:0	3929	2	0.0005	a:0 t:3927 g:1 c:1	7559	9	0.0012	a:6 t:7550 g:0 c:3	6333	0	0	a:0 t:6333 g:0 c:0	6836	0	0	a:0 t:6836 g:0 c:0	3368	0	0	a:0 t:3368 g:0 c:0	2642	2	0.0008	a:0 t:2640 g:1 c:1	3725	0	0	a:0 t:3725 g:0 c:0	2990	0	0	a:0 t:2990 g:0 c:0	3694	2	0.0005	a:0 t:3692 g:2 c:0	3219
555	12124	2	0.0002	a:0 t:12122 g:2 c:0	6999	1	0.0001	a:0 t:6998 g:0 c:1	5348	0	0	a:0 t:5348 g:0 c:0	3925	1	0.0003	a:0 t:3924 g:1 c:0	7549	3	0.0004	a:1 t:7546 g:1 c:1	6298	0	0	a:0 t:6298 g:0 c:0	6807	0	0	a:0 t:6807 g:0 c:0	3370	0	0	a:0 t:3370 g:0 c:0	2651	0	0	a:0 t:2651 g:0 c:0	3720	0	0	a:0 t:3720 g:0 c:0	2996	0	0	a:0 t:2996 g:0 c:0	3697	2	0.0005	a:0 t:3695 g:0 c:2	3218
556	12143	3	0.0002	a:1 t:12140 g:0 c:2	7000	0	0	a:0 t:7000 g:0 c:0	5360	0	0	a:0 t:5360 g:0 c:0	3936	0	0	a:0 t:3936 g:0 c:0	7566	1	0.0001	a:1 t:7565 g:0 c:0	6307	0	0	a:0 t:6307 g:0 c:0	6815	1	0.0001	a:0 t:6814 g:0 c:1	3378	1	0.0003	a:0 t:3377 g:0 c:1	2657	0	0	a:0 t:2657 g:0 c:0	3731	0	0	a:0 t:3731 g:0 c:0	3000	0	0	a:0 t:3000 g:0 c:0	3700	2	0.0005	a:2 t:3698 g:0 c:0	3224
557	12225	0	0	a:0 t:0 g:0 c:12225	7020	0	0	a:0 t:0 g:0 c:7020	5441	0	0	a:0 t:0 g:0 c:5441	3940	0	0	a:0 t:0 g:0 c:3940	7651	0	0	a:0 t:0 g:0 c:7651	6269	3	0.0005	a:0 t:3 g:0 c:6266	6774	0	0	a:0 t:0 g:0 c:6774	3374	0	0	a:0 t:0 g:0 c:3374	2666	0	0	a:0 t:0 g:0 c:2666	3739	1	0.0003	a:0 t:1 g:0 c:3738	3017	0	0	a:0 t:0 g:0 c:3017	3698	2	0.0005	a:0 t:2 g:0 c:3696	3229
558	12214	4	0.0003	a:1 t:3 g:0 c:12210	7019	0	0	a:0 t:0 g:0 c:7019	5424	0	0	a:0 t:0 g:0 c:5424	3941	0	0	a:0 t:0 g:0 c:3941	7638	10	0.0013	a:6 t:4 g:0 c:7628	6261	0	0	a:0 t:0 g:0 c:6261	6774	0	0	a:0 t:0 g:0 c:6774	3370	1	0.0003	a:0 t:1 g:0 c:3369	2664	0	0	a:0 t:0 g:0 c:2664	3737	0	0	a:0 t:0 g:0 c:3737	3013	0	0	a:0 t:0 g:0 c:3013	3693	8	0.0022	a:7 t:1 g:0 c:3685	3228
559	12253	3	0.0002	a:2 t:1 g:0 c:12250	7054	2	0.0003	a:0 t:2 g:0 c:7052	5444	0	0	a:0 t:0 g:0 c:5444	3942	1	0.0003	a:0 t:1 g:0 c:3941	7675	1	0.0001	a:1 t:0 g:0 c:7674	6285	0	0	a:0 t:0 g:0 c:6285	6799	0	0	a:0 t:0 g:0 c:6799	3374	2	0.0006	a:1 t:1 g:0 c:3372	2661	0	0	a:0 t:0 g:0 c:2661	3738	1	0.0003	a:0 t:1 g:0 c:3737	3017	2	0.0007	a:0 t:2 g:0 c:3015	3694	2	0.0005	a:0 t:2 g:0 c:3692	3236
560	12323	0	0	a:0 t:12323 g:0 c:0	7076	1	0.0001	a:1 t:7075 g:0 c:0	5465	1	0.0002	a:0 t:5464 g:0 c:1	3931	0	0	a:0 t:3931 g:0 c:0	7716	1	0.0001	a:0 t:7715 g:0 c:1	6585	0	0	a:0 t:6585 g:0 c:0	7118	2	0.0003	a:0 t:7116 g:0 c:2	3375	0	0	a:0 t:3375 g:0 c:0	2661	0	0	a:0 t:2661 g:0 c:0	3748	0	0	a:0 t:3748 g:0 c:0	3020	0	0	a:0 t:3020 g:0 c:0	3705	0	0	a:0 t:3705 g:0 c:0	3231
561	12420	5	0.0004	a:4 t:1 g:0 c:12415	7159	0	0	a:0 t:0 g:0 c:7159	5492	0	0	a:0 t:0 g:0 c:5492	3950	3	0.0008	a:0 t:3 g:0 c:3947	7731	1	0.0001	a:0 t:1 g:0 c:7730	6624	0	0	a:0 t:0 g:0 c:6624	7169	2	0.0003	a:0 t:2 g:0 c:7167	3378	0	0	a:0 t:0 g:0 c:3378	2667	1	0.0004	a:0 t:1 g:0 c:2666	3754	2	0.0005	a:2 t:0 g:0 c:3752	3021	0	0	a:0 t:0 g:0 c:3021	3717	1	0.0003	a:0 t:1 g:0 c:3716	3245
562	12537	35	0.0028	a:32 t:12502 g:1 c:2	7263	36	0.005	a:36 t:7227 g:0 c:0	5576	4	0.0007	a:4 t:5572 g:0 c:0	3995	3	0.0008	a:0 t:3992 g:0 c:3	7877	8	0.001	a:7869 t:8 g:0 c:0	6706	32	0.0048	a:6674 t:4 g:0 c:28	7264	8	0.0011	a:7256 t:8 g:0 c:0	3429	1	0.0003	a:3428 t:0 g:0 c:1	2698	7	0.0026	a:2691 t:1 g:0 c:6	3808	0	0	a:3808 t:0 g:0 c:0	3065	6	0.002	a:3059 t:0 g:0 c:6	3760	8	0.0021	a:3752 t:8 g:0 c:0	3285
563	12551	1	0.0001	a:0 t:12550 g:0 c:1	7265	0	0	a:0 t:7265 g:0 c:0	5579	2	0.0004	a:0 t:5577 g:0 c:2	3996	2	0.0005	a:0 t:3994 g:0 c:2	7888	0	0	a:0 t:7888 g:0 c:0	6708	0	0	a:0 t:6708 g:0 c:0	7271	2	0.0003	a:0 t:7269 g:0 c:2	3435	0	0	a:0 t:3435 g:0 c:0	2705	0	0	a:0 t:2705 g:0 c:0	3808	0	0	a:0 t:3808 g:0 c:0	3068	0	0	a:0 t:3068 g:0 c:0	3768	5	0.0013	a:0 t:3763 g:0 c:5	3284
564	12549	6	0.0005	a:6 t:0 g:12543 c:0	7267	1	0.0001	a:1 t:0 g:7266 c:0	5585	0	0	a:0 t:0 g:5585 c:0	3999	0	0	a:0 t:0 g:3999 c:0	7866	1	0.0001	a:1 t:0 g:7865 c:0	6692	0	0	a:0 t:0 g:6692 c:0	7248	0	0	a:0 t:0 g:7248 c:0	3428	0	0	a:0 t:0 g:3428 c:0	2697	0	0	a:0 t:0 g:2697 c:0	3793	0	0	a:0 t:0 g:3793 c:0	3063	0	0	a:0 t:0 g:3063 c:0	3750	0	0	a:0 t:0 g:3750 c:0	3280
565	12514	13	0.001	a:1 t:12501 g:1 c:11	7248	0	0	a:0 t:7248 g:0 c:0	5577	0	0	a:0 t:5577 g:0 c:0	3994	0	0	a:0 t:3994 g:0 c:0	7860	6	0.0008	a:0 t:7854 g:0 c:6	6687	0	0	a:0 t:6687 g:0 c:0	7227	0	0	a:0 t:7227 g:0 c:0	3425	0	0	a:0 t:3425 g:0 c:0	2696	1	0.0004	a:0 t:2695 g:0 c:1	3790	1	0.0003	a:0 t:3789 g:0 c:1	3057	0	0	a:0 t:3057 g:0 c:0	3747	0	0	a:0 t:3747 g:0 c:0	3276
566	12526	2	0.0002	a:0 t:12524 g:2 c:0	7259	0	0	a:0 t:7259 g:0 c:0	5577	0	0	a:0 t:5577 g:0 c:0	3995	1	0.0003	a:0 t:3994 g:1 c:0	7865	0	0	a:0 t:7865 g:0 c:0	6690	1	0.0001	a:0 t:6689 g:0 c:1	7229	0	0	a:0 t:7229 g:0 c:0	3426	0	0	a:0 t:3426 g:0 c:0	2693	1	0.0004	a:0 t:2692 g:1 c:0	3791	0	0	a:0 t:3791 g:0 c:0	3057	0	0	a:0 t:3057 g:0 c:0	3746	2	0.0005	a:0 t:3744 g:2 c:0	3276
567	12633	4	0.0003	a:3 t:1 g:12629 c:0	7315	0	0	a:0 t:0 g:7315 c:0	5620	0	0	a:0 t:0 g:5620 c:0	4007	1	0.0002	a:1 t:0 g:4006 c:0	7887	3	0.0004	a:3 t:0 g:7884 c:0	6720	1	0.0001	a:1 t:0 g:6719 c:0	7269	1	0.0001	a:1 t:0 g:7268 c:0	3431	0	0	a:0 t:0 g:3431 c:0	2700	1	0.0004	a:1 t:0 g:2699 c:0	3805	1	0.0003	a:1 t:0 g:3804 c:0	3068	0	0	a:0 t:0 g:3068 c:0	3762	0	0	a:0 t:0 g:3762 c:0	3292
568	12646	14	0.0011	a:1 t:13 g:0 c:12632	7326	1	0.0001	a:0 t:1 g:0 c:7325	5626	0	0	a:0 t:0 g:0 c:5626	4007	0	0	a:0 t:0 g:0 c:4007	7898	3	0.0004	a:0 t:3 g:0 c:7895	6719	2	0.0003	a:0 t:2 g:0 c:6717	7284	1	0.0001	a:0 t:1 g:0 c:7283	3432	2	0.0006	a:0 t:2 g:0 c:3430	2697	2	0.0007	a:0 t:2 g:0 c:2695	3800	1	0.0003	a:1 t:0 g:0 c:3799	3066	1	0.0003	a:0 t:1 g:0 c:3065	3760	3	0.0008	a:0 t:3 g:0 c:3757	3293
569	12648	0	0	a:0 t:12648 g:0 c:0	7319	2	0.0003	a:0 t:7317 g:0 c:2	5621	0	0	a:0 t:5621 g:0 c:0	4001	1	0.0002	a:0 t:4000 g:0 c:1	7895	1	0.0001	a:0 t:7894 g:0 c:1	6718	0	0	a:0 t:6718 g:0 c:0	7284	0	0	a:0 t:7284 g:0 c:0	3418	0	0	a:0 t:3418 g:0 c:0	2688	0	0	a:0 t:2688 g:0 c:0	3796	0	0	a:0 t:3796 g:0 c:0	3061	2	0.0007	a:0 t:3059 g:0 c:2	3753	0	0	a:0 t:3753 g:0 c:0	3289
570	12594	2	0.0002	a:1 t:0 g:12592 c:1	7258	12	0.0017	a:12 t:0 g:7246 c:0	5588	1	0.0002	a:1 t:0 g:5587 c:0	3973	3	0.0008	a:3 t:0 g:3970 c:0	7877	3	0.0004	a:3 t:0 g:7874 c:0	6700	2	0.0003	a:2 t:0 g:6698 c:0	7263	1	0.0001	a:1 t:0 g:7262 c:0	3384	5	0.0015	a:5 t:0 g:3379 c:0	2669	1	0.0004	a:1 t:0 g:2668 c:0	3768	3	0.0008	a:0 t:0 g:3765 c:3	3024	0	0	a:0 t:0 g:3024 c:0	3716	1	0.0003	a:1 t:0 g:3715 c:0	3261
571	12559	1	0.0001	a:0 t:12558 g:0 c:1	7209	0	0	a:0 t:7209 g:0 c:0	5554	0	0	a:0 t:5554 g:0 c:0	3954	0	0	a:0 t:3954 g:0 c:0	7847	0	0	a:0 t:7847 g:0 c:0	6677	2	0.0003	a:0 t:6675 g:0 c:2	7233	0	0	a:0 t:7233 g:0 c:0	3347	0	0	a:0 t:3347 g:0 c:0	2639	0	0	a:0 t:2639 g:0 c:0	3723	0	0	a:0 t:3723 g:0 c:0	2977	0	0	a:0 t:2977 g:0 c:0	3668	0	0	a:0 t:3668 g:0 c:0	3249
572	11978	4	0.0003	a:11974 t:1 g:0 c:3	6870	0	0	a:6870 t:0 g:0 c:0	5351	0	0	a:5351 t:0 g:0 c:0	3949	2	0.0005	a:3947 t:0 g:2 c:0	7671	0	0	a:7671 t:0 g:0 c:0	6532	1	0.0002	a:6531 t:0 g:1 c:0	7050	3	0.0004	a:7047 t:0 g:3 c:0	3338	0	0	a:3338 t:0 g:0 c:0	2623	0	0	a:2623 t:0 g:0 c:0	3710	5	0.0013	a:3705 t:4 g:1 c:0	2958	0	0	a:2958 t:0 g:0 c:0	3645	0	0	a:3645 t:0 g:0 c:0	3244
573	12428	9	0.0007	a:1 t:8 g:0 c:12419	7104	0	0	a:0 t:0 g:0 c:7104	5504	0	0	a:0 t:0 g:0 c:5504	3932	1	0.0003	a:0 t:1 g:0 c:3931	7803	261	0.0334	a:0 t:261 g:0 c:7542	6645	401	0.0603	a:0 t:400 g:1 c:6244	7200	3	0.0004	a:1 t:2 g:0 c:7197	3337	1	0.0003	a:1 t:0 g:0 c:3336	2614	181	0.0692	a:0 t:181 g:0 c:2433	3697	227	0.0614	a:0 t:227 g:0 c:3470	2963	128	0.0432	a:0 t:128 g:0 c:2835	3644	168	0.0461	a:1 t:167 g:0 c:3476	3229
574	11551	6	0.0005	a:11545 t:0 g:4 c:2	6459	1	0.0002	a:6458 t:0 g:1 c:0	5055	0	0	a:5055 t:0 g:0 c:0	3476	1	0.0003	a:3475 t:0 g:0 c:1	7403	3	0.0004	a:7400 t:0 g:0 c:3	6281	8	0.0013	a:6273 t:4 g:4 c:0	6763	3	0.0004	a:6760 t:1 g:0 c:2	2944	0	0	a:2944 t:0 g:0 c:0	2332	2	0.0009	a:2330 t:0 g:0 c:2	3365	3	0.0009	a:3362 t:0 g:0 c:3	2579	0	0	a:2579 t:0 g:0 c:0	3247	6	0.0018	a:3241 t:0 g:0 c:6	2872
575	11559	1	0.0001	a:11558 t:0 g:0 c:1	6468	0	0	a:6468 t:0 g:0 c:0	5053	0	0	a:5053 t:0 g:0 c:0	3481	0	0	a:3481 t:0 g:0 c:0	7425	3	0.0004	a:7422 t:0 g:0 c:3	6298	0	0	a:6298 t:0 g:0 c:0	6789	0	0	a:6789 t:0 g:0 c:0	2946	1	0.0003	a:2945 t:0 g:1 c:0	2348	0	0	a:2348 t:0 g:0 c:0	3381	0	0	a:3381 t:0 g:0 c:0	2593	0	0	a:2593 t:0 g:0 c:0	3258	2	0.0006	a:3256 t:0 g:0 c:2	2877
576	11522	2	0.0002	a:11520 t:1 g:0 c:1	6453	0	0	a:6453 t:0 g:0 c:0	5019	0	0	a:5019 t:0 g:0 c:0	3470	0	0	a:3470 t:0 g:0 c:0	7403	3	0.0004	a:7400 t:0 g:3 c:0	6274	0	0	a:6274 t:0 g:0 c:0	6759	0	0	a:6759 t:0 g:0 c:0	2925	0	0	a:2925 t:0 g:0 c:0	2329	0	0	a:2329 t:0 g:0 c:0	3354	0	0	a:3354 t:0 g:0 c:0	2587	6	0.0023	a:2581 t:0 g:0 c:6	3239	0	0	a:3239 t:0 g:0 c:0	2864
577	11529	2	0.0002	a:11527 t:0 g:1 c:1	6472	0	0	a:6472 t:0 g:0 c:0	5023	0	0	a:5023 t:0 g:0 c:0	3468	0	0	a:3468 t:0 g:0 c:0	7415	0	0	a:7415 t:0 g:0 c:0	6271	0	0	a:6271 t:0 g:0 c:0	6752	0	0	a:6752 t:0 g:0 c:0	2930	1	0.0003	a:2929 t:0 g:0 c:1	2327	0	0	a:2327 t:0 g:0 c:0	3343	0	0	a:3343 t:0 g:0 c:0	2578	0	0	a:2578 t:0 g:0 c:0	3220	0	0	a:3220 t:0 g:0 c:0	2860
578	12039	0	0	a:0 t:0 g:0 c:12039	6894	0	0	a:0 t:0 g:0 c:6894	5300	0	0	a:0 t:0 g:0 c:5300	3701	0	0	a:0 t:0 g:0 c:3701	7683	1	0.0001	a:0 t:0 g:1 c:7682	6495	0	0	a:0 t:0 g:0 c:6495	7036	0	0	a:0 t:0 g:0 c:7036	3202	0	0	a:0 t:0 g:0 c:3202	2531	0	0	a:0 t:0 g:0 c:2531	3595	0	0	a:0 t:0 g:0 c:3595	2853	0	0	a:0 t:0 g:0 c:2853	3512	0	0	a:0 t:0 g:0 c:3512	3037
579	12027	3	0.0002	a:2 t:1 g:0 c:12024	6883	0	0	a:0 t:0 g:0 c:6883	5288	0	0	a:0 t:0 g:0 c:5288	3701	2	0.0005	a:2 t:0 g:0 c:3699	7661	0	0	a:0 t:0 g:0 c:7661	6470	2	0.0003	a:1 t:1 g:0 c:6468	6994	0	0	a:0 t:0 g:0 c:6994	3178	1	0.0003	a:0 t:1 g:0 c:3177	2518	0	0	a:0 t:0 g:0 c:2518	3562	0	0	a:0 t:0 g:0 c:3562	2835	0	0	a:0 t:0 g:0 c:2835	3492	5	0.0014	a:5 t:0 g:0 c:3487	3035
580	12499	1	0.0001	a:0 t:12498 g:0 c:1	7197	0	0	a:0 t:7197 g:0 c:0	5509	0	0	a:0 t:5509 g:0 c:0	3931	0	0	a:0 t:3931 g:0 c:0	7809	0	0	a:0 t:7809 g:0 c:0	6641	0	0	a:0 t:6641 g:0 c:0	7181	4	0.0006	a:0 t:7177 g:0 c:4	3354	0	0	a:0 t:3354 g:0 c:0	2653	0	0	a:0 t:2653 g:0 c:0	3719	1	0.0003	a:0 t:3718 g:0 c:1	2987	0	0	a:0 t:2987 g:0 c:0	3679	0	0	a:0 t:3679 g:0 c:0	3240
581	12479	27	0.0022	a:27 t:12452 g:0 c:0	7186	31	0.0043	a:31 t:7155 g:0 c:0	5497	2	0.0004	a:2 t:5495 g:0 c:0	3926	0	0	a:0 t:3926 g:0 c:0	7457	10	0.0013	a:7447 t:10 g:0 c:0	6373	4	0.0006	a:6369 t:4 g:0 c:0	6870	8	0.0012	a:6862 t:8 g:0 c:0	2994	0	0	a:2994 t:0 g:0 c:0	2371	2	0.0008	a:2369 t:2 g:0 c:0	3373	0	0	a:3373 t:0 g:0 c:0	2666	1	0.0004	a:2665 t:0 g:1 c:0	3311	8	0.0024	a:3303 t:8 g:0 c:0	3234
582	12446	1	0.0001	a:0 t:0 g:1 c:12445	7130	0	0	a:0 t:0 g:0 c:7130	5443	0	0	a:0 t:0 g:0 c:5443	3899	0	0	a:0 t:0 g:0 c:3899	7738	1	0.0001	a:1 t:0 g:0 c:7737	6563	0	0	a:0 t:0 g:0 c:6563	7126	4	0.0006	a:0 t:4 g:0 c:7122	3298	1	0.0003	a:0 t:1 g:0 c:3297	2615	0	0	a:0 t:0 g:0 c:2615	3678	5	0.0014	a:0 t:5 g:0 c:3673	2948	2	0.0007	a:0 t:2 g:0 c:2946	3640	1	0.0003	a:0 t:1 g:0 c:3639	3227
583	12446	2	0.0002	a:2 t:0 g:12444 c:0	7107	2	0.0003	a:2 t:0 g:7105 c:0	5449	0	0	a:0 t:0 g:5449 c:0	3899	1	0.0003	a:1 t:0 g:3898 c:0	7774	1	0.0001	a:1 t:0 g:7773 c:0	6602	1	0.0002	a:0 t:1 g:6601 c:0	7162	1	0.0001	a:0 t:1 g:7161 c:0	3329	1	0.0003	a:1 t:0 g:3328 c:0	2640	0	0	a:0 t:0 g:2640 c:0	3718	1	0.0003	a:1 t:0 g:3717 c:0	2979	0	0	a:0 t:0 g:2979 c:0	3662	2	0.0005	a:2 t:0 g:3660 c:0	3219
584	12472	3	0.0002	a:3 t:0 g:12469 c:0	7120	0	0	a:0 t:0 g:7120 c:0	5459	0	0	a:0 t:0 g:5459 c:0	3902	0	0	a:0 t:0 g:3902 c:0	7810	0	0	a:0 t:0 g:7810 c:0	6640	0	0	a:0 t:0 g:6640 c:0	7206	0	0	a:0 t:0 g:7206 c:0	3371	0	0	a:0 t:0 g:3371 c:0	2667	2	0.0007	a:2 t:0 g:2665 c:0	3758	3	0.0008	a:3 t:0 g:3755 c:0	3025	0	0	a:0 t:0 g:3025 c:0	3703	0	0	a:0 t:0 g:3703 c:0	3223
585	12319	0	0	a:12319 t:0 g:0 c:0	7060	1	0.0001	a:7059 t:0 g:0 c:1	5458	0	0	a:5458 t:0 g:0 c:0	3944	0	0	a:3944 t:0 g:0 c:0	7751	1	0.0001	a:7750 t:1 g:0 c:0	6595	0	0	a:6595 t:0 g:0 c:0	7174	0	0	a:7174 t:0 g:0 c:0	3388	0	0	a:3388 t:0 g:0 c:0	2676	2	0.0007	a:2674 t:0 g:1 c:1	3772	7	0.0019	a:3765 t:0 g:1 c:6	3033	1	0.0003	a:3032 t:0 g:1 c:0	3703	3	0.0008	a:3700 t:1 g:2 c:0	3236
586	12503	9	0.0007	a:8 t:0 g:1 c:12494	7183	1	0.0001	a:0 t:0 g:1 c:7182	5514	1	0.0002	a:0 t:1 g:0 c:5513	3944	4	0.001	a:0 t:4 g:0 c:3940	7839	3	0.0004	a:2 t:1 g:0 c:7836	6643	0	0	a:0 t:0 g:0 c:6643	7209	0	0	a:0 t:0 g:0 c:7209	3379	0	0	a:0 t:0 g:0 c:3379	2666	0	0	a:0 t:0 g:0 c:2666	3753	0	0	a:0 t:0 g:0 c:3753	3019	0	0	a:0 t:0 g:0 c:3019	3693	2	0.0005	a:0 t:2 g:0 c:3691	3239
587	12348	10	0.0008	a:10 t:0 g:12338 c:0	6989	0	0	a:0 t:0 g:6989 c:0	5360	1	0.0002	a:1 t:0 g:5359 c:0	3895	1	0.0003	a:1 t:0 g:3894 c:0	7740	114	0.0147	a:114 t:0 g:7626 c:0	6510	47	0.0072	a:47 t:0 g:6463 c:0	7029	6	0.0009	a:6 t:0 g:7023 c:0	3329	7	0.0021	a:7 t:0 g:3322 c:0	2634	3	0.0011	a:3 t:0 g:2631 c:0	3711	16	0.0043	a:16 t:0 g:3695 c:0	2968	2	0.0007	a:2 t:0 g:2966 c:0	3653	1	0.0003	a:1 t:0 g:3652 c:0	3212
588	12387	18	0.0015	a:15 t:1 g:12369 c:2	7021	1	0.0001	a:0 t:0 g:7020 c:1	5374	0	0	a:0 t:0 g:5374 c:0	3907	3	0.0008	a:1 t:2 g:3904 c:0	7754	6	0.0008	a:4 t:0 g:7748 c:2	6523	0	0	a:0 t:0 g:6523 c:0	7043	0	0	a:0 t:0 g:7043 c:0	3338	0	0	a:0 t:0 g:3338 c:0	2639	4	0.0015	a:4 t:0 g:2635 c:0	3721	8	0.0021	a:3 t:3 g:3713 c:2	2971	1	0.0003	a:1 t:0 g:2970 c:0	3664	0	0	a:0 t:0 g:3664 c:0	3217
589	12105	1	0.0001	a:12104 t:0 g:0 c:1	6692	0	0	a:6692 t:0 g:0 c:0	5127	0	0	a:5127 t:0 g:0 c:0	3838	0	0	a:3838 t:0 g:0 c:0	7560	0	0	a:7560 t:0 g:0 c:0	6363	0	0	a:6363 t:0 g:0 c:0	6910	1	0.0001	a:6909 t:0 g:1 c:0	3307	0	0	a:3307 t:0 g:0 c:0	2616	0	0	a:2616 t:0 g:0 c:0	3666	1	0.0003	a:3665 t:0 g:1 c:0	2942	10	0.0034	a:2932 t:6 g:0 c:4	3635	6	0.0017	a:3629 t:0 g:0 c:6	3163
590	12121	1	0.0001	a:12120 t:0 g:1 c:0	6706	0	0	a:6706 t:0 g:0 c:0	5150	0	0	a:5150 t:0 g:0 c:0	3845	1	0.0003	a:3844 t:0 g:1 c:0	7581	0	0	a:7581 t:0 g:0 c:0	6400	0	0	a:6400 t:0 g:0 c:0	6941	0	0	a:6941 t:0 g:0 c:0	3311	0	0	a:3311 t:0 g:0 c:0	2619	1	0.0004	a:2618 t:0 g:1 c:0	3666	0	0	a:3666 t:0 g:0 c:0	2943	0	0	a:2943 t:0 g:0 c:0	3635	0	0	a:3635 t:0 g:0 c:0	3167
591	12180	5	0.0004	a:12175 t:0 g:1 c:4	6729	0	0	a:6729 t:0 g:0 c:0	5176	0	0	a:5176 t:0 g:0 c:0	3856	0	0	a:3856 t:0 g:0 c:0	7598	2	0.0003	a:7596 t:1 g:0 c:1	6426	0	0	a:6426 t:0 g:0 c:0	6969	0	0	a:6969 t:0 g:0 c:0	3318	0	0	a:3318 t:0 g:0 c:0	2625	0	0	a:2625 t:0 g:0 c:0	3687	0	0	a:3687 t:0 g:0 c:0	2950	3	0.001	a:2947 t:3 g:0 c:0	3648	2	0.0005	a:3646 t:0 g:0 c:2	3171
592	12468	11	0.0009	a:1 t:10 g:0 c:12457	7044	0	0	a:0 t:0 g:0 c:7044	5425	0	0	a:0 t:0 g:0 c:5425	3915	2	0.0005	a:0 t:2 g:0 c:3913	7747	9	0.0012	a:0 t:9 g:0 c:7738	6598	0	0	a:0 t:0 g:0 c:6598	7146	0	0	a:0 t:0 g:0 c:7146	3383	2	0.0006	a:0 t:2 g:0 c:3381	2674	2	0.0007	a:0 t:2 g:0 c:2672	3756	2	0.0005	a:0 t:2 g:0 c:3754	3016	0	0	a:0 t:0 g:0 c:3016	3706	1	0.0003	a:0 t:1 g:0 c:3705	3209
593	12625	0	0	a:0 t:12625 g:0 c:0	7251	0	0	a:0 t:7251 g:0 c:0	5565	0	0	a:0 t:5565 g:0 c:0	3977	0	0	a:0 t:3977 g:0 c:0	7876	0	0	a:0 t:7876 g:0 c:0	6700	2	0.0003	a:0 t:6698 g:0 c:2	7261	0	0	a:0 t:7261 g:0 c:0	3422	0	0	a:0 t:3422 g:0 c:0	2700	0	0	a:0 t:2700 g:0 c:0	3803	0	0	a:0 t:3803 g:0 c:0	3063	1	0.0003	a:1 t:3062 g:0 c:0	3754	0	0	a:0 t:3754 g:0 c:0	3262
594	12647	3	0.0002	a:1 t:2 g:12644 c:0	7287	0	0	a:0 t:0 g:7287 c:0	5583	3	0.0005	a:3 t:0 g:5580 c:0	3991	0	0	a:0 t:0 g:3991 c:0	7898	0	0	a:0 t:0 g:7898 c:0	6708	1	0.0001	a:1 t:0 g:6707 c:0	7273	3	0.0004	a:2 t:1 g:7270 c:0	3428	0	0	a:0 t:0 g:3428 c:0	2703	2	0.0007	a:2 t:0 g:2701 c:0	3810	1	0.0003	a:1 t:0 g:3809 c:0	3064	0	0	a:0 t:0 g:3064 c:0	3759	0	0	a:0 t:0 g:3759 c:0	3281
595	12647	0	0	a:0 t:0 g:0 c:12647	7291	1	0.0001	a:0 t:1 g:0 c:7290	5577	2	0.0004	a:0 t:0 g:2 c:5575	3998	4	0.001	a:1 t:3 g:0 c:3994	7895	1	0.0001	a:0 t:1 g:0 c:7894	6702	0	0	a:0 t:0 g:0 c:6702	7267	1	0.0001	a:0 t:0 g:1 c:7266	3421	2	0.0006	a:0 t:2 g:0 c:3419	2700	0	0	a:0 t:0 g:0 c:2700	3801	1	0.0003	a:0 t:1 g:0 c:3800	3062	2	0.0007	a:0 t:2 g:0 c:3060	3753	0	0	a:0 t:0 g:0 c:3753	3286
596	12642	0	0	a:12642 t:0 g:0 c:0	7286	0	0	a:7286 t:0 g:0 c:0	5576	0	0	a:5576 t:0 g:0 c:0	3997	0	0	a:3997 t:0 g:0 c:0	7867	0	0	a:7867 t:0 g:0 c:0	6682	0	0	a:6682 t:0 g:0 c:0	7239	3	0.0004	a:7236 t:0 g:3 c:0	3408	0	0	a:3408 t:0 g:0 c:0	2689	0	0	a:2689 t:0 g:0 c:0	3782	0	0	a:3782 t:0 g:0 c:0	3050	0	0	a:3050 t:0 g:0 c:0	3729	0	0	a:3729 t:0 g:0 c:0	3287
597	12611	3	0.0002	a:0 t:3 g:0 c:12608	7275	0	0	a:0 t:0 g:0 c:7275	5566	0	0	a:0 t:0 g:0 c:5566	3994	0	0	a:0 t:0 g:0 c:3994	7845	1	0.0001	a:0 t:1 g:0 c:7844	6665	0	0	a:0 t:0 g:0 c:6665	7227	0	0	a:0 t:0 g:0 c:7227	3404	0	0	a:0 t:0 g:0 c:3404	2680	1	0.0004	a:1 t:0 g:0 c:2679	3775	0	0	a:0 t:0 g:0 c:3775	3042	1	0.0003	a:0 t:1 g:0 c:3041	3727	4	0.0011	a:0 t:4 g:0 c:3723	3284
598	12590	34	0.0027	a:0 t:12556 g:1 c:33	7262	35	0.0048	a:0 t:7227 g:0 c:35	5565	4	0.0007	a:0 t:5561 g:0 c:4	3991	0	0	a:0 t:3991 g:0 c:0	7853	16	0.002	a:0 t:16 g:0 c:7837	6671	29	0.0043	a:0 t:29 g:0 c:6642	7228	11	0.0015	a:0 t:11 g:0 c:7217	3407	0	0	a:0 t:0 g:0 c:3407	2682	3	0.0011	a:0 t:3 g:0 c:2679	3781	9	0.0024	a:2 t:7 g:0 c:3772	3043	1	0.0003	a:0 t:1 g:0 c:3042	3727	9	0.0024	a:0 t:9 g:0 c:3718	3282
599	12584	2	0.0002	a:0 t:12582 g:0 c:2	7253	2	0.0003	a:0 t:7251 g:0 c:2	5560	0	0	a:0 t:5560 g:0 c:0	3990	0	0	a:0 t:3990 g:0 c:0	7870	3	0.0004	a:0 t:7867 g:0 c:3	6685	1	0.0001	a:0 t:6684 g:0 c:1	7247	0	0	a:0 t:7247 g:0 c:0	3422	1	0.0003	a:0 t:3421 g:0 c:1	2688	1	0.0004	a:1 t:2687 g:0 c:0	3798	1	0.0003	a:0 t:3797 g:0 c:1	3052	0	0	a:0 t:3052 g:0 c:0	3753	2	0.0005	a:0 t:3751 g:0 c:2	3278
600	12615	5	0.0004	a:3 t:1 g:12610 c:1	7255	0	0	a:0 t:0 g:7255 c:0	5564	0	0	a:0 t:0 g:5564 c:0	3978	2	0.0005	a:2 t:0 g:3976 c:0	7882	0	0	a:0 t:0 g:7882 c:0	6694	0	0	a:0 t:0 g:6694 c:0	7263	1	0.0001	a:1 t:0 g:7262 c:0	3412	0	0	a:0 t:0 g:3412 c:0	2687	1	0.0004	a:1 t:0 g:2686 c:0	3794	0	0	a:0 t:0 g:3794 c:0	3044	0	0	a:0 t:0 g:3044 c:0	3738	0	0	a:0 t:0 g:3738 c:0	3269
601	12596	1	0.0001	a:0 t:12595 g:0 c:1	7247	0	0	a:0 t:7247 g:0 c:0	5543	0	0	a:0 t:5543 g:0 c:0	3969	1	0.0003	a:0 t:3968 g:0 c:1	7862	0	0	a:0 t:7862 g:0 c:0	6684	0	0	a:0 t:6684 g:0 c:0	7248	4	0.0006	a:0 t:7244 g:0 c:4	3405	2	0.0006	a:0 t:3403 g:0 c:2	2685	0	0	a:0 t:2685 g:0 c:0	3780	2	0.0005	a:0 t:3778 g:0 c:2	3032	0	0	a:0 t:3032 g:0 c:0	3730	1	0.0003	a:0 t:3729 g:0 c:1	3257
602	12625	0	0	a:12625 t:0 g:0 c:0	7265	0	0	a:7265 t:0 g:0 c:0	5563	0	0	a:5563 t:0 g:0 c:0	3972	0	0	a:3972 t:0 g:0 c:0	7868	0	0	a:7868 t:0 g:0 c:0	6686	0	0	a:6686 t:0 g:0 c:0	7252	0	0	a:7252 t:0 g:0 c:0	3401	6	0.0018	a:3395 t:6 g:0 c:0	2684	0	0	a:2684 t:0 g:0 c:0	3780	0	0	a:3780 t:0 g:0 c:0	3032	0	0	a:3032 t:0 g:0 c:0	3730	0	0	a:3730 t:0 g:0 c:0	3265
603	12499	7	0.0006	a:0 t:12492 g:0 c:7	7017	0	0	a:0 t:7017 g:0 c:0	5518	0	0	a:0 t:5518 g:0 c:0	3947	0	0	a:0 t:3947 g:0 c:0	7489	4	0.0005	a:0 t:7485 g:0 c:4	6638	0	0	a:0 t:6638 g:0 c:0	7197	1	0.0001	a:0 t:7196 g:0 c:1	3399	1	0.0003	a:0 t:3398 g:0 c:1	2673	0	0	a:0 t:2673 g:0 c:0	3761	0	0	a:0 t:3761 g:0 c:0	3031	0	0	a:0 t:3031 g:0 c:0	3712	0	0	a:0 t:3712 g:0 c:0	3240
604	12514	0	0	a:0 t:12514 g:0 c:0	7018	0	0	a:0 t:7018 g:0 c:0	5521	1	0.0002	a:0 t:5520 g:0 c:1	3950	0	0	a:0 t:3950 g:0 c:0	7499	1	0.0001	a:0 t:7498 g:0 c:1	6644	0	0	a:0 t:6644 g:0 c:0	7204	0	0	a:0 t:7204 g:0 c:0	3398	0	0	a:0 t:3398 g:0 c:0	2676	0	0	a:0 t:2676 g:0 c:0	3762	0	0	a:0 t:3762 g:0 c:0	3030	0	0	a:0 t:3030 g:0 c:0	3714	0	0	a:0 t:3714 g:0 c:0	3242
605	12054	1	0.0001	a:0 t:1 g:0 c:12053	6497	0	0	a:0 t:0 g:0 c:6497	5397	0	0	a:0 t:0 g:0 c:5397	3902	0	0	a:0 t:0 g:0 c:3902	6872	0	0	a:0 t:0 g:0 c:6872	6538	1	0.0002	a:0 t:1 g:0 c:6537	7063	0	0	a:0 t:0 g:0 c:7063	3365	0	0	a:0 t:0 g:0 c:3365	2646	0	0	a:0 t:0 g:0 c:2646	3728	0	0	a:0 t:0 g:0 c:3728	2996	1	0.0003	a:0 t:1 g:0 c:2995	3664	1	0.0003	a:0 t:1 g:0 c:3663	3205
606	12052	7	0.0006	a:3 t:4 g:0 c:12045	6488	0	0	a:0 t:0 g:0 c:6488	5400	0	0	a:0 t:0 g:0 c:5400	3901	1	0.0003	a:0 t:1 g:0 c:3900	6876	62	0.009	a:2 t:60 g:0 c:6814	6539	114	0.0174	a:25 t:89 g:0 c:6425	7067	1	0.0001	a:0 t:1 g:0 c:7066	3360	1	0.0003	a:1 t:0 g:0 c:3359	2643	0	0	a:0 t:0 g:0 c:2643	3731	1	0.0003	a:0 t:1 g:0 c:3730	2997	6	0.002	a:2 t:4 g:0 c:2991	3663	0	0	a:0 t:0 g:0 c:3663	3204
607	12062	0	0	a:0 t:0 g:0 c:12062	6468	0	0	a:0 t:0 g:0 c:6468	5401	0	0	a:0 t:0 g:0 c:5401	3900	0	0	a:0 t:0 g:0 c:3900	6879	0	0	a:0 t:0 g:0 c:6879	6550	2	0.0003	a:0 t:2 g:0 c:6548	7075	0	0	a:0 t:0 g:0 c:7075	3362	0	0	a:0 t:0 g:0 c:3362	2645	0	0	a:0 t:0 g:0 c:2645	3734	0	0	a:0 t:0 g:0 c:3734	2997	0	0	a:0 t:0 g:0 c:2997	3667	0	0	a:0 t:0 g:0 c:3667	3211
608	12614	0	0	a:12614 t:0 g:0 c:0	7257	0	0	a:7257 t:0 g:0 c:0	5566	0	0	a:5566 t:0 g:0 c:0	3972	0	0	a:3972 t:0 g:0 c:0	7875	0	0	a:7875 t:0 g:0 c:0	6688	0	0	a:6688 t:0 g:0 c:0	7243	0	0	a:7243 t:0 g:0 c:0	3417	0	0	a:3417 t:0 g:0 c:0	2690	0	0	a:2690 t:0 g:0 c:0	3796	0	0	a:3796 t:0 g:0 c:0	3055	0	0	a:3055 t:0 g:0 c:0	3739	0	0	a:3739 t:0 g:0 c:0	3268
609	12597	0	0	a:0 t:12597 g:0 c:0	7251	1	0.0001	a:0 t:7250 g:0 c:1	5551	0	0	a:0 t:5551 g:0 c:0	3963	0	0	a:0 t:3963 g:0 c:0	7869	0	0	a:0 t:7869 g:0 c:0	6678	0	0	a:0 t:6678 g:0 c:0	7230	0	0	a:0 t:7230 g:0 c:0	3412	0	0	a:0 t:3412 g:0 c:0	2688	0	0	a:0 t:2688 g:0 c:0	3786	1	0.0003	a:0 t:3785 g:0 c:1	3049	0	0	a:0 t:3049 g:0 c:0	3730	2	0.0005	a:0 t:3728 g:0 c:2	3260
610	12179	1	0.0001	a:0 t:1 g:0 c:12178	6955	0	0	a:0 t:0 g:0 c:6955	5419	0	0	a:0 t:0 g:0 c:5419	3923	0	0	a:0 t:0 g:0 c:3923	7444	0	0	a:0 t:0 g:0 c:7444	6551	0	0	a:0 t:0 g:0 c:6551	7101	0	0	a:0 t:0 g:0 c:7101	3370	1	0.0003	a:0 t:1 g:0 c:3369	2644	0	0	a:0 t:0 g:0 c:2644	3740	0	0	a:0 t:0 g:0 c:3740	3004	0	0	a:0 t:0 g:0 c:3004	3665	0	0	a:0 t:0 g:0 c:3665	3220
611	12171	0	0	a:0 t:0 g:0 c:12171	6949	1	0.0001	a:1 t:0 g:0 c:6948	5416	1	0.0002	a:0 t:1 g:0 c:5415	3920	0	0	a:0 t:0 g:0 c:3920	7428	0	0	a:0 t:0 g:0 c:7428	6543	0	0	a:0 t:0 g:0 c:6543	7098	0	0	a:0 t:0 g:0 c:7098	3367	0	0	a:0 t:0 g:0 c:3367	2644	0	0	a:0 t:0 g:0 c:2644	3735	1	0.0003	a:0 t:1 g:0 c:3734	3001	2	0.0007	a:1 t:1 g:0 c:2999	3664	0	0	a:0 t:0 g:0 c:3664	3220
612	12111	1	0.0001	a:1 t:0 g:0 c:12110	6930	0	0	a:0 t:0 g:0 c:6930	5407	0	0	a:0 t:0 g:0 c:5407	3914	2	0.0005	a:1 t:1 g:0 c:3912	7411	1	0.0001	a:0 t:1 g:0 c:7410	6535	3	0.0005	a:3 t:0 g:0 c:6532	7085	2	0.0003	a:1 t:1 g:0 c:7083	3367	1	0.0003	a:1 t:0 g:0 c:3366	2641	1	0.0004	a:0 t:1 g:0 c:2640	3733	0	0	a:0 t:0 g:0 c:3733	2996	0	0	a:0 t:0 g:0 c:2996	3665	0	0	a:0 t:0 g:0 c:3665	3222
613	12616	4	0.0003	a:12612 t:0 g:3 c:1	7262	0	0	a:7262 t:0 g:0 c:0	5564	0	0	a:5564 t:0 g:0 c:0	3969	0	0	a:3969 t:0 g:0 c:0	7879	2	0.0003	a:7877 t:0 g:1 c:1	6694	0	0	a:6694 t:0 g:0 c:0	7245	0	0	a:7245 t:0 g:0 c:0	3415	0	0	a:3415 t:0 g:0 c:0	2691	0	0	a:2691 t:0 g:0 c:0	3789	8	0.0021	a:3781 t:0 g:8 c:0	3052	2	0.0007	a:3050 t:0 g:2 c:0	3738	3	0.0008	a:3735 t:0 g:3 c:0	3266
614	12634	2	0.0002	a:0 t:12632 g:0 c:2	7267	1	0.0001	a:0 t:7266 g:0 c:1	5571	0	0	a:0 t:5571 g:0 c:0	3968	0	0	a:0 t:3968 g:0 c:0	7887	2	0.0003	a:1 t:7885 g:0 c:1	6696	0	0	a:0 t:6696 g:0 c:0	7253	0	0	a:0 t:7253 g:0 c:0	3414	0	0	a:0 t:3414 g:0 c:0	2689	0	0	a:0 t:2689 g:0 c:0	3789	0	0	a:0 t:3789 g:0 c:0	3051	0	0	a:0 t:3051 g:0 c:0	3739	0	0	a:0 t:3739 g:0 c:0	3260
615	12632	7	0.0006	a:0 t:7 g:0 c:12625	7267	0	0	a:0 t:0 g:0 c:7267	5568	0	0	a:0 t:0 g:0 c:5568	3966	0	0	a:0 t:0 g:0 c:3966	7891	5	0.0006	a:0 t:5 g:0 c:7886	6691	0	0	a:0 t:0 g:0 c:6691	7253	0	0	a:0 t:0 g:0 c:7253	3412	0	0	a:0 t:0 g:0 c:3412	2688	0	0	a:0 t:0 g:0 c:2688	3786	1	0.0003	a:0 t:1 g:0 c:3785	3048	7	0.0023	a:2 t:5 g:0 c:3041	3736	0	0	a:0 t:0 g:0 c:3736	3260
616	12625	5	0.0004	a:12620 t:0 g:5 c:0	7262	0	0	a:7262 t:0 g:0 c:0	5570	0	0	a:5570 t:0 g:0 c:0	3966	1	0.0003	a:3965 t:0 g:1 c:0	7893	4	0.0005	a:7889 t:0 g:4 c:0	6692	0	0	a:6692 t:0 g:0 c:0	7248	0	0	a:7248 t:0 g:0 c:0	3413	0	0	a:3413 t:0 g:0 c:0	2686	1	0.0004	a:2685 t:0 g:1 c:0	3787	1	0.0003	a:3786 t:0 g:1 c:0	3046	0	0	a:3046 t:0 g:0 c:0	3734	6	0.0016	a:3728 t:0 g:6 c:0	3259
617	12587	1	0.0001	a:0 t:12586 g:0 c:1	7256	0	0	a:0 t:7256 g:0 c:0	5558	0	0	a:0 t:5558 g:0 c:0	3956	0	0	a:0 t:3956 g:0 c:0	7880	1	0.0001	a:0 t:7879 g:0 c:1	6686	1	0.0001	a:1 t:6685 g:0 c:0	7227	0	0	a:0 t:7227 g:0 c:0	3397	0	0	a:0 t:3397 g:0 c:0	2672	0	0	a:0 t:2672 g:0 c:0	3772	5	0.0013	a:0 t:3767 g:0 c:5	3029	0	0	a:0 t:3029 g:0 c:0	3712	0	0	a:0 t:3712 g:0 c:0	3252
618	12557	6	0.0005	a:0 t:6 g:0 c:12551	7228	0	0	a:0 t:0 g:0 c:7228	5515	0	0	a:0 t:0 g:0 c:5515	3931	2	0.0005	a:2 t:0 g:0 c:3929	7868	2	0.0003	a:0 t:1 g:1 c:7866	6676	0	0	a:0 t:0 g:0 c:6676	7206	0	0	a:0 t:0 g:0 c:7206	3384	0	0	a:0 t:0 g:0 c:3384	2659	1	0.0004	a:0 t:1 g:0 c:2658	3749	0	0	a:0 t:0 g:0 c:3749	3010	0	0	a:0 t:0 g:0 c:3010	3687	3	0.0008	a:2 t:1 g:0 c:3684	3234
619	12556	53	0.0042	a:5 t:48 g:0 c:12503	7216	35	0.0049	a:0 t:35 g:0 c:7181	5510	4	0.0007	a:0 t:4 g:0 c:5506	3927	1	0.0003	a:0 t:1 g:0 c:3926	7825	19	0.0024	a:0 t:7806 g:3 c:16	6651	4	0.0006	a:0 t:6647 g:0 c:4	7188	6	0.0008	a:0 t:7182 g:0 c:6	3367	0	0	a:0 t:3367 g:0 c:0	2646	1	0.0004	a:0 t:2645 g:0 c:1	3728	1	0.0003	a:0 t:3727 g:0 c:1	2988	6	0.002	a:2 t:2982 g:0 c:4	3667	8	0.0022	a:0 t:3659 g:0 c:8	3229
620	12576	5	0.0004	a:0 t:12571 g:0 c:5	7214	2	0.0003	a:0 t:7212 g:0 c:2	5512	2	0.0004	a:0 t:5510 g:0 c:2	3928	4	0.001	a:2 t:3924 g:0 c:2	7830	0	0	a:0 t:7830 g:0 c:0	6652	0	0	a:0 t:6652 g:0 c:0	7188	2	0.0003	a:0 t:7186 g:0 c:2	3365	0	0	a:0 t:3365 g:0 c:0	2645	1	0.0004	a:0 t:2644 g:0 c:1	3723	0	0	a:0 t:3723 g:0 c:0	2990	0	0	a:0 t:2990 g:0 c:0	3667	1	0.0003	a:0 t:3666 g:0 c:1	3216
621	12364	5	0.0004	a:5 t:0 g:12359 c:0	7080	0	0	a:0 t:0 g:7080 c:0	5400	0	0	a:0 t:0 g:5400 c:0	3862	1	0.0003	a:1 t:0 g:3861 c:0	7606	2	0.0003	a:1 t:1 g:7604 c:0	6569	37	0.0056	a:0 t:37 g:6532 c:0	7096	0	0	a:0 t:0 g:7096 c:0	3307	1	0.0003	a:0 t:1 g:3306 c:0	2588	0	0	a:0 t:0 g:2588 c:0	3658	0	0	a:0 t:0 g:3658 c:0	2911	0	0	a:0 t:0 g:2911 c:0	3588	0	0	a:0 t:0 g:3588 c:0	3182
622	12358	1	0.0001	a:1 t:0 g:12357 c:0	7050	0	0	a:0 t:0 g:7050 c:0	5377	0	0	a:0 t:0 g:5377 c:0	3852	0	0	a:0 t:0 g:3852 c:0	7605	2	0.0003	a:2 t:0 g:7603 c:0	6546	0	0	a:0 t:0 g:6546 c:0	7079	0	0	a:0 t:0 g:7079 c:0	3270	1	0.0003	a:1 t:0 g:3269 c:0	2560	0	0	a:0 t:0 g:2560 c:0	3605	1	0.0003	a:1 t:0 g:3604 c:0	2883	0	0	a:0 t:0 g:2883 c:0	3564	0	0	a:0 t:0 g:3564 c:0	3179
623	12325	1	0.0001	a:1 t:0 g:12324 c:0	7012	0	0	a:0 t:0 g:7012 c:0	5355	0	0	a:0 t:0 g:5355 c:0	3846	0	0	a:0 t:0 g:3846 c:0	7565	0	0	a:0 t:0 g:7565 c:0	6536	0	0	a:0 t:0 g:6536 c:0	7066	0	0	a:0 t:0 g:7066 c:0	3229	0	0	a:0 t:0 g:3229 c:0	2539	1	0.0004	a:1 t:0 g:2538 c:0	3568	0	0	a:0 t:0 g:3568 c:0	2847	1	0.0004	a:1 t:0 g:2846 c:0	3517	0	0	a:0 t:0 g:3517 c:0	3174
624	12556	15	0.0012	a:1 t:13 g:1 c:12541	7170	1	0.0001	a:0 t:1 g:0 c:7169	5471	0	0	a:0 t:0 g:0 c:5471	3907	0	0	a:0 t:0 g:0 c:3907	7838	4	0.0005	a:1 t:3 g:0 c:7834	6656	0	0	a:0 t:0 g:0 c:6656	7191	0	0	a:0 t:0 g:0 c:7191	3369	0	0	a:0 t:0 g:0 c:3369	2644	1	0.0004	a:1 t:0 g:0 c:2643	3727	0	0	a:0 t:0 g:0 c:3727	2998	3	0.001	a:0 t:3 g:0 c:2995	3668	0	0	a:0 t:0 g:0 c:3668	3203
625	12349	1	0.0001	a:0 t:12348 g:0 c:1	6971	0	0	a:0 t:6971 g:0 c:0	5282	0	0	a:0 t:5282 g:0 c:0	3830	0	0	a:0 t:3830 g:0 c:0	7615	0	0	a:0 t:7615 g:0 c:0	6420	0	0	a:0 t:6420 g:0 c:0	6930	0	0	a:0 t:6930 g:0 c:0	3064	0	0	a:0 t:3064 g:0 c:0	2450	0	0	a:0 t:2450 g:0 c:0	3467	0	0	a:0 t:3467 g:0 c:0	2720	0	0	a:0 t:2720 g:0 c:0	3379	0	0	a:0 t:3379 g:0 c:0	3157
626	12343	0	0	a:0 t:12343 g:0 c:0	6957	0	0	a:0 t:6957 g:0 c:0	5268	0	0	a:0 t:5268 g:0 c:0	3814	0	0	a:0 t:3814 g:0 c:0	7595	0	0	a:0 t:7595 g:0 c:0	6386	0	0	a:0 t:6386 g:0 c:0	6888	2	0.0003	a:0 t:6886 g:0 c:2	3004	0	0	a:0 t:3004 g:0 c:0	2420	0	0	a:0 t:2420 g:0 c:0	3426	0	0	a:0 t:3426 g:0 c:0	2665	0	0	a:0 t:2665 g:0 c:0	3335	0	0	a:0 t:3335 g:0 c:0	3155
627	12342	1	0.0001	a:1 t:12341 g:0 c:0	6955	1	0.0001	a:0 t:6954 g:0 c:1	5262	0	0	a:0 t:5262 g:0 c:0	3812	1	0.0003	a:0 t:3811 g:0 c:1	7583	1	0.0001	a:0 t:7582 g:0 c:1	6358	1	0.0002	a:0 t:6357 g:0 c:1	6851	0	0	a:0 t:6851 g:0 c:0	2968	0	0	a:0 t:2968 g:0 c:0	2390	1	0.0004	a:0 t:2389 g:0 c:1	3388	0	0	a:0 t:3388 g:0 c:0	2630	0	0	a:0 t:2630 g:0 c:0	3316	2	0.0006	a:0 t:3314 g:0 c:2	3158
628	12550	0	0	a:0 t:0 g:0 c:12550	7164	1	0.0001	a:0 t:1 g:0 c:7163	5471	0	0	a:0 t:0 g:0 c:5471	3894	0	0	a:0 t:0 g:0 c:3894	7788	2	0.0003	a:0 t:2 g:0 c:7786	6576	4	0.0006	a:1 t:3 g:0 c:6572	7110	0	0	a:0 t:0 g:0 c:7110	3286	0	0	a:0 t:0 g:0 c:3286	2590	0	0	a:0 t:0 g:0 c:2590	3662	0	0	a:0 t:0 g:0 c:3662	2896	1	0.0003	a:0 t:1 g:0 c:2895	3588	0	0	a:0 t:0 g:0 c:3588	3203
629	12591	8	0.0006	a:8 t:0 g:12583 c:0	7154	6	0.0008	a:6 t:0 g:7148 c:0	5465	0	0	a:0 t:0 g:5465 c:0	3889	2	0.0005	a:2 t:0 g:3887 c:0	7845	1	0.0001	a:0 t:1 g:7844 c:0	6647	2	0.0003	a:2 t:0 g:6645 c:0	7183	1	0.0001	a:1 t:0 g:7182 c:0	3348	0	0	a:0 t:0 g:3348 c:0	2631	2	0.0008	a:2 t:0 g:2629 c:0	3712	2	0.0005	a:1 t:0 g:3710 c:1	2978	1	0.0003	a:1 t:0 g:2977 c:0	3645	1	0.0003	a:1 t:0 g:3644 c:0	3214
630	12541	12	0.001	a:3 t:9 g:0 c:12529	7061	917	0.1299	a:1 t:916 g:0 c:6144	5428	5	0.0009	a:3 t:2 g:0 c:5423	3855	0	0	a:0 t:0 g:0 c:3855	7826	5	0.0006	a:0 t:5 g:0 c:7821	6637	47	0.0071	a:0 t:47 g:0 c:6590	7172	0	0	a:0 t:0 g:0 c:7172	3308	5	0.0015	a:1 t:4 g:0 c:3303	2604	0	0	a:0 t:0 g:0 c:2604	3694	6	0.0016	a:0 t:6 g:0 c:3688	2957	0	0	a:0 t:0 g:0 c:2957	3618	8	0.0022	a:1 t:7 g:0 c:3610	3217
631	11849	0	0	a:11849 t:0 g:0 c:0	6495	1	0.0002	a:6494 t:0 g:0 c:1	4966	2	0.0004	a:4964 t:0 g:0 c:2	3501	0	0	a:3501 t:0 g:0 c:0	7242	1	0.0001	a:7241 t:0 g:0 c:1	6092	0	0	a:6092 t:0 g:0 c:0	6622	0	0	a:6622 t:0 g:0 c:0	2245	0	0	a:2245 t:0 g:0 c:0	1843	0	0	a:1843 t:0 g:0 c:0	2648	0	0	a:2648 t:0 g:0 c:0	1992	0	0	a:1992 t:0 g:0 c:0	2518	0	0	a:2518 t:0 g:0 c:0	3204
632	11822	0	0	a:11822 t:0 g:0 c:0	6479	0	0	a:6479 t:0 g:0 c:0	4964	0	0	a:4964 t:0 g:0 c:0	3485	0	0	a:3485 t:0 g:0 c:0	7240	0	0	a:7240 t:0 g:0 c:0	6104	0	0	a:6104 t:0 g:0 c:0	6622	0	0	a:6622 t:0 g:0 c:0	2237	0	0	a:2237 t:0 g:0 c:0	1831	0	0	a:1831 t:0 g:0 c:0	2639	0	0	a:2639 t:0 g:0 c:0	1974	0	0	a:1974 t:0 g:0 c:0	2503	0	0	a:2503 t:0 g:0 c:0	3198
633	11724	11724	1	a:11724 t:0 g:0 c:0	6433	6432	0.9998	a:6432 t:0 g:1 c:0	4948	4948	1	a:4948 t:0 g:0 c:0	3460	3460	1	a:3460 t:0 g:0 c:0	7202	0	0	a:7202 t:0 g:0 c:0	6079	0	0	a:6079 t:0 g:0 c:0	6594	0	0	a:6594 t:0 g:0 c:0	2220	0	0	a:2220 t:0 g:0 c:0	1808	3	0.0017	a:1805 t:0 g:3 c:0	2625	10	0.0038	a:2615 t:0 g:10 c:0	1938	0	0	a:1938 t:0 g:0 c:0	2479	8	0.0032	a:2471 t:0 g:8 c:0	3187
634	11676	10	0.0009	a:11666 t:0 g:0 c:10	6426	0	0	a:6426 t:0 g:0 c:0	4955	0	0	a:4955 t:0 g:0 c:0	3451	0	0	a:3451 t:0 g:0 c:0	7161	1	0.0001	a:7160 t:0 g:1 c:0	6047	0	0	a:6047 t:0 g:0 c:0	6562	0	0	a:6562 t:0 g:0 c:0	2199	0	0	a:2199 t:0 g:0 c:0	1798	3	0.0017	a:1795 t:0 g:0 c:3	2605	1	0.0004	a:2604 t:0 g:0 c:1	1922	0	0	a:1922 t:0 g:0 c:0	2464	0	0	a:2464 t:0 g:0 c:0	3177
635	12434	2	0.0002	a:1 t:12432 g:0 c:1	7045	2	0.0003	a:2 t:7043 g:0 c:0	5364	0	0	a:0 t:5364 g:0 c:0	3798	0	0	a:0 t:3798 g:0 c:0	7713	3	0.0004	a:3 t:7710 g:0 c:0	6523	0	0	a:0 t:6523 g:0 c:0	7040	1	0.0001	a:1 t:7039 g:0 c:0	3086	1	0.0003	a:1 t:3085 g:0 c:0	2462	1	0.0004	a:1 t:2461 g:0 c:0	3477	1	0.0003	a:1 t:3476 g:0 c:0	2751	3	0.0011	a:3 t:2748 g:0 c:0	3417	4	0.0012	a:4 t:3413 g:0 c:0	3178
636	12418	22	0.0018	a:21 t:12396 g:0 c:1	7037	20	0.0028	a:20 t:7017 g:0 c:0	5363	2	0.0004	a:2 t:5361 g:0 c:0	3792	0	0	a:0 t:3792 g:0 c:0	6577	29	0.0044	a:6548 t:20 g:7 c:2	5269	4	0.0008	a:5265 t:4 g:0 c:0	5765	12	0.0021	a:5753 t:11 g:1 c:0	1410	9	0.0064	a:1401 t:9 g:0 c:0	1206	21	0.0174	a:1185 t:14 g:2 c:5	1654	21	0.0127	a:1633 t:18 g:3 c:0	1262	36	0.0285	a:1226 t:27 g:9 c:0	1653	37	0.0224	a:1616 t:27 g:9 c:1	3175
637	12476	2	0.0002	a:1 t:1 g:0 c:12474	7122	2	0.0003	a:0 t:2 g:0 c:7120	5440	0	0	a:0 t:0 g:0 c:5440	3801	0	0	a:0 t:0 g:0 c:3801	7610	0	0	a:0 t:0 g:0 c:7610	6381	0	0	a:0 t:0 g:0 c:6381	6892	0	0	a:0 t:0 g:0 c:6892	2877	0	0	a:0 t:0 g:0 c:2877	2283	0	0	a:0 t:0 g:0 c:2283	3229	0	0	a:0 t:0 g:0 c:3229	2546	1	0.0004	a:0 t:1 g:0 c:2545	3171	3	0.0009	a:0 t:3 g:0 c:3168	3178
638	12449	0	0	a:0 t:0 g:0 c:12449	7106	1	0.0001	a:0 t:1 g:0 c:7105	5424	0	0	a:0 t:0 g:0 c:5424	3791	1	0.0003	a:0 t:1 g:0 c:3790	7604	1	0.0001	a:0 t:1 g:0 c:7603	6388	0	0	a:0 t:0 g:0 c:6388	6899	0	0	a:0 t:0 g:0 c:6899	2896	1	0.0003	a:1 t:0 g:0 c:2895	2292	0	0	a:0 t:0 g:0 c:2292	3245	0	0	a:0 t:0 g:0 c:3245	2564	5	0.002	a:5 t:0 g:0 c:2559	3188	0	0	a:0 t:0 g:0 c:3188	3174
639	12472	7	0.0006	a:2 t:12465 g:0 c:5	7137	3	0.0004	a:0 t:7134 g:0 c:3	5437	0	0	a:0 t:5437 g:0 c:0	3777	2	0.0005	a:0 t:3775 g:0 c:2	7788	2	0.0003	a:1 t:7786 g:1 c:0	6603	0	0	a:0 t:6603 g:0 c:0	7132	1	0.0001	a:0 t:7131 g:0 c:1	3324	0	0	a:0 t:3324 g:0 c:0	2614	0	0	a:0 t:2614 g:0 c:0	3699	1	0.0003	a:0 t:3698 g:0 c:1	2953	0	0	a:0 t:2953 g:0 c:0	3626	1	0.0003	a:0 t:3625 g:0 c:1	3182
640	12542	1	0.0001	a:12541 t:0 g:1 c:0	7158	0	0	a:7158 t:0 g:0 c:0	5459	0	0	a:5459 t:0 g:0 c:0	3830	2	0.0005	a:3828 t:0 g:2 c:0	7799	0	0	a:7799 t:0 g:0 c:0	6614	0	0	a:6614 t:0 g:0 c:0	7150	0	0	a:7150 t:0 g:0 c:0	3329	0	0	a:3329 t:0 g:0 c:0	2615	0	0	a:2615 t:0 g:0 c:0	3699	0	0	a:3699 t:0 g:0 c:0	2960	0	0	a:2960 t:0 g:0 c:0	3631	0	0	a:3631 t:0 g:0 c:0	3203
641	12499	7	0.0006	a:7 t:12492 g:0 c:0	7124	1	0.0001	a:0 t:7123 g:0 c:1	5454	0	0	a:0 t:5454 g:0 c:0	3815	2	0.0005	a:0 t:3813 g:0 c:2	7754	0	0	a:0 t:7754 g:0 c:0	6590	0	0	a:0 t:6590 g:0 c:0	7149	0	0	a:0 t:7149 g:0 c:0	3296	0	0	a:0 t:3296 g:0 c:0	2591	0	0	a:0 t:2591 g:0 c:0	3657	0	0	a:0 t:3657 g:0 c:0	2932	0	0	a:0 t:2932 g:0 c:0	3606	0	0	a:0 t:3606 g:0 c:0	3174
642	11164	1	0.0001	a:1 t:0 g:11163 c:0	6653	2	0.0003	a:1 t:1 g:6651 c:0	5156	0	0	a:0 t:0 g:5156 c:0	3466	0	0	a:0 t:0 g:3466 c:0	7097	2	0.0003	a:2 t:0 g:7095 c:0	6091	3	0.0005	a:2 t:1 g:6088 c:0	6587	4	0.0006	a:4 t:0 g:6583 c:0	2772	0	0	a:0 t:0 g:2772 c:0	2242	0	0	a:0 t:0 g:2242 c:0	3111	0	0	a:0 t:0 g:3111 c:0	2469	0	0	a:0 t:0 g:2469 c:0	3075	0	0	a:0 t:0 g:3075 c:0	2961
643	11278	1	0.0001	a:1 t:0 g:11277 c:0	6704	0	0	a:0 t:0 g:6704 c:0	5170	0	0	a:0 t:0 g:5170 c:0	3488	0	0	a:0 t:0 g:3488 c:0	7145	2	0.0003	a:2 t:0 g:7143 c:0	6107	0	0	a:0 t:0 g:6107 c:0	6613	0	0	a:0 t:0 g:6613 c:0	2819	0	0	a:0 t:0 g:2819 c:0	2272	0	0	a:0 t:0 g:2272 c:0	3152	1	0.0003	a:1 t:0 g:3151 c:0	2502	1	0.0004	a:1 t:0 g:2501 c:0	3126	0	0	a:0 t:0 g:3126 c:0	2955
644	11326	2	0.0002	a:2 t:0 g:11324 c:0	6741	1	0.0001	a:1 t:0 g:6740 c:0	5183	0	0	a:0 t:0 g:5183 c:0	3507	0	0	a:0 t:0 g:3507 c:0	7194	2	0.0003	a:2 t:0 g:7192 c:0	6111	0	0	a:0 t:0 g:6111 c:0	6626	1	0.0002	a:1 t:0 g:6625 c:0	2870	0	0	a:0 t:0 g:2870 c:0	2306	0	0	a:0 t:0 g:2306 c:0	3202	0	0	a:0 t:0 g:3202 c:0	2561	0	0	a:0 t:0 g:2561 c:0	3177	1	0.0003	a:1 t:0 g:3176 c:0	2952
645	12435	1	0.0001	a:12434 t:0 g:0 c:1	7115	1	0.0001	a:7114 t:0 g:1 c:0	5413	0	0	a:5413 t:0 g:0 c:0	3784	0	0	a:3784 t:0 g:0 c:0	7754	0	0	a:7754 t:0 g:0 c:0	6563	0	0	a:6563 t:0 g:0 c:0	7105	0	0	a:7105 t:0 g:0 c:0	3228	1	0.0003	a:3227 t:0 g:1 c:0	2541	0	0	a:2541 t:0 g:0 c:0	3592	2	0.0006	a:3590 t:0 g:2 c:0	2861	0	0	a:2861 t:0 g:0 c:0	3540	0	0	a:3540 t:0 g:0 c:0	3129
646	11823	30	0.0025	a:29 t:1 g:11793 c:0	6665	0	0	a:0 t:0 g:6665 c:0	5059	2	0.0004	a:1 t:1 g:5057 c:0	3405	3	0.0009	a:3 t:0 g:3402 c:0	7429	3	0.0004	a:3 t:0 g:7426 c:0	6170	1	0.0002	a:1 t:0 g:6169 c:0	6727	1	0.0001	a:0 t:1 g:6726 c:0	2837	3	0.0011	a:3 t:0 g:2834 c:0	2263	6	0.0027	a:4 t:1 g:2257 c:1	3147	9	0.0029	a:9 t:0 g:3138 c:0	2488	7	0.0028	a:2 t:5 g:2481 c:0	3129	10	0.0032	a:10 t:0 g:3119 c:0	2848
647	12500	2	0.0002	a:1 t:12498 g:0 c:1	7110	0	0	a:0 t:7110 g:0 c:0	5398	1	0.0002	a:0 t:5397 g:1 c:0	3785	0	0	a:0 t:3785 g:0 c:0	7781	1	0.0001	a:0 t:7780 g:0 c:1	6566	0	0	a:0 t:6566 g:0 c:0	7124	0	0	a:0 t:7124 g:0 c:0	3225	0	0	a:0 t:3225 g:0 c:0	2554	0	0	a:0 t:2554 g:0 c:0	3581	0	0	a:0 t:3581 g:0 c:0	2853	1	0.0004	a:0 t:2852 g:0 c:1	3543	0	0	a:0 t:3543 g:0 c:0	3145
648	12077	17	0.0014	a:7 t:10 g:12060 c:0	6873	0	0	a:0 t:0 g:6873 c:0	5248	0	0	a:0 t:0 g:5248 c:0	3640	1	0.0003	a:0 t:1 g:3639 c:0	7444	2	0.0003	a:1 t:1 g:7442 c:0	6352	1	0.0002	a:1 t:0 g:6351 c:0	6860	1	0.0001	a:1 t:0 g:6859 c:0	3080	1	0.0003	a:0 t:1 g:3079 c:0	2448	1	0.0004	a:0 t:1 g:2447 c:0	3427	5	0.0015	a:2 t:3 g:3422 c:0	2747	5	0.0018	a:2 t:0 g:2742 c:3	3381	0	0	a:0 t:0 g:3381 c:0	3021
649	12113	1	0.0001	a:1 t:0 g:12112 c:0	6881	0	0	a:0 t:0 g:6881 c:0	5266	0	0	a:0 t:0 g:5266 c:0	3648	1	0.0003	a:1 t:0 g:3647 c:0	7452	1	0.0001	a:1 t:0 g:7451 c:0	6366	0	0	a:0 t:0 g:6366 c:0	6877	0	0	a:0 t:0 g:6877 c:0	3093	0	0	a:0 t:0 g:3093 c:0	2444	0	0	a:0 t:0 g:2444 c:0	3441	1	0.0003	a:1 t:0 g:3440 c:0	2758	0	0	a:0 t:0 g:2758 c:0	3393	0	0	a:0 t:0 g:3393 c:0	3023
650	12139	0	0	a:0 t:0 g:12139 c:0	6889	3	0.0004	a:3 t:0 g:6886 c:0	5281	3	0.0006	a:2 t:0 g:5278 c:1	3666	1	0.0003	a:0 t:0 g:3665 c:1	7457	3	0.0004	a:3 t:0 g:7454 c:0	6377	2	0.0003	a:2 t:0 g:6375 c:0	6881	1	0.0001	a:1 t:0 g:6880 c:0	3096	0	0	a:0 t:0 g:3096 c:0	2443	0	0	a:0 t:0 g:2443 c:0	3432	0	0	a:0 t:0 g:3432 c:0	2773	1	0.0004	a:0 t:0 g:2772 c:1	3408	1	0.0003	a:0 t:0 g:3407 c:1	3025
651	12466	6	0.0005	a:0 t:5 g:1 c:12460	7110	1	0.0001	a:0 t:0 g:1 c:7109	5444	0	0	a:0 t:0 g:0 c:5444	3807	0	0	a:0 t:0 g:0 c:3807	7747	2	0.0003	a:0 t:2 g:0 c:7745	6560	5	0.0008	a:2 t:3 g:0 c:6555	7094	0	0	a:0 t:0 g:0 c:7094	3253	4	0.0012	a:0 t:3 g:1 c:3249	2559	0	0	a:0 t:0 g:0 c:2559	3624	0	0	a:0 t:0 g:0 c:3624	2900	0	0	a:0 t:0 g:0 c:2900	3573	0	0	a:0 t:0 g:0 c:3573	3130
652	12462	5	0.0004	a:1 t:4 g:0 c:12457	7103	0	0	a:0 t:0 g:0 c:7103	5435	1	0.0002	a:0 t:1 g:0 c:5434	3801	1	0.0003	a:0 t:1 g:0 c:3800	7740	4	0.0005	a:2 t:2 g:0 c:7736	6557	0	0	a:0 t:0 g:0 c:6557	7087	2	0.0003	a:0 t:2 g:0 c:7085	3250	1	0.0003	a:0 t:1 g:0 c:3249	2554	0	0	a:0 t:0 g:0 c:2554	3614	0	0	a:0 t:0 g:0 c:3614	2896	1	0.0003	a:0 t:0 g:1 c:2895	3573	0	0	a:0 t:0 g:0 c:3573	3125
653	12510	1	0.0001	a:0 t:12509 g:0 c:1	7130	0	0	a:0 t:7130 g:0 c:0	5448	0	0	a:0 t:5448 g:0 c:0	3819	2	0.0005	a:1 t:3817 g:0 c:1	7798	0	0	a:0 t:7798 g:0 c:0	6593	4	0.0006	a:0 t:6589 g:0 c:4	7135	2	0.0003	a:0 t:7133 g:1 c:1	3270	1	0.0003	a:0 t:3269 g:0 c:1	2577	0	0	a:0 t:2577 g:0 c:0	3632	0	0	a:0 t:3632 g:0 c:0	2906	3	0.001	a:0 t:2903 g:1 c:2	3595	1	0.0003	a:0 t:3594 g:0 c:1	3140
654	12524	4	0.0003	a:0 t:4 g:0 c:12520	7131	1	0.0001	a:0 t:0 g:1 c:7130	5431	0	0	a:0 t:0 g:0 c:5431	3776	1	0.0003	a:0 t:1 g:0 c:3775	7787	2	0.0003	a:0 t:2 g:0 c:7785	6588	0	0	a:0 t:0 g:0 c:6588	7144	1	0.0001	a:0 t:1 g:0 c:7143	3254	1	0.0003	a:0 t:1 g:0 c:3253	2555	0	0	a:0 t:0 g:0 c:2555	3614	2	0.0006	a:0 t:1 g:1 c:3612	2877	0	0	a:0 t:0 g:0 c:2877	3577	1	0.0003	a:0 t:1 g:0 c:3576	3125
655	12589	0	0	a:12589 t:0 g:0 c:0	7131	0	0	a:7131 t:0 g:0 c:0	5443	2	0.0004	a:5441 t:0 g:2 c:0	3783	3	0.0008	a:3780 t:0 g:2 c:1	7818	0	0	a:7818 t:0 g:0 c:0	6616	0	0	a:6616 t:0 g:0 c:0	7166	0	0	a:7166 t:0 g:0 c:0	3242	0	0	a:3242 t:0 g:0 c:0	2567	0	0	a:2567 t:0 g:0 c:0	3599	0	0	a:3599 t:0 g:0 c:0	2859	0	0	a:2859 t:0 g:0 c:0	3557	0	0	a:3557 t:0 g:0 c:0	3123
656	12573	3	0.0002	a:3 t:0 g:12570 c:0	7107	0	0	a:0 t:0 g:7107 c:0	5422	0	0	a:0 t:0 g:5422 c:0	3770	0	0	a:0 t:0 g:3770 c:0	7812	0	0	a:0 t:0 g:7812 c:0	6606	0	0	a:0 t:0 g:6606 c:0	7156	0	0	a:0 t:0 g:7156 c:0	3227	0	0	a:0 t:0 g:3227 c:0	2553	0	0	a:0 t:0 g:2553 c:0	3586	1	0.0003	a:0 t:1 g:3585 c:0	2846	0	0	a:0 t:0 g:2846 c:0	3531	0	0	a:0 t:0 g:3531 c:0	3113
657	12498	7	0.0006	a:0 t:12491 g:0 c:7	7070	0	0	a:0 t:7070 g:0 c:0	5396	3	0.0006	a:0 t:5393 g:0 c:3	3770	0	0	a:0 t:3770 g:0 c:0	7786	9	0.0012	a:0 t:7777 g:0 c:9	6582	0	0	a:0 t:6582 g:0 c:0	7121	0	0	a:0 t:7121 g:0 c:0	3222	1	0.0003	a:0 t:3221 g:0 c:1	2558	2	0.0008	a:0 t:2556 g:0 c:2	3580	6	0.0017	a:0 t:3574 g:0 c:6	2851	3	0.0011	a:0 t:2848 g:0 c:3	3515	1	0.0003	a:0 t:3514 g:0 c:1	3120
658	12531	0	0	a:0 t:0 g:0 c:12531	7086	0	0	a:0 t:0 g:0 c:7086	5408	0	0	a:0 t:0 g:0 c:5408	3804	1	0.0003	a:0 t:1 g:0 c:3803	7791	2	0.0003	a:1 t:1 g:0 c:7789	6576	62	0.0094	a:0 t:62 g:0 c:6514	7111	1	0.0001	a:0 t:1 g:0 c:7110	3235	0	0	a:0 t:0 g:0 c:3235	2559	0	0	a:0 t:0 g:0 c:2559	3611	3	0.0008	a:0 t:3 g:0 c:3608	2876	0	0	a:0 t:0 g:0 c:2876	3551	0	0	a:0 t:0 g:0 c:3551	3146
659	12507	2	0.0002	a:0 t:2 g:0 c:12505	7062	1	0.0001	a:1 t:0 g:0 c:7061	5385	0	0	a:0 t:0 g:0 c:5385	3784	1	0.0003	a:0 t:1 g:0 c:3783	7774	0	0	a:0 t:0 g:0 c:7774	6544	1	0.0002	a:0 t:1 g:0 c:6543	7086	1	0.0001	a:0 t:1 g:0 c:7085	3219	0	0	a:0 t:0 g:0 c:3219	2547	0	0	a:0 t:0 g:0 c:2547	3575	1	0.0003	a:0 t:1 g:0 c:3574	2867	0	0	a:0 t:0 g:0 c:2867	3514	1	0.0003	a:0 t:1 g:0 c:3513	3125
660	12481	14	0.0011	a:7 t:0 g:12467 c:7	7070	1	0.0001	a:1 t:0 g:7069 c:0	5375	0	0	a:0 t:0 g:5375 c:0	3780	3	0.0008	a:2 t:0 g:3777 c:1	7758	1	0.0001	a:0 t:0 g:7757 c:1	6483	1	0.0002	a:1 t:0 g:6482 c:0	7033	1	0.0001	a:1 t:0 g:7032 c:0	3232	0	0	a:0 t:0 g:3232 c:0	2543	1	0.0004	a:0 t:0 g:2542 c:1	3576	1	0.0003	a:0 t:0 g:3575 c:1	2858	0	0	a:0 t:0 g:2858 c:0	3511	0	0	a:0 t:0 g:3511 c:0	3117
661	12308	0	0	a:0 t:12308 g:0 c:0	6916	1	0.0001	a:0 t:6915 g:0 c:1	5264	0	0	a:0 t:5264 g:0 c:0	3672	2	0.0005	a:0 t:3670 g:0 c:2	7615	0	0	a:0 t:7615 g:0 c:0	6274	0	0	a:0 t:6274 g:0 c:0	6827	0	0	a:0 t:6827 g:0 c:0	3055	0	0	a:0 t:3055 g:0 c:0	2412	0	0	a:0 t:2412 g:0 c:0	3372	0	0	a:0 t:3372 g:0 c:0	2707	1	0.0004	a:0 t:2706 g:0 c:1	3351	0	0	a:0 t:3351 g:0 c:0	3016
662	12310	0	0	a:0 t:12310 g:0 c:0	6909	0	0	a:0 t:6909 g:0 c:0	5257	0	0	a:0 t:5257 g:0 c:0	3677	0	0	a:0 t:3677 g:0 c:0	7619	0	0	a:0 t:7619 g:0 c:0	6261	0	0	a:0 t:6261 g:0 c:0	6826	0	0	a:0 t:6826 g:0 c:0	3074	0	0	a:0 t:3074 g:0 c:0	2431	0	0	a:0 t:2431 g:0 c:0	3392	0	0	a:0 t:3392 g:0 c:0	2718	0	0	a:0 t:2718 g:0 c:0	3372	0	0	a:0 t:3372 g:0 c:0	3024
663	12313	0	0	a:0 t:12313 g:0 c:0	6906	0	0	a:0 t:6906 g:0 c:0	5255	0	0	a:0 t:5255 g:0 c:0	3670	0	0	a:0 t:3670 g:0 c:0	7636	1	0.0001	a:0 t:7635 g:0 c:1	6270	3	0.0005	a:0 t:6267 g:0 c:3	6831	0	0	a:0 t:6831 g:0 c:0	3067	0	0	a:0 t:3067 g:0 c:0	2426	1	0.0004	a:0 t:2425 g:0 c:1	3386	0	0	a:0 t:3386 g:0 c:0	2714	0	0	a:0 t:2714 g:0 c:0	3355	0	0	a:0 t:3355 g:0 c:0	3029
664	12469	3	0.0002	a:0 t:3 g:0 c:12466	7059	1	0.0001	a:0 t:1 g:0 c:7058	5364	0	0	a:0 t:0 g:0 c:5364	3766	0	0	a:0 t:0 g:0 c:3766	7763	1	0.0001	a:0 t:1 g:0 c:7762	6388	0	0	a:0 t:0 g:0 c:6388	6928	0	0	a:0 t:0 g:0 c:6928	3238	0	0	a:0 t:0 g:0 c:3238	2552	0	0	a:0 t:0 g:0 c:2552	3562	0	0	a:0 t:0 g:0 c:3562	2864	0	0	a:0 t:0 g:0 c:2864	3533	0	0	a:0 t:0 g:0 c:3533	3117
665	12382	0	0	a:0 t:12382 g:0 c:0	6957	0	0	a:0 t:6957 g:0 c:0	5271	0	0	a:0 t:5271 g:0 c:0	3691	0	0	a:0 t:3691 g:0 c:0	7662	0	0	a:0 t:7662 g:0 c:0	6248	0	0	a:0 t:6248 g:0 c:0	6787	0	0	a:0 t:6787 g:0 c:0	3146	0	0	a:0 t:3146 g:0 c:0	2474	0	0	a:0 t:2474 g:0 c:0	3468	1	0.0003	a:0 t:3467 g:0 c:1	2777	1	0.0004	a:0 t:2776 g:0 c:1	3441	0	0	a:0 t:3441 g:0 c:0	3037
666	12527	15	0.0012	a:1 t:14 g:0 c:12512	7117	4	0.0006	a:2 t:2 g:0 c:7113	5413	0	0	a:0 t:0 g:0 c:5413	3794	0	0	a:0 t:0 g:0 c:3794	7807	2	0.0003	a:0 t:2 g:0 c:7805	6540	0	0	a:0 t:0 g:0 c:6540	7078	0	0	a:0 t:0 g:0 c:7078	3268	0	0	a:0 t:0 g:0 c:3268	2583	1	0.0004	a:1 t:0 g:0 c:2582	3642	2	0.0005	a:2 t:0 g:0 c:3640	2908	0	0	a:0 t:0 g:0 c:2908	3589	0	0	a:0 t:0 g:0 c:3589	3142
667	12514	57	0.0046	a:2 t:55 g:0 c:12457	7115	35	0.0049	a:0 t:35 g:0 c:7080	5413	4	0.0007	a:0 t:4 g:0 c:5409	3798	57	0.015	a:5 t:52 g:0 c:3741	7798	17	0.0022	a:0 t:7781 g:1 c:16	6546	4	0.0006	a:0 t:6542 g:0 c:4	7087	6	0.0008	a:0 t:7081 g:0 c:6	3277	3	0.0009	a:0 t:3274 g:0 c:3	2592	2	0.0008	a:0 t:2590 g:0 c:2	3649	6	0.0016	a:0 t:3643 g:0 c:6	2904	1	0.0003	a:0 t:2903 g:0 c:1	3585	11	0.0031	a:0 t:3574 g:0 c:11	3149
668	12555	0	0	a:0 t:12555 g:0 c:0	7124	0	0	a:0 t:7124 g:0 c:0	5420	7	0.0013	a:0 t:5413 g:0 c:7	3804	1	0.0003	a:0 t:3803 g:0 c:1	7803	0	0	a:0 t:7803 g:0 c:0	6545	1	0.0002	a:0 t:6544 g:0 c:1	7095	0	0	a:0 t:7095 g:0 c:0	3283	0	0	a:0 t:3283 g:0 c:0	2596	0	0	a:0 t:2596 g:0 c:0	3655	0	0	a:0 t:3655 g:0 c:0	2906	0	0	a:0 t:2906 g:0 c:0	3591	0	0	a:0 t:3591 g:0 c:0	3164
669	12556	3	0.0002	a:3 t:0 g:12553 c:0	7149	0	0	a:0 t:0 g:7149 c:0	5439	1	0.0002	a:1 t:0 g:5438 c:0	3835	0	0	a:0 t:0 g:3835 c:0	7802	0	0	a:0 t:0 g:7802 c:0	6587	0	0	a:0 t:0 g:6587 c:0	7139	0	0	a:0 t:0 g:7139 c:0	3293	0	0	a:0 t:0 g:3293 c:0	2598	2	0.0008	a:2 t:0 g:2596 c:0	3655	4	0.0011	a:4 t:0 g:3651 c:0	2929	0	0	a:0 t:0 g:2929 c:0	3597	0	0	a:0 t:0 g:3597 c:0	3171
670	12562	6	0.0005	a:6 t:0 g:12556 c:0	7149	0	0	a:0 t:0 g:7149 c:0	5446	1	0.0002	a:1 t:0 g:5445 c:0	3834	3	0.0008	a:3 t:0 g:3831 c:0	7802	0	0	a:0 t:0 g:7802 c:0	6584	0	0	a:0 t:0 g:6854 c:0	7137	0	0	a:0 t:0 g:7137 c:0	3284	1	0.0003	a:1 t:0 g:3283 c:0	2594	0	0	a:0 t:0 g:2594 c:0	3649	19	0.0052	a:19 t:0 g:3630 c:0	2925	37	0.0126	a:29 t:8 g:2888 c:0	3594	43	0.012	a:40 t:3 g:3551 c:0	3176
671	12570	0	0	a:0 t:0 g:0 c:12570	7173	0	0	a:0 t:0 g:0 c:7173	5465	0	0	a:0 t:0 g:0 c:5465	3853	0	0	a:0 t:0 g:0 c:3853	7820	1	0.0001	a:1 t:0 g:0 c:7819	6603	2	0.0003	a:0 t:2 g:0 c:6601	7154	0	0	a:0 t:0 g:0 c:7154	3292	0	0	a:0 t:0 g:0 c:3292	2600	2	0.0008	a:1 t:1 g:0 c:2598	3660	0	0	a:0 t:0 g:0 c:3660	2939	0	0	a:0 t:0 g:0 c:2939	3599	15	0.0042	a:0 t:15 g:0 c:3584	3176
672	12563	6	0.0005	a:1 t:12557 g:2 c:3	7161	1	0.0001	a:0 t:7160 g:0 c:1	5461	1	0.0002	a:0 t:5460 g:0 c:1	3843	0	0	a:0 t:3843 g:0 c:0	7814	0	0	a:0 t:7814 g:0 c:0	6606	2	0.0003	a:0 t:6604 g:0 c:2	7144	1	0.0001	a:0 t:7143 g:0 c:1	3281	0	0	a:0 t:3281 g:0 c:0	2598	1	0.0004	a:0 t:2597 g:0 c:1	3665	0	0	a:0 t:3665 g:0 c:0	2934	1	0.0003	a:0 t:2933 g:0 c:1	3599	1	0.0003	a:0 t:3598 g:1 c:0	3174
673	12559	0	0	a:0 t:0 g:0 c:12559	7156	0	0	a:0 t:0 g:0 c:7156	5459	0	0	a:0 t:0 g:0 c:5459	3835	0	0	a:0 t:0 g:0 c:3835	7820	0	0	a:0 t:0 g:0 c:7820	6600	1	0.0002	a:0 t:1 g:0 c:6599	7137	0	0	a:0 t:0 g:0 c:7137	3287	0	0	a:0 t:0 g:0 c:3287	2602	0	0	a:0 t:0 g:0 c:2602	3672	0	0	a:0 t:0 g:0 c:3672	2930	1	0.0003	a:0 t:1 g:0 c:2929	3606	0	0	a:0 t:0 g:0 c:3606	3171
674	12540	1	0.0001	a:12539 t:0 g:1 c:0	7151	0	0	a:7151 t:0 g:0 c:0	5439	0	0	a:5439 t:0 g:0 c:0	3805	0	0	a:3805 t:0 g:0 c:0	7789	0	0	a:7789 t:0 g:0 c:0	6589	3	0.0005	a:6586 t:0 g:3 c:0	7124	0	0	a:7124 t:0 g:0 c:0	3266	1	0.0003	a:3265 t:0 g:1 c:0	2584	0	0	a:2584 t:0 g:0 c:0	3633	0	0	a:3633 t:0 g:0 c:0	2894	1	0.0003	a:2893 t:0 g:0 c:1	3589	0	0	a:3589 t:0 g:0 c:0	3145
675	12410	15	0.0012	a:15 t:0 g:12395 c:0	7081	0	0	a:0 t:0 g:7081 c:0	5384	0	0	a:0 t:0 g:5384 c:0	3751	0	0	a:0 t:0 g:3751 c:0	7666	2	0.0003	a:2 t:0 g:7664 c:0	6512	0	0	a:0 t:0 g:6512 c:0	7040	0	0	a:0 t:0 g:7040 c:0	3232	0	0	a:0 t:0 g:3232 c:0	2548	7	0.0027	a:7 t:0 g:2541 c:0	3571	3	0.0008	a:3 t:0 g:3568 c:0	2853	3	0.0011	a:3 t:0 g:2850 c:0	3526	2	0.0006	a:2 t:0 g:3524 c:0	3108
676	12147	0	0	a:0 t:12147 g:0 c:0	6873	0	0	a:0 t:6873 g:0 c:0	5241	0	0	a:0 t:5241 g:0 c:0	3586	0	0	a:0 t:3586 g:0 c:0	7320	0	0	a:0 t:7320 g:0 c:0	6222	0	0	a:0 t:6222 g:0 c:0	6725	0	0	a:0 t:6725 g:0 c:0	3110	0	0	a:0 t:3110 g:0 c:0	2454	0	0	a:0 t:2454 g:0 c:0	3422	0	0	a:0 t:3422 g:0 c:0	2739	0	0	a:0 t:2739 g:0 c:0	3375	0	0	a:0 t:3375 g:0 c:0	3034
677	12140	0	0	a:0 t:12140 g:0 c:0	6851	1	0.0001	a:1 t:6850 g:0 c:0	5218	0	0	a:0 t:5218 g:0 c:0	3556	0	0	a:0 t:3556 g:0 c:0	7308	0	0	a:0 t:7308 g:0 c:0	6112	0	0	a:0 t:6112 g:0 c:0	6622	0	0	a:0 t:6622 g:0 c:0	3090	0	0	a:0 t:3090 g:0 c:0	2440	0	0	a:0 t:2440 g:0 c:0	3389	0	0	a:0 t:3389 g:0 c:0	2717	0	0	a:0 t:2717 g:0 c:0	3334	0	0	a:0 t:3334 g:0 c:0	3015
678	12132	0	0	a:0 t:12132 g:0 c:0	6835	0	0	a:0 t:6835 g:0 c:0	5222	0	0	a:0 t:5222 g:0 c:0	3552	0	0	a:0 t:3552 g:0 c:0	7280	1	0.0001	a:0 t:7279 g:0 c:1	6119	0	0	a:0 t:6119 g:0 c:0	6623	1	0.0002	a:0 t:6622 g:0 c:1	3083	0	0	a:0 t:3083 g:0 c:0	2433	3	0.0012	a:0 t:2430 g:0 c:3	3378	12	0.0036	a:0 t:3366 g:0 c:12	2714	11	0.0041	a:0 t:2703 g:0 c:11	3326	3	0.0009	a:0 t:3323 g:0 c:3	3007
679	12390	0	0	a:12390 t:0 g:0 c:0	7030	0	0	a:7030 t:0 g:0 c:0	5351	1	0.0002	a:5350 t:0 g:1 c:0	3722	0	0	a:3722 t:0 g:0 c:0	7567	0	0	a:7567 t:0 g:0 c:0	6253	0	0	a:6253 t:0 g:0 c:0	6790	0	0	a:6790 t:0 g:0 c:0	3190	0	0	a:3190 t:0 g:0 c:0	2531	0	0	a:2531 t:0 g:0 c:0	3521	0	0	a:3521 t:0 g:0 c:0	2811	0	0	a:2811 t:0 g:0 c:0	3459	1	0.0003	a:3458 t:0 g:1 c:0	3077
680	12520	5	0.0004	a:2 t:3 g:0 c:12515	7103	2	0.0003	a:0 t:2 g:0 c:7101	5407	0	0	a:0 t:0 g:0 c:5407	3788	2	0.0005	a:0 t:2 g:0 c:3786	7738	0	0	a:0 t:0 g:0 c:7738	6515	0	0	a:0 t:0 g:0 c:6515	7069	1	0.0001	a:0 t:1 g:0 c:7068	3253	1	0.0003	a:0 t:1 g:0 c:3252	2577	0	0	a:0 t:0 g:0 c:2577	3611	0	0	a:0 t:0 g:0 c:3611	2889	0	0	a:0 t:0 g:0 c:2889	3549	1	0.0003	a:0 t:1 g:0 c:3548	3134
681	12399	4	0.0003	a:1 t:12395 g:0 c:3	7003	2	0.0003	a:0 t:7001 g:0 c:2	5338	0	0	a:0 t:5338 g:0 c:0	3670	1	0.0003	a:0 t:3669 g:0 c:1	7562	1	0.0001	a:0 t:7561 g:0 c:1	6397	0	0	a:0 t:6397 g:0 c:0	6890	2	0.0003	a:0 t:6888 g:0 c:2	3174	1	0.0003	a:1 t:3173 g:0 c:0	2527	0	0	a:0 t:2527 g:0 c:0	3532	1	0.0003	a:0 t:3531 g:0 c:1	2823	1	0.0004	a:1 t:2822 g:0 c:0	3476	0	0	a:0 t:3476 g:0 c:0	3064
682	12529	2	0.0002	a:12527 t:0 g:2 c:0	7150	4	0.0006	a:7146 t:0 g:4 c:0	5440	6	0.0011	a:5434 t:0 g:6 c:0	3810	3	0.0008	a:3807 t:1 g:2 c:0	7757	4	0.0005	a:7753 t:0 g:4 c:0	6570	0	0	a:6570 t:0 g:0 c:0	7091	1	0.0001	a:7090 t:0 g:1 c:0	3276	1	0.0003	a:3275 t:0 g:1 c:0	2580	1	0.0004	a:2579 t:0 g:1 c:0	3636	1	0.0003	a:3635 t:1 g:0 c:0	2904	0	0	a:2904 t:0 g:0 c:0	3580	0	0	a:3580 t:0 g:0 c:0	3141
683	12539	0	0	a:0 t:0 g:12539 c:0	7150	0	0	a:0 t:0 g:7150 c:0	5444	0	0	a:0 t:0 g:5444 c:0	3811	1	0.0003	a:0 t:1 g:3810 c:0	7782	3	0.0004	a:2 t:0 g:7779 c:1	6577	0	0	a:0 t:0 g:6577 c:0	7109	0	0	a:0 t:0 g:7109 c:0	3271	1	0.0003	a:0 t:1 g:3270 c:0	2577	0	0	a:0 t:0 g:2577 c:0	3630	1	0.0003	a:0 t:1 g:3629 c:0	2889	0	0	a:0 t:0 g:2889 c:0	3573	0	0	a:0 t:0 g:3573 c:0	3134
684	12553	1	0.0001	a:0 t:12552 g:0 c:1	7144	0	0	a:0 t:7144 g:0 c:0	5446	1	0.0002	a:0 t:5445 g:1 c:0	3820	0	0	a:0 t:3820 g:0 c:0	7789	0	0	a:0 t:7789 g:0 c:0	6575	2	0.0003	a:0 t:6573 g:0 c:2	7109	0	0	a:0 t:7109 g:0 c:0	3271	0	0	a:0 t:3271 g:0 c:0	2584	0	0	a:0 t:2584 g:0 c:0	3634	0	0	a:0 t:3634 g:0 c:0	2893	2	0.0007	a:0 t:2891 g:0 c:2	3576	6	0.0017	a:0 t:3570 g:0 c:6	3137
685	12537	3	0.0002	a:3 t:0 g:12534 c:0	7139	1	0.0001	a:1 t:0 g:7138 c:0	5445	1	0.0002	a:1 t:0 g:5444 c:0	3823	0	0	a:0 t:0 g:3823 c:0	7800	1	0.0001	a:1 t:0 g:7799 c:0	6573	0	0	a:0 t:0 g:6573 c:0	7123	0	0	a:0 t:0 g:7123 c:0	3272	0	0	a:0 t:0 g:3272 c:0	2589	3	0.0012	a:3 t:0 g:2586 c:0	3646	0	0	a:0 t:0 g:3646 c:0	2900	0	0	a:0 t:0 g:2900 c:0	3584	2	0.0006	a:2 t:0 g:3582 c:0	3136
686	12506	2	0.0002	a:0 t:0 g:2 c:12504	7101	2	0.0003	a:0 t:2 g:0 c:7099	5412	1	0.0002	a:0 t:1 g:0 c:5411	3763	0	0	a:0 t:0 g:0 c:3763	7768	1	0.0001	a:0 t:1 g:0 c:7767	6550	2	0.0003	a:0 t:0 g:2 c:6548	7100	0	0	a:0 t:0 g:0 c:7100	3217	0	0	a:0 t:0 g:0 c:3217	2546	0	0	a:0 t:0 g:0 c:2546	3560	2	0.0006	a:0 t:2 g:0 c:3558	2839	0	0	a:0 t:0 g:0 c:2839	3502	0	0	a:0 t:0 g:0 c:3502	3100
687	12500	4	0.0003	a:0 t:4 g:0 c:12496	7089	845	0.1192	a:0 t:845 g:0 c:6244	5405	0	0	a:0 t:0 g:0 c:5405	3755	0	0	a:0 t:0 g:0 c:3755	7769	0	0	a:0 t:0 g:0 c:7769	6548	0	0	a:0 t:0 g:0 c:6548	7093	1	0.0001	a:0 t:1 g:0 c:7092	3206	0	0	a:0 t:0 g:0 c:3206	2534	2	0.0008	a:2 t:0 g:0 c:2532	3544	1	0.0003	a:0 t:1 g:0 c:3543	2828	1	0.0004	a:0 t:1 g:0 c:2827	3493	0	0	a:0 t:0 g:0 c:3493	3089
688	12508	2	0.0002	a:12506 t:0 g:1 c:1	7097	0	0	a:7097 t:0 g:0 c:0	5409	0	0	a:5409 t:0 g:0 c:0	3747	1	0.0003	a:3746 t:0 g:0 c:1	7774	0	0	a:7774 t:0 g:0 c:0	6564	0	0	a:6564 t:0 g:0 c:0	7111	0	0	a:7111 t:0 g:0 c:0	3205	0	0	a:3205 t:0 g:0 c:0	2536	0	0	a:2536 t:0 g:0 c:0	3551	0	0	a:3551 t:0 g:0 c:0	2827	3	0.0011	a:2824 t:1 g:0 c:2	3496	3	0.0009	a:3493 t:1 g:0 c:2	3097
689	12211	0	0	a:0 t:12211 g:0 c:0	6765	0	0	a:0 t:6765 g:0 c:0	5233	1	0.0002	a:0 t:5232 g:0 c:1	3628	1	0.0003	a:0 t:3627 g:0 c:1	7423	2	0.0003	a:1 t:7421 g:0 c:1	6288	1	0.0002	a:0 t:6287 g:0 c:1	6861	0	0	a:0 t:6861 g:0 c:0	3060	0	0	a:0 t:3060 g:0 c:0	2431	1	0.0004	a:1 t:2430 g:0 c:0	3380	0	0	a:0 t:3380 g:0 c:0	2688	1	0.0004	a:1 t:2687 g:0 c:0	3342	1	0.0003	a:1 t:3341 g:0 c:0	2981
690	12193	1	0.0001	a:0 t:12192 g:0 c:1	6773	0	0	a:0 t:6773 g:0 c:0	5239	0	0	a:0 t:5239 g:0 c:0	3629	0	0	a:0 t:3629 g:0 c:0	7418	1	0.0001	a:0 t:7417 g:0 c:1	6307	0	0	a:0 t:6307 g:0 c:0	6886	0	0	a:0 t:6886 g:0 c:0	3073	0	0	a:0 t:3073 g:0 c:0	2440	0	0	a:0 t:2440 g:0 c:0	3399	0	0	a:0 t:3399 g:0 c:0	2697	0	0	a:0 t:2697 g:0 c:0	3351	0	0	a:0 t:3351 g:0 c:0	2993
691	12176	0	0	a:0 t:12176 g:0 c:0	6768	0	0	a:0 t:6768 g:0 c:0	5223	0	0	a:0 t:5223 g:0 c:0	3613	0	0	a:0 t:3613 g:0 c:0	7401	0	0	a:0 t:7401 g:0 c:0	6294	1	0.0002	a:0 t:6293 g:1 c:0	6883	4	0.0006	a:0 t:6879 g:1 c:3	3071	0	0	a:0 t:3071 g:0 c:0	2430	0	0	a:0 t:2430 g:0 c:0	3386	0	0	a:0 t:3386 g:0 c:0	2680	0	0	a:0 t:2680 g:0 c:0	3339	0	0	a:0 t:3339 g:0 c:0	2982
692	12458	0	0	a:0 t:0 g:12458 c:0	7020	0	0	a:0 t:0 g:7020 c:0	5356	0	0	a:0 t:0 g:5356 c:0	3711	0	0	a:0 t:0 g:3711 c:0	7711	0	0	a:0 t:0 g:7711 c:0	6478	2	0.0003	a:2 t:0 g:6476 c:0	6988	0	0	a:0 t:0 g:6988 c:0	3208	0	0	a:0 t:0 g:3208 c:0	2537	1	0.0004	a:1 t:0 g:2536 c:0	3543	0	0	a:0 t:0 g:3543 c:0	2832	1	0.0004	a:1 t:0 g:2831 c:0	3498	0	0	a:0 t:0 g:3498 c:0	3085
693	12143	2	0.0002	a:0 t:12141 g:0 c:2	6706	1	0.0001	a:0 t:6705 g:1 c:0	5170	0	0	a:0 t:5170 g:0 c:0	3439	0	0	a:0 t:3439 g:0 c:0	7479	6	0.0008	a:0 t:7473 g:1 c:5	6139	1	0.0002	a:0 t:6138 g:1 c:0	6578	0	0	a:0 t:6578 g:0 c:0	3004	0	0	a:0 t:3004 g:0 c:0	2388	1	0.0004	a:0 t:2387 g:0 c:1	3353	0	0	a:0 t:3353 g:0 c:0	2654	0	0	a:0 t:2654 g:0 c:0	3326	6	0.0018	a:0 t:3320 g:0 c:6	2915
694	12151	4	0.0003	a:1 t:12147 g:0 c:3	6750	0	0	a:0 t:6750 g:0 c:0	5176	2	0.0004	a:0 t:5174 g:0 c:2	3451	0	0	a:0 t:3451 g:0 c:0	7474	0	0	a:0 t:7474 g:0 c:0	6145	2	0.0003	a:0 t:6143 g:0 c:2	6582	0	0	a:0 t:6582 g:0 c:0	2997	0	0	a:0 t:2997 g:0 c:0	2389	0	0	a:0 t:2389 g:0 c:0	3360	0	0	a:0 t:3360 g:0 c:0	2661	0	0	a:0 t:2661 g:0 c:0	3309	0	0	a:0 t:3309 g:0 c:0	2930
695	12514	5	0.0004	a:0 t:5 g:0 c:12509	7084	0	0	a:0 t:0 g:0 c:7084	5397	7	0.0013	a:0 t:7 g:0 c:5390	3750	0	0	a:0 t:0 g:0 c:3750	7755	0	0	a:0 t:0 g:0 c:7755	6548	0	0	a:0 t:0 g:0 c:6548	7063	0	0	a:0 t:0 g:0 c:7063	3217	0	0	a:0 t:0 g:0 c:3217	2552	0	0	a:0 t:0 g:0 c:2552	3574	2	0.0006	a:0 t:2 g:0 c:3572	2858	0	0	a:0 t:0 g:0 c:2858	3519	0	0	a:0 t:0 g:0 c:3519	3111
696	12528	4	0.0003	a:12524 t:0 g:4 c:0	7097	5	0.0007	a:7092 t:0 g:5 c:0	5409	2	0.0004	a:5407 t:0 g:2 c:0	3748	0	0	a:3748 t:0 g:0 c:0	7752	0	0	a:7752 t:0 g:0 c:0	6550	0	0	a:6550 t:0 g:0 c:0	7090	1	0.0001	a:7089 t:0 g:1 c:0	3201	0	0	a:3201 t:0 g:0 c:0	2541	0	0	a:2541 t:0 g:0 c:0	3567	0	0	a:3567 t:0 g:0 c:0	2837	0	0	a:2837 t:0 g:0 c:0	3508	1	0.0003	a:3507 t:0 g:1 c:0	3095
697	12518	3	0.0002	a:3 t:0 g:12515 c:0	7107	0	0	a:0 t:0 g:7107 c:0	5408	0	0	a:0 t:0 g:5408 c:0	3737	0	0	a:0 t:0 g:3737 c:0	7715	0	0	a:0 t:0 g:7715 c:0	6540	0	0	a:0 t:0 g:6540 c:0	7085	0	0	a:0 t:0 g:7085 c:0	3200	0	0	a:0 t:0 g:3200 c:0	2532	0	0	a:0 t:0 g:2532 c:0	3564	0	0	a:0 t:0 g:3564 c:0	2833	0	0	a:0 t:0 g:2833 c:0	3502	0	0	a:0 t:0 g:3502 c:0	3084
698	12502	4	0.0003	a:0 t:12498 g:0 c:4	7108	1	0.0001	a:0 t:7107 g:0 c:1	5406	0	0	a:0 t:5406 g:0 c:0	3740	0	0	a:0 t:3740 g:0 c:0	7699	0	0	a:0 t:7699 g:0 c:0	6542	0	0	a:0 t:6542 g:0 c:0	7078	0	0	a:0 t:7078 g:0 c:0	3209	0	0	a:0 t:3209 g:0 c:0	2530	0	0	a:0 t:2530 g:0 c:0	3565	0	0	a:0 t:3565 g:0 c:0	2836	0	0	a:0 t:2836 g:0 c:0	3500	0	0	a:0 t:3500 g:0 c:0	3082
699	11979	2	0.0002	a:1 t:1 g:11977 c:0	6965	0	0	a:0 t:0 g:6965 c:0	5322	0	0	a:0 t:0 g:5322 c:0	3638	0	0	a:0 t:0 g:3638 c:0	7591	0	0	a:0 t:0 g:7591 c:0	6421	2	0.0003	a:2 t:0 g:6419 c:0	6977	0	0	a:0 t:0 g:6977 c:0	3138	0	0	a:0 t:0 g:3138 c:0	2459	0	0	a:0 t:0 g:2459 c:0	3483	0	0	a:0 t:0 g:3483 c:0	2774	2	0.0007	a:2 t:0 g:2772 c:0	3411	0	0	a:0 t:0 g:3411 c:0	3001
700	11984	11	0.0009	a:11 t:0 g:11973 c:0	6971	0	0	a:0 t:0 g:6971 c:0	5326	2	0.0004	a:2 t:0 g:5324 c:0	3626	0	0	a:0 t:0 g:3626 c:0	7592	2	0.0003	a:2 t:0 g:7590 c:0	6416	0	0	a:0 t:0 g:6416 c:0	6977	0	0	a:0 t:0 g:6977 c:0	3134	2	0.0006	a:2 t:0 g:3132 c:0	2461	0	0	a:0 t:0 g:2461 c:0	3486	7	0.002	a:7 t:0 g:3479 c:0	2779	0	0	a:0 t:0 g:2779 c:0	3416	2	0.0006	a:2 t:0 g:3414 c:0	2996
701	11707	1	0.0001	a:0 t:11706 g:1 c:0	6967	0	0	a:0 t:6967 g:0 c:0	5317	0	0	a:0 t:5317 g:0 c:0	3642	0	0	a:0 t:3642 g:0 c:0	7616	1	0.0001	a:0 t:7615 g:1 c:0	6416	0	0	a:0 t:6416 g:0 c:0	6975	0	0	a:0 t:6975 g:0 c:0	3149	0	0	a:0 t:3149 g:0 c:0	2472	0	0	a:0 t:2472 g:0 c:0	3508	0	0	a:0 t:3508 g:0 c:0	2791	0	0	a:0 t:2791 g:0 c:0	3417	0	0	a:0 t:3417 g:0 c:0	3006
702	11517	12	0.001	a:4 t:11505 g:4 c:4	6939	0	0	a:0 t:6939 g:0 c:0	5289	0	0	a:0 t:5289 g:0 c:0	3622	0	0	a:0 t:3622 g:0 c:0	7575	6	0.0008	a:1 t:7569 g:3 c:2	6398	0	0	a:0 t:6398 g:0 c:0	6944	1	0.0001	a:0 t:6943 g:0 c:1	3134	0	0	a:0 t:3134 g:0 c:0	2466	1	0.0004	a:0 t:2465 g:1 c:0	3487	0	0	a:0 t:3487 g:0 c:0	2777	0	0	a:0 t:2777 g:0 c:0	3394	1	0.0003	a:0 t:3393 g:0 c:1	2994
703	11863	1	0.0001	a:0 t:1 g:0 c:11862	6998	0	0	a:0 t:0 g:0 c:6998	5325	0	0	a:0 t:0 g:0 c:5325	3684	0	0	a:0 t:0 g:0 c:3684	7691	2	0.0003	a:0 t:2 g:0 c:7689	6471	2	0.0003	a:0 t:2 g:0 c:6469	6996	0	0	a:0 t:0 g:0 c:6996	3165	0	0	a:0 t:0 g:0 c:3165	2507	1	0.0004	a:0 t:1 g:0 c:2506	3540	0	0	a:0 t:0 g:0 c:3540	2816	0	0	a:0 t:0 g:0 c:2816	3437	1	0.0003	a:0 t:1 g:0 c:3436	3042
704	11217	7	0.0006	a:7 t:0 g:11210 c:0	6829	0	0	a:0 t:0 g:6829 c:0	5219	0	0	a:0 t:0 g:5219 c:0	3603	0	0	a:0 t:0 g:3603 c:0	7523	2	0.0003	a:2 t:0 g:7521 c:0	6356	0	0	a:0 t:0 g:6356 c:0	6850	0	0	a:0 t:0 g:6850 c:0	3112	2	0.0006	a:2 t:0 g:3110 c:0	2475	1	0.0004	a:1 t:0 g:2474 c:0	3476	3	0.0009	a:3 t:0 g:3473 c:0	2764	0	0	a:0 t:0 g:2764 c:0	3389	0	0	a:0 t:0 g:3389 c:0	2989
705	11635	0	0	a:0 t:11635 g:0 c:0	6702	0	0	a:0 t:6702 g:0 c:0	5188	0	0	a:0 t:5188 g:0 c:0	3397	1	0.0003	a:0 t:3396 g:0 c:1	7478	0	0	a:0 t:7478 g:0 c:0	6163	2	0.0003	a:1 t:6161 g:0 c:1	6671	1	0.0001	a:1 t:6670 g:0 c:0	3008	0	0	a:0 t:3008 g:0 c:0	2397	2	0.0008	a:1 t:2395 g:0 c:1	3333	3	0.0009	a:0 t:3330 g:0 c:3	2677	0	0	a:0 t:2677 g:0 c:0	3281	3	0.0009	a:0 t:3278 g:0 c:3	2908
706	12213	0	0	a:12213 t:0 g:0 c:0	6890	0	0	a:6890 t:0 g:0 c:0	5257	0	0	a:5257 t:0 g:0 c:0	3514	1	0.0003	a:3513 t:0 g:0 c:1	7529	0	0	a:7529 t:0 g:0 c:0	6315	1	0.0002	a:6314 t:1 g:0 c:0	6825	1	0.0001	a:6824 t:0 g:1 c:0	3061	0	0	a:3061 t:0 g:0 c:0	2433	2	0.0008	a:2431 t:0 g:0 c:2	3401	2	0.0006	a:3399 t:0 g:0 c:2	2714	0	0	a:2714 t:0 g:0 c:0	3365	5	0.0015	a:3360 t:0 g:0 c:5	2969
707	11472	1	0.0001	a:1 t:0 g:11471 c:0	6254	0	0	a:0 t:0 g:6254 c:0	4888	0	0	a:0 t:0 g:4888 c:0	2880	0	0	a:0 t:0 g:2880 c:0	6686	0	0	a:0 t:0 g:6686 c:0	5341	0	0	a:0 t:0 g:5341 c:0	5954	0	0	a:0 t:0 g:5954 c:0	2708	0	0	a:0 t:0 g:2708 c:0	2124	0	0	a:0 t:0 g:2124 c:0	2971	0	0	a:0 t:0 g:2971 c:0	2343	0	0	a:0 t:0 g:2343 c:0	2954	0	0	a:0 t:0 g:2954 c:0	2507
708	11393	0	0	a:0 t:0 g:11393 c:0	6143	0	0	a:0 t:0 g:6143 c:0	4775	0	0	a:0 t:0 g:4775 c:0	2719	4	0.0015	a:4 t:0 g:2715 c:0	6547	0	0	a:0 t:0 g:6547 c:0	5365	1	0.0002	a:0 t:0 g:5364 c:1	5950	1	0.0002	a:1 t:0 g:5949 c:0	2574	0	0	a:0 t:0 g:2574 c:0	2039	4	0.002	a:4 t:0 g:2035 c:0	2853	6	0.0021	a:6 t:0 g:2847 c:0	2229	4	0.0018	a:4 t:0 g:2225 c:0	2830	3	0.0011	a:3 t:0 g:2827 c:0	2399
709	11232	1	0.0001	a:0 t:0 g:11231 c:1	6103	0	0	a:0 t:0 g:6103 c:0	4740	0	0	a:0 t:0 g:4740 c:0	2660	0	0	a:0 t:0 g:2660 c:0	6467	0	0	a:0 t:0 g:6467 c:0	5325	0	0	a:0 t:0 g:5325 c:0	5897	0	0	a:0 t:0 g:5897 c:0	2550	2	0.0008	a:2 t:0 g:2548 c:0	2030	0	0	a:0 t:0 g:2030 c:0	2850	1	0.0004	a:0 t:0 g:2849 c:1	2223	3	0.0013	a:2 t:0 g:2220 c:1	2807	0	0	a:0 t:0 g:2807 c:0	2348
710	10625	2	0.0002	a:0 t:1 g:1 c:10623	6291	2	0.0003	a:0 t:1 g:1 c:6289	4728	2	0.0004	a:0 t:0 g:2 c:4726	3282	0	0	a:0 t:0 g:0 c:3282	6738	4	0.0006	a:0 t:1 g:3 c:6734	5693	0	0	a:0 t:0 g:0 c:5693	6119	1	0.0002	a:1 t:0 g:0 c:6118	2921	0	0	a:0 t:0 g:0 c:2921	2306	0	0	a:0 t:0 g:0 c:2306	3236	0	0	a:0 t:0 g:0 c:3236	2535	0	0	a:0 t:0 g:0 c:2535	3152	0	0	a:0 t:0 g:0 c:3152	2740
711	10072	1	0.0001	a:0 t:10071 g:0 c:1	6036	2	0.0003	a:0 t:6034 g:0 c:2	4125	1	0.0002	a:0 t:4124 g:0 c:1	2673	3	0.0011	a:0 t:2670 g:0 c:3	5392	5	0.0009	a:0 t:5387 g:0 c:5	5577	5	0.0009	a:0 t:5572 g:0 c:5	6055	1	0.0002	a:0 t:6054 g:0 c:1	2442	5	0.002	a:0 t:2437 g:1 c:4	1955	3	0.0015	a:0 t:1952 g:0 c:3	2711	2	0.0007	a:0 t:2709 g:0 c:2	2142	2	0.0009	a:0 t:2140 g:0 c:2	2647	1	0.0004	a:0 t:2646 g:0 c:1	2001
712	10000	0	0	a:0 t:10000 g:0 c:0	5888	0	0	a:0 t:5888 g:0 c:0	4020	0	0	a:0 t:4020 g:0 c:0	2489	0	0	a:0 t:2489 g:0 c:0	5274	0	0	a:0 t:5274 g:0 c:0	5493	0	0	a:0 t:5493 g:0 c:0	5977	0	0	a:0 t:5977 g:0 c:0	2308	0	0	a:0 t:2308 g:0 c:0	1842	1	0.0005	a:1 t:1841 g:0 c:0	2591	1	0.0004	a:0 t:2590 g:0 c:1	2031	0	0	a:0 t:2031 g:0 c:0	2520	0	0	a:0 t:2520 g:0 c:0	1867
713	10098	0	0	a:0 t:10098 g:0 c:0	5929	0	0	a:0 t:5929 g:0 c:0	4063	2	0.0005	a:1 t:4061 g:0 c:1	2488	0	0	a:0 t:2488 g:0 c:0	5314	0	0	a:0 t:5314 g:0 c:0	5525	0	0	a:0 t:5525 g:0 c:0	6005	0	0	a:0 t:6005 g:0 c:0	2316	0	0	a:0 t:2316 g:0 c:0	1852	0	0	a:0 t:1852 g:0 c:0	2596	0	0	a:0 t:2596 g:0 c:0	2027	1	0.0005	a:1 t:2026 g:0 c:0	2535	0	0	a:0 t:2535 g:0 c:0	1867
714	8465	6	0.0007	a:1 t:5 g:0 c:8459	4364	11	0.0025	a:0 t:11 g:0 c:4353	2974	7	0.0024	a:0 t:7 g:0 c:2967	403	5	0.0124	a:0 t:5 g:0 c:398	4214	22	0.0052	a:0 t:22 g:0 c:4192	4342	8	0.0018	a:0 t:8 g:0 c:4334	4799	8	0.0017	a:0 t:8 g:0 c:4791	286	14	0.049	a:0 t:14 g:0 c:272	219	8	0.0365	a:0 t:8 g:0 c:211	290	13	0.0448	a:0 t:13 g:0 c:277	227	9	0.0396	a:0 t:9 g:0 c:218	288	12	0.0417	a:0 t:12 g:0 c:276	442
715	8508	1	0.0001	a:0 t:1 g:0 c:8507	4396	4	0.0009	a:0 t:4 g:0 c:4392	2971	0	0	a:0 t:0 g:0 c:2971	793	2	0.0025	a:0 t:2 g:0 c:791	4213	0	0	a:0 t:0 g:0 c:4213	4336	1	0.0002	a:0 t:1 g:0 c:4335	4808	1	0.0002	a:0 t:1 g:0 c:4807	1000	0	0	a:0 t:0 g:0 c:1000	831	0	0	a:0 t:0 g:0 c:831	1122	1	0.0009	a:0 t:1 g:0 c:1121	886	0	0	a:0 t:0 g:0 c:886	1065	0	0	a:0 t:0 g:0 c:1065	643
716	8698	1	0.0001	a:0 t:1 g:0 c:8697	4489	1	0.0002	a:0 t:1 g:0 c:4488	3045	0	0	a:0 t:0 g:0 c:3045	829	0	0	a:0 t:0 g:0 c:829	4352	0	0	a:0 t:0 g:0 c:4352	4359	0	0	a:0 t:0 g:0 c:4359	4860	2	0.0004	a:0 t:2 g:0 c:4858	1027	0	0	a:0 t:0 g:0 c:1027	848	0	0	a:0 t:0 g:0 c:848	1141	0	0	a:0 t:0 g:0 c:1141	890	0	0	a:0 t:0 g:0 c:890	1079	0	0	a:0 t:0 g:0 c:1079	702
717	8705	4	0.0005	a:1 t:3 g:0 c:8701	4443	1	0.0002	a:0 t:1 g:0 c:4442	2981	1	0.0003	a:1 t:0 g:0 c:2980	750	0	0	a:0 t:0 g:0 c:750	4293	0	0	a:0 t:0 g:0 c:4293	4364	0	0	a:0 t:0 g:0 c:4364	4849	1	0.0002	a:0 t:1 g:0 c:4848	935	0	0	a:0 t:0 g:0 c:935	795	0	0	a:0 t:0 g:0 c:795	1060	0	0	a:0 t:0 g:0 c:1060	829	0	0	a:0 t:0 g:0 c:829	1014	3	0.003	a:1 t:2 g:0 c:1011	636
718	8614	0	0	a:0 t:0 g:0 c:8614	4364	1	0.0002	a:0 t:0 g:1 c:4363	2943	2	0.0007	a:2 t:0 g:0 c:2941	726	4	0.0055	a:4 t:0 g:0 c:722	4018	0	0	a:0 t:0 g:0 c:4018	2709	1	0.0004	a:1 t:0 g:0 c:2708	3257	3	0.0009	a:3 t:0 g:0 c:3254	909	5	0.0055	a:5 t:0 g:0 c:904	766	2	0.0026	a:2 t:0 g:0 c:764	1040	7	0.0067	a:7 t:0 g:0 c:1033	801	3	0.0037	a:2 t:0 g:1 c:798	989	2	0.002	a:2 t:0 g:0 c:987	600
719	11465	0	0	a:11465 t:0 g:0 c:0	6367	0	0	a:6367 t:0 g:0 c:0	4677	0	0	a:4677 t:0 g:0 c:0	2693	1	0.0004	a:2692 t:0 g:1 c:0	5904	0	0	a:5904 t:0 g:0 c:0	3912	0	0	a:3912 t:0 g:0 c:0	4514	0	0	a:4514 t:0 g:0 c:0	2630	0	0	a:2630 t:0 g:0 c:0	2101	0	0	a:2101 t:0 g:0 c:0	2898	0	0	a:2898 t:0 g:0 c:0	2276	0	0	a:2276 t:0 g:0 c:0	2837	0	0	a:2837 t:0 g:0 c:0	2234
720	9616	0	0	a:0 t:0 g:0 c:9616	4843	117	0.0242	a:0 t:117 g:0 c:4726	3370	0	0	a:0 t:0 g:0 c:3370	430	2	0.0047	a:0 t:2 g:0 c:428	4522	0	0	a:0 t:0 g:0 c:4522	3383	0	0	a:0 t:0 g:0 c:3383	3902	0	0	a:0 t:0 g:0 c:3902	669	0	0	a:0 t:0 g:0 c:669	533	3	0.0056	a:1 t:2 g:0 c:530	723	1	0.0014	a:0 t:1 g:0 c:722	579	3	0.0052	a:3 t:0 g:0 c:576	694	8	0.0115	a:0 t:8 g:0 c:686	398
721	11467	0	0	a:0 t:11467 g:0 c:0	6445	0	0	a:0 t:6445 g:0 c:0	4747	0	0	a:0 t:4747 g:0 c:0	3327	0	0	a:0 t:3327 g:0 c:0	6081	0	0	a:0 t:6081 g:0 c:0	3961	0	0	a:0 t:3961 g:0 c:0	4560	0	0	a:0 t:4560 g:0 c:0	3098	0	0	a:0 t:3098 g:0 c:0	2438	0	0	a:0 t:2438 g:0 c:0	3422	0	0	a:0 t:3422 g:0 c:0	2750	0	0	a:0 t:2750 g:0 c:0	3352	1	0.0003	a:1 t:3351 g:0 c:0	2843
722	11506	0	0	a:0 t:0 g:11506 c:0	6443	0	0	a:0 t:0 g:6443 c:0	4727	0	0	a:0 t:0 g:4727 c:0	3354	0	0	a:0 t:0 g:3354 c:0	6093	0	0	a:0 t:0 g:6093 c:0	3952	0	0	a:0 t:0 g:3952 c:0	4579	0	0	a:0 t:0 g:4579 c:0	3123	1	0.0003	a:1 t:0 g:3122 c:0	2456	0	0	a:0 t:0 g:2456 c:0	3458	0	0	a:0 t:0 g:3458 c:0	2778	0	0	a:0 t:0 g:2778 c:0	3383	0	0	a:0 t:0 g:3383 c:0	2836
723	11508	0	0	a:0 t:11508 g:0 c:0	6294	0	0	a:0 t:6294 g:0 c:0	4575	0	0	a:0 t:4575 g:0 c:0	2891	0	0	a:0 t:2891 g:0 c:0	6129	0	0	a:0 t:6129 g:0 c:0	3956	0	0	a:0 t:3956 g:0 c:0	4577	0	0	a:0 t:4577 g:0 c:0	3117	0	0	a:0 t:3117 g:0 c:0	2453	0	0	a:0 t:2453 g:0 c:0	3444	0	0	a:0 t:3444 g:0 c:0	2769	0	0	a:0 t:2769 g:0 c:0	3384	0	0	a:0 t:3384 g:0 c:0	2428
724	11452	42	0.0037	a:22 c:17 g:3 t:11410	6699	33	0.0049	a:1 c:29 g:3 t:6666	4513	0	0	a:0 c:0 g:0 t:4513	2926	0	0	a:0 t:2926 g:0 c:0	6186	15	0.0024	a:2 c:6171 g:1 t:12	5532	8	0.0014	a:1 c:5524 g:0 t:7	6006	19	0.0032	a:0 c:5987 g:3 t:16	3121	5	0.0016	a:0 t:5 g:0 c:3116	2450	1	0.0004	a:0 t:1 g:0 c:2449	3457	2	0.0006	a:0 t:2 g:0 c:3455	2778	0	0	a:0 t:0 g:0 c:2778	3390	10	0.0029	a:0 t:10 g:0 c:3380	2456
725	11536	0	0	a:0 c:0 g:0 t:11536	6762	1	0.0002	a:0 c:1 g:0 t:6761	4559	0	0	a:0 c:0 g:0 t:4559	2993	1	0.0003	a:0 t:2992 g:0 c:1	6210	3	0.0005	a:0 c:3 g:0 t:6207	5568	0	0	a:0 c:0 g:0 t:5568	6002	0	0	a:0 c:0 g:0 t:6002	3110	0	0	a:0 t:3110 g:0 c:0	2446	0	0	a:0 t:2446 g:0 c:0	3448	3	0.0009	a:0 t:3445 g:1 c:2	2766	0	0	a:0 t:2766 g:0 c:0	3373	1	0.0003	a:0 t:3372 g:0 c:1	2508
726	10616	18	0.0017	a:3 c:15 g:10598 t:0	7281	0	0	a:0 c:0 g:7281 t:0	4480	0	0	a:0 c:0 g:4480 t:0	3366	0	0	a:0 t:0 g:3366 c:0	6177	0	0	a:0 c:0 g:6177 t:0	5552	0	0	a:0 c:0 g:5552 t:0	5988	0	0	a:0 c:0 g:5988 t:0	3017	1	0.0003	a:0 t:1 g:3016 c:0	2395	1	0.0004	a:1 t:0 g:2394 c:0	3357	0	0	a:0 t:0 g:3357 c:0	2675	0	0	a:0 t:0 g:2675 c:0	3274	1	0.0003	a:1 t:0 g:3273 c:0	2866
[truncated: 56 more rows]
[truncated: 139 more columns]
